# Supplementary material for: The Mediator kinase module enhances polymerase activity to regulate transcriptional memory after heat stress in Arabidopsis
Source: EMBO J. 2024 Jan 16;43(3):6. doi: 10.1038/s44318-023-00024-x (PMC10897291; doi:10.1038/s44318-023-00024-x)
Supplement: Supplementary file 2 — Dataset EV1 [file 44318_2023_24_MOESM2_ESM.xlsx]

## Sheet: Dataset EV1 Legend
Dataset EV1: RNA-sequencing experiment (Type II Heat Stress memory in Arabidopsis)
Methodology:
Seedlings of Col-0, hsfa2 and cdk8 were subjected to a Type II HS assay (repeated HS, cf. Figure 4).
Total RNA was extracted using the RNeasy Plant Mini kit, and genomic DNA degraded by Turbo DNAse.
cDNA libraries were constructed by enrichment of polyadenylated mRNAs using oligo-dT primers.
RNA sequencing was performed by BGI genomics using the DNBseq platform.
Paired-end reads were mapped against the A. thaliana reference genome (TAIR10).
Differential gene expression analysis was performed using the R package DESeq2.
DEG lists:
Significantly differentially expressed genes were defined by an adjusted p-value of <0.05 and a log2 fold-change of >1 or < -1 for up-regulated or down-regulated genes, respectively, relative to the NHS control for that genotype.
TAIR gene IDs for each gene group are displayed.
Data shown in the following sheets is the log2 fold-change for each gene, relative to it's expression in NHS, for each genotype and time-point. Cells are colour-coded from blue (lowest) to red (highest relative fold change).
In Col-0:
+_++ genes (152)
+/++ genes were defined as those genes which were significantly up-regulated at T vs. NHS and at P+T vs. P, and which were also up-regulated at P+T vs. T. (n=152)
0_+ genes (185)
0/+ genes were defined as significantly up-regulated at P+T vs. P, not up-regulated at T vs. NHS, and also up-regulated at P+T vs. T. (n=185)
early HS genes (1813)
Early HS genes were defined as all genes significantly up-regulated at T vs. NHS, which were not in the +/++ group. (n=1813).
NR genes in hsfa2_cdk8
were defined as all genes previously defined as +/++ or 0/+ genes in Col-0, which were not significantly up-regulated (Non-Responsive) in either the hsfa2 or cdk8 mutants at P+T.
Data shown are the overlaps in the gene sets, and the percentage.

## Sheet: DEG lists
Col-0 T/NHS up (1965)		Col-0 P+T/T up (649)		Col-0 P+T/P up (1561)				Col-0 T/NHS down (3530)		Col-0 P+T/T down (318)		Col-0 P+T vs P down (3565)
AT5G53680		AT1G64340		AT2G26150				AT2G20875		AT3G24255		AT4G25960
AT4G10250		AT3G13784		AT5G53680				AT3G18620		AT3G20340		AT2G17260
AT3G63350		AT3G11430		AT4G25200				AT4G01460		AT1G11210		AT3G54200
AT4G25200		AT5G46140		AT3G63350				AT1G27620		AT5G11470		AT3G05050
AT1G52560		AT1G17400		AT1G59860				AT1G04390		AT4G12410		AT2G28620
AT4G27670		AT3G30210		AT1G07400				AT3G28450		AT4G01950		AT5G19090
AT1G21940		AT1G66170		AT2G04135				AT4G01210		AT2G42960		AT3G21270
AT5G59720		AT4G27360		AT1G21940				AT5G61360		AT2G16060		AT3G46590
AT1G59860		AT1G35910		AT1G52560				AT5G48070		AT4G04330		AT3G03370
AT2G26150		AT5G09930		AT1G74310				AT1G11220		AT4G21120		AT1G17640
AT1G53540		AT2G00410		AT1G16030				AT3G60050		AT1G69040		AT4G19191
AT5G12020		AT5G06090		AT5G12020				AT5G04470		AT3G46600		AT5G65530
AT1G16030		AT4G01970		AT5G12030				AT2G13790		AT2G33750		AT3G18200
AT3G09640		AT5G15840		AT5G05220				AT4G00970		AT1G31320		AT1G49850
AT1G07400		AT1G55440		AT1G54050				AT4G18600		AT3G46720		AT1G66740
AT3G32415		AT3G07205		AT1G59865				AT3G11100		AT3G26470		AT1G56510
AT1G74310		AT4G19570		AT5G54165				AT1G03510		AT5G03990		AT5G40700
AT5G54165		AT3G59250		AT5G51440				AT4G32285		AT3G29035		AT1G20330
AT5G12030		AT1G33350		AT5G52640				AT1G21390		AT1G51700		AT5G54720
AT4G19430		AT5G58630		AT1G48720				AT1G02260		AT3G19660		AT1G24450
AT2G04135		AT5G24080		AT4G10250				AT2G06510		AT3G24300		AT5G65860
AT1G21945		AT1G30740		AT1G03070				AT5G14000		AT2G45840		AT1G35140
AT1G48710		AT1G05330		AT4G01435				AT5G01640		AT1G69430		AT5G20540
AT1G11265		AT3G18715		AT4G24410				AT1G08500		AT4G25400		AT2G41890
AT3G61330		AT1G04247		AT2G45840				AT1G59510		AT4G36150		AT4G20720
AT2G45840		AT3G18850		AT2G07779				AT3G56550		AT5G38340		AT1G13170
AT2G29500		AT2G21820		AT2G07652				AT1G74330		AT4G13440		AT2G47260
AT5G37670		AT5G26660		AT1G53540				AT5G48780		AT3G02850		AT5G04310
AT1G03070		AT2G29380		AT2G07722				AT1G03380		AT1G75960		AT3G02760
AT5G05220		AT1G54540		AT3G12580				AT5G40970		AT2G22740		AT2G02955
AT5G51440		AT5G41761		AT2G46240				AT3G25030		AT2G44380		AT4G08455
AT5G52640		AT5G40645		AT3G13130				AT1G04945		AT1G14630		AT2G42230
AT1G48720		AT2G34020		AT4G19430				AT2G32850		AT1G61300		AT3G53840
AT2G46240		AT4G14170		AT3G22840				AT4G19890		AT5G27210		AT5G65560
AT1G54050		AT4G20350		AT5G07330				AT1G44740		AT4G02410		AT3G53960
AT1G59865		AT3G62990		AT4G09845				AT3G20260		AT2G24220		AT1G67830
AT2G32120		AT2G18550		AT4G12400				AT4G25410		AT1G74680		AT4G11370
AT2G05365		AT1G25425		AT5G48570				AT5G61200		AT5G14730		AT4G12080
AT5G15250		AT2G22240		AT1G06030				AT1G22370		AT3G27880		AT5G51690
AT2G20560		AT3G16380		AT5G01180				AT5G60270		AT3G17860		AT1G64330
AT4G29770		AT3G55090		AT2G29500				AT5G66730		AT4G39675		AT5G48070
AT4G24410		AT4G04260		AT2G07795				AT1G76520		AT5G18020		AT5G16760
AT3G22840		AT1G33770		AT3G46230				AT5G62630		AT5G38710		AT1G48540
AT2G07795		AT5G59310		AT1G56600				AT1G35620		AT5G47220		AT3G46790
AT2G07722		AT3G02990		AT3G08970				AT3G56480		AT4G23810		AT1G21695
AT5G25450		AT4G31615		AT3G09640				AT1G70940		AT5G05890		AT5G44230
AT3G08970		AT5G61430		AT2G20560				AT3G57450		AT3G62550		AT5G05790
AT3G12580		AT1G63150		AT1G36630				AT2G45720		AT2G16750		AT4G19040
AT4G12400		AT4G28110		AT2G00730				AT5G26200		AT1G53163		AT1G59780
AT2G07706		AT3G28420		AT5G47610				AT5G67190		AT3G13310		AT5G61940
AT3G24500		AT5G40382		AT2G07738				AT1G41830		AT4G17670		AT5G62560
AT2G47180		AT1G76230		AT4G24413				AT3G10930		AT3G26500		AT4G35030
AT1G58140		AT5G11100		AT5G15250				AT4G21510		AT3G44260		AT2G36670
AT2G38520		AT5G41040		AT1G67360				AT2G40630		AT4G06746		AT1G78120
AT1G06030		AT1G47395		AT3G24500				AT5G16000		AT5G01050		AT4G20840
AT5G03210		AT2G05510		AT2G07775				AT1G35560		AT3G06630		AT1G60160
AT1G72660		AT4G22050		AT5G37670				AT4G38480		AT5G10520		AT3G02065
AT1G56600		AT5G45990		AT2G05365				AT2G02680		AT2G36090		AT1G79620
AT5G48570		AT3G27025		AT1G64340				AT5G55480		AT2G22190		AT3G52770
AT3G46230		AT3G09785		AT3G09350				AT4G36900		AT2G29090		AT5G38990
AT5G07330		AT4G16940		AT4G16555				AT5G53930		AT5G67430		AT3G51290
AT1G67360		AT5G05390		AT2G32120				AT1G26780		AT1G51890		AT3G60690
AT1G17870		AT5G55050		AT4G27670				AT2G46920		AT1G54820		AT5G25010
AT1G50390		AT3G09640		AT5G64510				AT5G19580		AT4G20320		AT5G49030
AT5G64510		AT2G43900		AT5G49920				AT4G20840		AT3G13480		AT5G14940
AT5G47610		AT5G03640		AT5G40645				AT3G04030		AT4G18450		AT1G31540
AT4G16555		AT2G05280		AT1G07330				AT5G55550		AT5G01335		AT5G58520
AT2G07718		AT5G03615		AT2G01280				AT1G80200		AT3G16720		AT3G54990
AT3G16050		AT3G50940		AT1G02980				AT4G04970		AT4G29610		AT1G61667
AT3G09350		AT4G25810		AT3G16050				AT5G65830		AT1G27620		AT1G73620
AT1G09715		AT4G28085		AT1G78400				AT5G55520		AT2G40390		AT2G38650
AT2G07652		AT1G23550		AT1G21529				AT1G13880		AT5G18030		AT5G52450
AT4G18450		AT1G73810		AT4G39361				AT1G03230		AT5G20110		AT3G57930
AT1G21529		AT1G02700		AT2G07739				AT3G05270		AT4G28140		AT5G09870
AT4G24413		AT4G17905		AT1G35735				AT4G02510		AT1G21110		AT5G38450
AT2G07739		AT4G25760		AT2G07621				AT3G50780		AT5G26290		AT4G30650
AT1G02980		AT3G44716		AT2G07718				AT5G38940		AT1G61795		AT2G04080
AT4G17585		AT1G27285		AT1G02510				AT3G50010		AT1G02610		AT3G23430
AT4G25380		AT4G30250		AT5G25450				AT5G43180		AT1G62370		AT3G62500
AT2G07827		AT3G13850		AT3G32415				AT4G03190		AT3G03180		AT1G30360
AT4G09845		AT5G35110		AT1G17870				AT5G65710		AT5G64310		AT3G15800
AT2G07648		AT5G36110		AT1G21550				AT3G50190		AT5G09290		AT4G04990
AT1G30190		AT5G62730		AT2G07798				AT1G51745		AT5G10890		AT3G51320
AT1G30070		AT2G29740		AT5G03210				AT1G80880		AT1G10170		AT4G17520
AT5G09590		AT1G17345		AT5G03205				AT3G58850		AT5G22270		AT1G11120
AT2G05155		AT3G09230		AT1G31370				AT5G23955		AT1G78170		AT4G03550
AT3G51910		AT1G76220		AT3G07150				AT5G44230		AT2G27990		AT1G16170
AT5G12110		AT2G46720		AT2G22240				AT4G22590		AT2G46940		AT3G21630
AT3G50625		AT3G55500		AT2G47180				AT5G14090		AT2G43670		AT2G21800
AT2G18820		AT2G24140		AT1G32890				AT3G10720		AT1G15900		AT2G26640
AT5G09610		AT3G43110		AT1G21945				AT2G47895		AT2G15020		AT2G16365
AT3G09450		AT5G03620		AT1G55230				AT5G42750		AT5G59080		AT4G13770
AT2G07681		AT3G09085		AT5G11140				AT3G57420		AT5G66985		AT4G05330
AT3G09440		AT4G26830		AT5G59720				AT1G19900		AT5G62070		AT5G06440
AT2G05375		AT1G55200		AT2G07706				AT1G68430		AT3G07930		AT2G03260
AT4G39361		AT1G61610		AT1G48710				AT1G65920		AT5G06740		AT4G34260
AT2G07767		AT2G35658		AT3G09440				AT4G02845		AT5G54490		AT5G53060
AT1G07330		AT5G19110		AT4G25380				AT1G49180		AT4G21380		AT5G60530
AT5G35320		AT5G43420		AT2G01360				AT5G41410		AT4G04630		AT1G12845
AT2G07621		AT2G40900		AT1G33350				AT2G44230		AT1G78100		AT5G39970
AT4G01435		AT5G41380		AT3G15340				AT5G15890		AT2G40610		AT3G16340
AT3G13130		AT4G18840		AT2G19582				AT5G03670		AT3G48450		AT4G00910
AT3G07090		AT5G08380		AT1G02700				AT1G05280		AT1G34418		AT3G05390
AT4G06566		AT2G27820		AT4G18450				AT5G21050		AT1G70690		AT3G05120
AT2G07728		AT5G42200		AT1G44414				AT5G44670		AT3G47210		AT5G55090
AT4G12410		AT5G43170		AT2G07674				AT3G60930		AT5G45070		AT3G02450
AT1G21550		AT1G52820		AT2G21820				AT2G30010		AT3G23480		AT1G64583
AT2G07775		AT5G20230		AT2G07672				AT5G38930		AT4G00910		AT3G09020
AT2G07676		AT2G03200		AT2G05375				AT4G30960		AT4G40070		AT5G40450
AT2G07806		AT3G26170		AT1G50390				AT2G01290		AT1G18590		AT1G56630
AT2G07751		AT1G68320		AT4G17585				AT3G58790		AT5G23980		AT3G61160
AT5G15450		AT1G12420		AT2G00520				AT5G19380		AT4G28530		AT3G26540
AT1G31370		AT4G25225		AT2G01390				AT1G70650		AT2G23770		AT5G28770
AT2G01280		AT1G62670		AT1G48725				AT1G02990		AT2G29330		AT1G27070
AT2G01360		AT3G26960		AT5G09590				AT5G26260		AT3G50300		AT3G13380
AT3G07150		AT3G61900		AT1G66080				AT5G03680		AT3G56400		AT5G59470
AT5G05410		AT5G01180		AT3G13227				AT5G55540		AT4G39950		AT5G15280
AT2G37805		AT2G45120		AT5G35320				AT5G18500		AT5G62520		AT4G15820
AT3G14300		AT5G01380		AT1G30190				AT5G57970		AT5G01060		AT5G48600
AT3G59720		AT5G03435		AT2G07675				AT5G46780		AT3G01660		AT1G01670
AT3G15340		AT3G19040		AT1G30070				AT2G39530		AT3G23200		AT4G30850
AT1G66080		AT5G50240		AT4G05890				AT1G06120		AT4G38620		AT3G59670
AT3G42360		AT1G21460		AT2G07648				AT5G55910		AT3G27884		AT4G14770
AT1G31270		AT2G47440		AT5G13200				AT2G35880		AT5G39450		AT2G23100
AT3G17611		AT1G51355		AT2G07641				AT1G63500		AT5G08070		AT5G60550
AT4G05700		AT5G03010		AT2G07767				AT2G39840		AT2G40435		AT5G57460
AT2G19310		AT1G62590		AT1G72660				AT3G06490		AT1G13910		AT5G48830
AT4G27657		AT5G18930		AT3G59720				AT3G60320		AT2G17770		AT3G60530
AT1G02510		AT1G68585		AT4G00350				AT3G62930		AT5G16080		AT3G46510
AT1G44414		AT4G24015		AT3G61330				AT5G46580		AT4G11550		AT4G14760
AT4G21320		AT5G66110		AT4G12530				AT1G61050		AT4G27652		AT2G23450
AT5G49920		AT5G11140		AT2G07681				AT1G68060		AT2G44010		AT1G13570
AT2G25140		AT1G04360		AT4G38030				AT5G27230		AT3G50190		AT5G26230
AT2G07773		AT1G30190		AT2G07768				AT1G54095		AT3G09270		AT1G53440
AT5G56030		AT2G45210		AT3G09450				AT4G08950		AT2G33830		AT4G39050
AT2G07721		AT2G31940		AT2G07678				AT3G14960		AT3G49142		AT1G22060
AT1G12064		AT2G00730		AT3G07090				AT1G71900		AT1G20190		AT5G53140
AT5G01180		AT5G47530		AT2G07697				AT4G23930		AT4G33960		AT4G28260
AT2G07779		AT5G43300		AT3G14300				AT3G17360		AT1G33260		AT5G23955
AT2G07738		AT4G18830		AT2G07685				AT2G01660		AT5G51780		AT2G35550
AT1G36630		AT2G17070		AT2G00500				AT4G17520		AT2G37290		AT1G59620
AT2G07599		AT3G48510		AT1G58140				AT3G14350		AT1G49500		AT1G79060
AT2G07662		AT1G77590		AT2G07676				AT2G30020		AT2G46380		AT1G14430
AT5G13200		AT4G22760		AT4G27657				AT3G21270		AT3G49580		AT5G57785
AT2G07768		AT1G70230		AT5G56030				AT1G52240		AT2G02610		AT4G28320
AT4G38030		AT3G01080		AT3G17400				AT1G18250		AT1G71050		AT2G44490
AT2G00520		AT1G19020		AT5G42380				AT5G60230		AT1G02390		AT3G53350
AT2G07672		AT5G56050		AT3G09870				AT4G11320		AT4G32295		AT4G28610
AT3G09785		AT2G31865		AT2G25140				AT3G18830		AT5G04340		AT1G24150
AT2G07798		AT5G53870		AT3G28210				AT1G53200		AT3G13760		AT5G61380
AT2G07682		AT1G66060		AT5G09610				AT5G06110		AT4G14465		AT1G48230
AT4G32208		AT5G07330		AT1G09715				AT1G72840		AT1G11440		AT1G12240
AT1G30060		AT4G21310		AT4G39363				AT5G06570		AT2G28780		AT2G17290
AT1G11270		AT3G62780		AT2G04905				AT3G18040		AT5G10580		AT1G33240
AT3G42250		AT5G67540		AT2G18550				AT1G28380		AT3G47340		AT5G60270
AT2G00500		AT5G45810		AT1G11265				AT5G53980		AT2G28690		AT5G03780
AT1G78400		AT4G13290		AT3G09785				AT5G53320		AT5G02490		AT4G38480
AT4G23493		AT3G03950		AT2G07669				AT5G48060		AT3G04530		AT5G60950
AT1G07350		AT2G40330		AT1G12064				AT1G55130		AT1G77530		AT1G11420
AT3G25230		AT1G75730		AT4G12410				AT4G14500		AT5G62280		AT3G06130
AT1G48725		AT5G47250		AT4G29770				AT1G73450		AT5G64870		AT5G44350
AT1G55230		AT5G15830		AT2G07827				AT5G43060		AT5G49170		AT4G36890
AT1G58215		AT4G12420		AT1G32880				AT1G12240		AT5G05410		AT5G43880
AT1G61340		AT5G07000		AT1G60750				AT1G18210		AT2G35170		AT4G14360
AT4G27654		AT3G19270		AT4G39364				AT3G14240		AT1G14250		AT3G60620
AT4G19470		AT5G19040		AT2G07732				AT4G36920		AT5G44190		AT3G16370
AT2G07697		AT4G37540		AT2G07682				AT3G62550		AT4G00940		AT5G19160
AT2G07629		AT1G14730		AT2G00820				AT4G36120		AT1G73630		AT4G13630
AT2G01390		AT3G60250		AT4G32208				AT5G01840		AT1G05370		AT2G13800
AT3G17400		AT5G59220		AT1G61340				AT5G09850		AT5G65870		AT5G57655
AT2G07732		AT5G02640		AT2G19310				AT2G01670		AT3G07970		AT1G56220
AT3G13227		AT1G21740		AT4G33905				AT5G54200		AT5G23240		AT5G02290
AT2G04905		AT1G23330		AT3G20180				AT4G04570		AT4G15393		AT1G51620
AT5G52630		AT3G29770		AT5G15450				AT1G06900		AT1G20700		AT5G53950
AT2G23110		AT4G01435		AT2G17680				AT3G57830		AT1G52890		AT4G31110
AT2G09840		AT2G41190		AT2G09840				AT2G18700		AT1G55550		AT1G57990
AT2G08245		AT1G34670		AT2G07728				AT1G68130		AT1G48330		AT4G10890
AT2G07638		AT4G25835		AT2G05155				AT2G28740		AT1G50745		AT3G22780
AT1G14950		AT1G66230		AT1G11270				AT1G11540		AT1G06980		AT5G44170
AT4G35710		AT3G58100		AT3G48240				AT3G28970		AT1G15380		AT3G03000
AT2G29452		AT4G10500		AT2G42560				AT5G39760		AT5G07390		AT1G55270
AT5G04340		AT1G26780		AT2G07656				AT1G31120		AT3G29780		AT5G49280
AT2G07674		AT4G39700		AT3G19270				AT1G48670		AT1G52000		AT4G10630
AT2G07695		AT5G41990		AT2G07806				AT5G17890		AT1G14480		AT5G22630
AT4G33905		AT5G14650		AT4G36490				AT3G08800		AT4G39940		AT4G20820
AT4G36990		AT3G60710		AT2G07671				AT1G59620		AT5G24910		AT3G57420
AT2G02720		AT2G02220		AT3G51910				AT1G61490		AT1G01420		AT2G04560
AT5G65676		AT4G34560		AT2G07687				AT1G66890		AT5G45830		AT1G04430
AT4G06890		AT1G73410		AT4G27654				AT1G68440		AT4G11280		AT3G07460
AT3G59730		AT5G58320		AT2G07721				AT4G13210		AT5G17810		AT5G15025
AT4G16460		AT2G23110		AT4G06566				AT3G52110		AT5G57510		AT1G71940
AT3G16040		AT3G57600		AT5G12110				AT3G61750		AT2G19650		AT1G31790
AT5G18340		AT5G43270		AT3G50625				AT5G64813		AT5G22550		AT4G37850
AT2G33670		AT4G16563		AT3G42250				AT5G22090		AT2G44840		AT3G16030
AT3G28210		AT1G69170		AT2G07070				AT4G36680		AT4G03292		AT5G16860
AT2G00510		AT2G34590		AT3G25230				AT4G20430		AT5G46690		AT1G61970
AT2G07698		AT5G07790		AT2G38520				AT5G48430		AT2G36220		AT2G21090
AT3G02205		AT4G22340		AT2G07662				AT5G03490		AT1G62730		AT2G14660
AT5G56010		AT1G12620		AT2G00510				AT1G56550		AT5G56010		AT5G35370
AT1G04570		AT2G31560		AT2G45350				AT2G03480		AT1G09950		AT5G39980
AT2G07656		AT5G11020		AT4G39366				AT3G05220		AT1G71030		AT4G02350
AT4G12530		AT3G52490		AT2G07599				AT1G01420		AT1G17147		AT4G09630
AT2G07641		AT5G61570		AT1G07350				AT5G06740		AT1G62975		AT4G37080
AT3G13250		AT5G28910		AT4G19470				AT2G03980		AT2G34830		AT4G18260
AT1G14200		AT3G06270		AT5G03435				AT5G41240		AT5G43860		AT5G56520
AT1G09965		AT4G28390		AT1G31270				AT2G22800		AT2G43000		AT3G54930
AT2G29450		AT1G73040		AT4G21440				AT2G35100		AT1G18710		AT5G06540
AT2G07669		AT1G52690		AT2G07698				AT2G03340		AT3G21330		AT5G05180
AT2G45350		AT3G27250		AT2G00460				AT1G07630		AT5G47240		AT4G26190
AT2G00460		AT2G19900		AT4G36990				AT2G18670		AT4G31910		AT5G35753
AT1G32890		AT4G30480		AT5G05410				AT3G23430		AT1G61560		AT1G72230
AT4G39363		AT5G25160		AT4G27890				AT3G01430		AT1G01810		AT1G50910
AT4G26780		AT1G22882		AT5G19875				AT3G59310		AT4G36060		AT3G61750
AT2G17680		AT3G22830		AT2G33670				AT3G26020		AT2G28720		AT4G01860
AT2G07659		AT3G48520		AT4G13395				AT4G28550		AT1G58320		AT3G29140
AT2G38340		AT4G14480		AT3G13229				AT2G17830		AT4G02180		AT5G14360
AT4G11660		AT4G31230		AT1G14200				AT4G34260		AT1G72520		AT2G34400
AT1G01720		AT4G29310		AT5G05265				AT4G27480		AT4G19720		AT1G30700
AT1G60750		AT4G32480		AT2G23110				AT5G48600		AT2G32770		AT5G20480
AT3G12050		AT2G32140		AT2G07695				AT1G53650		AT1G65860		AT4G27640
AT3G07155		AT1G62400		AT5G43170				AT3G53700		AT3G15760		AT2G45900
AT1G09107		AT2G39350		AT3G53830				AT3G52800		AT4G27290		AT5G01310
AT5G02490		AT5G06510		AT5G59820				AT3G13750		AT1G61590		AT3G07390
AT4G15420		AT1G62290		AT4G05700				AT1G58590		AT1G01670		AT5G60820
AT2G11778		AT5G06820		AT4G21320				AT1G63360		AT4G19370		AT5G26740
AT4G39366		AT2G41835		AT4G26780				AT4G26680		AT3G09960		AT3G18930
AT5G42380		AT2G30790		AT3G48520				AT2G03500		AT2G22200		AT1G10580
AT2G07702		AT1G17950		AT5G46200				AT3G19850		AT5G03210		AT3G50400
AT4G06170		AT2G17230		AT3G00650				AT2G17260		AT5G46350		AT5G10790
AT2G07694		AT2G34610		AT4G06587				AT5G36930		AT2G22070		AT3G26490
AT2G07704		AT1G32740		AT2G07693				AT3G25700		AT4G22070		AT2G28660
AT2G02795		AT5G19100		AT5G04340				AT3G17630		AT1G15040		AT3G01380
AT2G07646		AT5G55110		AT3G01335				AT5G21040		AT4G32280		AT4G00460
AT1G34575		AT5G54380		AT2G24840				AT3G18210		AT3G49570		AT2G03980
AT4G04170		AT5G37710		AT1G58215				AT5G39250		AT1G65690		AT1G66160
AT4G02690		AT5G12900		AT5G27845				AT3G24530		AT1G77520		AT5G50090
AT2G06800		AT4G31730		AT2G07773				AT4G37790		AT5G28080		AT4G00820
AT5G47830		AT5G57685		AT4G11660				AT2G34300		AT5G18060		AT5G50440
AT2G07671		AT3G28270		AT3G63060				AT1G09155		AT1G09287		AT4G15240
AT5G03990		AT4G28720		AT3G59730				AT5G04050		AT2G17040		AT4G19020
AT5G58770		AT5G24010		AT1G52690				AT1G21540		AT3G15130		AT1G76320
AT1G79920		AT2G22680		AT5G52020				AT5G22630		AT5G52630		AT4G15800
AT5G03205		AT1G11660		AT2G36640				AT1G78120		AT4G07820		AT1G61990
AT4G26270		AT1G71380		AT5G09930				AT5G35940		AT1G73290		AT1G76520
AT2G40500		AT1G33055		AT2G40500				AT1G62280		AT5G04190		AT1G03380
AT3G48240		AT5G43210		AT5G67310				AT2G02790		AT1G35250		AT1G04540
AT3G62260		AT1G68140		AT5G00365				AT3G07460		AT3G05155		AT2G42580
AT1G27080		AT4G31890		AT2G07825				AT1G70895		AT1G72920		AT1G19540
AT2G00730		AT4G37530		AT3G12050				AT5G18370		AT4G13310		AT1G72850
AT4G27890		AT4G37790		AT4G02690				AT3G49710		AT4G01920		AT4G37100
AT4G33660		AT1G27110		AT2G07629				AT1G77740		AT4G15396		AT5G20110
AT4G32220		AT5G18850		AT5G48575				AT4G38340		AT5G59940		AT1G30440
AT4G21440		AT4G08590		AT1G07430				AT4G03550		AT2G46660		AT2G39840
AT2G07693		AT3G47420		AT5G13205				AT1G78970		AT5G18260		AT5G41220
AT3G14200		AT1G44350		AT2G07638				AT5G44040		AT4G25470		AT2G19970
AT2G07678		AT5G42460		AT1G26800				AT5G02090		AT5G60230		AT3G02640
AT2G05325		AT4G18340		AT4G02550				AT5G25590		AT5G53320		AT2G46060
AT2G07741		AT3G19580		AT4G33660				AT1G53390		AT1G76952		AT4G19650
AT2G05165		AT2G23100		AT2G32130				AT1G30900		AT1G80840		AT3G14920
AT5G10890		AT1G76090		AT3G42360				AT1G29000		AT1G21100		AT1G75150
AT4G32630		AT2G28570		AT2G18820				AT3G50270		AT2G01900		AT3G49170
AT5G37340		AT1G13340		AT3G17611				AT4G28180		AT1G09350		AT5G27210
AT4G02815		AT3G62740		AT1G72760				AT2G39170		AT5G33355		AT3G16490
AT5G52020		AT3G49750		AT1G27285				AT5G41140		AT1G09090		AT1G65295
AT2G14690		AT5G37240		AT3G30396				AT1G14560		AT4G15417		AT1G12730
AT5G59820		AT5G46080		AT2G34890				AT5G04670		AT5G44700		AT4G13370
AT3G20180		AT5G45275		AT5G47830				AT2G35170		AT3G51910		AT3G53860
AT3G00650		AT2G01740		AT1G20310				AT5G60280		AT5G48410		AT4G01010
AT3G53830		AT1G64950		AT4G06890				AT4G19030		AT3G59480		AT1G64060
AT3G63060		AT5G51920		AT1G30060				AT1G71940		AT5G18080		AT3G60140
AT5G19875		AT3G59280		AT3G61111				AT1G06473		AT1G53950		AT3G20860
AT1G04890		AT1G23040		AT1G01720				AT1G25500		AT1G58590		AT1G14330
AT5G05265		AT5G07820		AT1G79920				AT2G30990		AT1G51090		AT1G63670
AT4G06587		AT3G22930		AT2G29450				AT1G26190		AT1G28080		AT4G35870
AT5G23480		AT5G25110		AT1G60190				AT5G60450		AT4G18375		AT2G28440
AT4G02550		AT5G12280		AT4G17250				AT1G24460		AT4G19170		AT1G77310
AT2G07765		AT2G04795		AT3G02990				AT1G33700		AT3G16040		AT5G60200
AT5G27845		AT5G15860		AT5G18340				AT1G69200		AT5G59990		AT5G18690
AT3G19270		AT1G12064		AT5G58770				AT4G12110		AT2G20362		AT5G50940
AT3G08700		AT1G73340		AT3G53230				AT1G33240		AT5G43540		AT4G09890
AT1G07430		AT2G38310		AT1G54870				AT5G52060		AT4G34790		AT5G10150
AT2G07835		AT3G07550		AT5G27660				AT3G21180		AT1G08670		AT3G23200
AT1G26800		AT5G66631		AT4G15420				AT5G17820		AT1G01390		AT2G24220
AT5G09060		AT2G19580		AT2G07667				AT4G20140		AT5G51470		AT5G33290
AT3G53230		AT5G63760		AT2G07835				AT5G62960		AT3G53150		AT5G52940
AT3G05695		AT4G17616		AT2G05385				AT5G04550		AT4G10150		AT1G52310
AT5G62730		AT2G03020		AT3G62260				AT1G80240		AT3G51380		AT5G27320
AT2G07683		AT5G09970		AT2G02720				AT5G16520		AT1G24147		AT5G41570
AT4G03940		AT5G49700		AT4G03940				AT5G16860		AT5G20860		AT5G58600
AT2G07701		AT3G11402		AT1G66510				AT1G17255		AT5G38350		AT5G12010
AT3G04710		AT2G01670		AT4G26270				AT5G66870		AT1G17700		AT1G28310
AT2G07714		AT2G31945		AT4G23493				AT1G22280		AT4G33720		AT4G33160
AT2G34890		AT3G57830		AT1G77950				AT3G52480		AT4G16162		AT1G26570
AT5G66890		AT1G55620		AT5G41761				AT3G01380		AT1G72910		AT1G61100
AT2G24840		AT4G31440		AT3G59530				AT5G28500		AT3G56350		AT4G18300
AT1G62730		AT2G21560		AT1G22210				AT4G25780		AT1G78410		AT2G44480
AT5G58070		AT4G32860		AT3G14200				AT1G27440		AT1G13510		AT2G06510
AT5G67310		AT5G24390		AT2G31590				AT1G69610		AT5G55590		AT5G49060
AT4G36490		AT2G44995		AT5G23480				AT1G01110		AT3G58060		AT2G01910
AT5G13205		AT3G14780		AT2G11778				AT5G23870		AT2G02310		AT2G19620
AT5G24660		AT1G73740		AT3G02205				AT3G08670		AT1G23450		AT2G37025
AT4G38215		AT1G74740		AT5G45630				AT2G21090		AT2G27380		AT1G26820
AT4G00940		AT5G05965		AT3G22830				AT3G29035		AT1G62280		AT5G15890
AT5G11140		AT5G13170		AT4G25340				AT3G16690		AT1G30370		AT3G06910
AT3G61320		AT3G58770		AT4G26990				AT3G47030		AT5G40410		AT3G18910
AT2G07729		AT4G00760		AT1G15990				AT1G26820		AT2G34925		AT3G13290
AT2G05385		AT5G40800		AT2G07702				AT1G77122		AT1G24420		AT3G48160
AT3G01335		AT3G27540		AT2G07683				AT1G61820		AT3G06435		AT2G35100
AT5G62520		AT4G14180		AT1G09965				AT5G10850		AT5G13320		AT1G01440
AT2G07667		AT1G58340		AT2G07633				AT1G24530		AT5G26300		AT2G18670
AT5G62020		AT5G02460		AT2G07787				AT4G27880		AT4G17860		AT5G40170
AT2G05875		AT4G12690		AT3G07155				AT3G58220		AT1G65850		AT5G05190
AT5G04400		AT4G37890		AT1G15550				AT5G65970		AT4G18650		AT5G66910
AT3G30396		AT5G01175		AT2G05165				AT1G71420		AT5G55750		AT2G42170
AT2G07633		AT3G05675		AT1G34575				AT1G23000		AT4G03065		AT1G13800
AT1G10170		AT5G60030		AT2G37805				AT1G22550		AT5G63625		AT3G11950
AT4G32215		AT5G46240		AT2G07694				AT2G42650		AT2G19610		AT2G26710
AT1G04083		AT2G35035		AT2G08950				AT3G51930		AT2G33070		AT3G02160
AT2G34880		AT3G21890		AT2G07659				AT4G24080				AT2G47090
AT2G07787		AT3G18370		AT1G14205				AT2G29900				AT3G11390
AT5G46200		AT1G33475		AT3G16040				AT3G59570				AT1G64610
AT2G24680		AT3G09040		AT4G02815				AT5G52230				AT5G18840
AT2G22240		AT4G01440		AT3G04710				AT5G11530				AT4G28890
AT2G07675		AT4G09300		AT3G03165				AT3G25560				AT4G35540
AT2G32130		AT3G18320		AT2G36460				AT3G14840				AT4G09980
AT4G18960		AT1G35112		AT5G37340				AT4G32780				AT4G31510
AT2G36460		AT5G12290		AT5G06820				AT1G68760				AT1G80630
AT3G17980		AT5G06811		AT5G56010				AT1G11340				AT3G16390
AT1G66500		AT5G66550		AT2G07704				AT5G20880				AT4G22560
AT5G62430		AT1G24095		AT5G59220				AT4G18670				AT5G48940
AT3G30843		AT3G25710		AT5G52630				AT4G36260				AT1G48500
AT1G14205		AT3G61890		AT2G05875				AT4G22580				AT5G45740
AT4G13395		AT1G68110		AT2G15810				AT3G06910				AT3G20620
AT3G13470		AT2G05440		AT2G05345				AT5G61930				AT3G28970
AT3G28360		AT1G21210		AT3G61320				AT3G54400				AT1G55130
AT1G22210		AT5G34853		AT1G04913				AT5G45150				AT1G51850
AT4G04675		AT4G08570		AT4G03930				AT5G54710				AT3G61270
AT4G17250		AT5G10190		AT3G04200				AT2G20810				AT1G49160
AT2G19890		AT4G34850		AT5G02490				AT5G43310				AT4G14950
AT3G28857		AT5G28490		AT5G58070				AT2G42880				AT5G19310
AT2G07774		AT4G02330		AT5G09060				AT1G30040				AT5G16320
AT5G18330		AT3G44205		AT2G37180				AT1G50950				AT4G27230
AT4G36010		AT5G66440		AT3G13250				AT4G35540				AT2G47270
AT4G25340		AT1G64380		AT3G05260				AT1G14220				AT2G40980
AT1G55530		AT3G49690		AT2G07751				AT5G45700				AT4G02710
AT3G61111		AT4G09810		AT2G31560				AT5G02910				AT1G35320
AT5G40645		AT1G64300		AT4G22340				AT3G19870				AT4G19460
AT2G07643		AT5G10100		AT2G33590				AT1G50620				AT1G78260
AT3G03165		AT4G03930		AT4G23570				AT3G20620				AT1G11740
AT2G15810		AT2G44500		AT2G30000				AT1G33600				AT1G58180
AT2G07642		AT4G08300		AT4G18840				AT1G54090				AT2G39360
AT3G53820		AT3G25620		AT5G62730				AT4G16000				AT3G19870
AT1G66510		AT4G23496		AT3G46080				AT1G74790				AT4G27720
AT1G58170		AT1G29470		AT4G28110				AT2G31090				AT1G01960
AT5G35660		AT5G15250		AT2G20880				AT1G33060				AT2G37820
AT4G27652		AT4G26480		AT2G07689				AT1G54115				AT5G02860
AT5G18065		AT4G01450		AT5G10890				AT4G22540				AT4G19870
AT2G07644		AT2G14580		AT2G07646				AT3G10290				AT1G28440
AT2G24100		AT3G04080		AT5G42150				AT5G09315				AT5G55930
AT1G50745		AT1G76350		AT3G23920				AT1G66230				AT2G20515
AT5G48575		AT1G60110		AT3G09230				AT2G40475				AT2G16750
AT1G68290		AT5G38730		AT2G11780				AT4G00380				AT5G17890
AT3G27185		AT1G15550		AT1G55530				AT4G29560				AT1G77520
AT5G03930		AT5G17780		AT2G32140				AT3G29310				AT3G55050
AT3G10020		AT5G17270		AT5G18065				AT2G03050				AT5G64740
AT2G07685		AT2G02480		AT2G07774				AT5G46460				AT5G10400
AT1G30170		AT5G57180		AT5G50360				AT3G13720				AT1G11950
AT1G04913		AT3G50650		AT4G35710				AT5G56170				AT4G24120
AT1G01355		AT3G44820		AT3G62780				AT4G33050				AT3G06120
AT1G10225		AT2G37900		AT3G53040				AT1G66740				AT5G38610
AT3G50825		AT4G17245		AT3G10020				AT3G26210				AT2G38630
AT1G78390		AT2G29590		AT1G80660				AT1G53040				AT5G47050
AT4G04485		AT5G54370		AT5G62020				AT2G43040				AT4G12700
AT5G03285		AT3G09035		AT2G07643				AT3G59420				AT4G32790
AT2G00340		AT5G38850		AT3G43970				AT3G26680				AT5G09950
AT4G39364		AT4G22240		AT1G68290				AT5G47940				AT1G54890
AT4G02890		AT1G58120		AT1G73480				AT5G57460				AT1G33260
AT1G11100		AT1G47510		AT5G56300				AT1G61690				AT1G22870
AT2G33590		AT4G26990		AT1G04570				AT1G04210				AT4G22730
AT4G26795		AT1G63090		AT3G08700				AT4G38300				AT5G63140
AT4G29330		AT5G59845		AT5G06760				AT3G06850				AT5G59970
AT1G58561		AT4G15280		AT4G34300				AT5G04870				AT3G10760
AT3G01070		AT1G68440		AT4G32220				AT2G41080				AT2G19130
AT4G23570		AT3G04030		AT4G31615				AT4G14650				AT1G62305
AT1G01980		AT3G49160		AT5G19360				AT4G20230				AT5G50970
AT1G20640		AT5G51050		AT2G38340				AT5G58650				AT2G32850
AT1G60190		AT4G16660		AT1G04890				AT2G30230				AT4G01540
AT5G27660		AT3G26618		AT5G03990				AT3G05850				AT5G61480
AT1G12610		AT5G64110		AT5G43420				AT5G58550				AT5G16410
AT1G79100		AT1G03970		AT2G08245				AT1G42470				AT2G01630
AT1G67365		AT2G34600		AT1G66500				AT1G11190				AT1G55730
AT5G04840		AT4G01037		AT3G28740				AT5G47640				AT1G51940
AT1G02700		AT5G56450		AT1G58170				AT4G26150				AT4G21065
AT2G07748		AT5G27330		AT1G05100				AT1G71830				AT1G30755
AT5G47120		AT2G32100		AT2G07644				AT1G17700				AT5G46871
AT4G04020		AT2G22360		AT1G78390				AT3G26220				AT3G03350
AT4G05890		AT2G40670		AT3G01070				AT1G60995				AT1G06740
AT5G00365		AT1G04220		AT1G11100				AT1G08180				AT4G19990
AT5G64170		AT5G37540		AT5G14810				AT1G62020				AT5G45150
AT5G09125		AT1G70090		AT5G04840				AT5G01950				AT1G78110
AT5G14810		AT5G62200		AT5G52600				AT3G02065				AT1G01880
AT1G62740		AT1G50040		AT4G22240				AT5G53880				AT4G23070
AT1G07850		AT5G09460		AT2G32510				AT1G13400				AT2G18060
AT2G07687		AT4G14740		AT1G29770				AT4G14920				AT5G65340
AT5G42490		AT3G29810		AT2G23240				AT5G40090				AT4G21500
AT1G09950		AT4G00500		AT3G44110				AT4G13370				AT4G18760
AT3G44110		AT5G10800		AT5G52760				AT3G54740				AT5G42655
AT4G26990		AT5G10336		AT2G35035				AT2G15760				AT3G03050
AT3G23920		AT3G23750		AT2G24100				AT2G14960				AT3G11450
AT1G01940		AT4G02170		AT3G46090				AT1G48330				AT1G52320
AT5G09930		AT1G07150		AT3G22100				AT2G25790				AT5G19670
AT4G00350		AT3G03341		AT5G11680				AT1G73330				AT5G07730
AT1G72760		AT4G18700		AT1G14360				AT2G39660				AT2G17760
AT3G14440		AT5G56750		AT1G11660				AT2G35980				AT5G50010
AT2G37180		AT5G49290		AT3G13470				AT4G01570				AT5G43520
AT3G23990		AT2G17480		AT4G17243				AT5G62560				AT4G15320
AT5G43300		AT1G49130		AT2G00340				AT3G09070				AT1G61050
AT1G35735		AT2G18350		AT2G24680				AT1G10470				AT5G17820
AT2G17900		AT1G68550		AT2G42150				AT4G29800				AT3G18210
AT3G03270		AT1G22380		AT3G56250				AT5G23850				AT4G04460
AT4G30540		AT1G49450		AT5G38895				AT1G06090				AT2G39370
AT1G73480		AT5G13580		AT5G11100				AT1G21920				AT1G80400
AT2G11780		AT3G15080		AT2G36750				AT4G15080				AT3G30380
AT5G11680		AT3G02140		AT1G29640				AT4G38320				AT3G26100
AT5G47670		AT5G16140		AT3G03270				AT1G45015				AT2G18560
AT1G16040		AT1G79220		AT4G35290				AT1G03080				AT5G35750
AT4G39360		AT5G38895		AT2G19890				AT1G16370				AT4G08770
AT5G19360		AT1G75030		AT1G72490				AT3G24490				AT3G55660
AT1G72416		AT4G23880		AT1G58561				AT5G64710				AT3G63370
AT1G09287		AT4G09560		AT1G10225				AT5G20030				AT2G34340
AT5G42150		AT1G75520		AT4G16460				AT1G05370				AT3G29780
AT5G52600		AT4G30960		AT2G27120				AT3G09760				AT5G62360
AT4G26200		AT5G19875		AT3G63320				AT5G10020				AT1G63850
AT5G51740		AT4G29770		AT4G00760				AT3G01890				AT5G46395
AT2G20825		AT1G55390		AT4G22350				AT2G41900				AT5G45280
AT5G28085		AT1G54160		AT3G11010				AT3G45210				AT4G12640
AT3G11010		AT4G23440		AT1G67370				AT5G48990				AT5G01040
AT3G13229		AT1G12650		AT4G29330				AT5G03120				AT3G19380
AT3G05260		AT3G13275		AT1G20640				AT5G20600				AT4G36470
AT5G53400		AT3G10960		AT3G59520				AT1G65850				AT1G05380
AT2G42150		AT4G21705		AT1G62740				AT4G03460				AT1G14690
AT3G59530		AT5G52300		AT5G04010				AT5G25050				AT1G60995
AT2G00820		AT1G62660		AT4G00940				AT2G34730				AT1G69050
AT2G24535		AT5G40830		AT4G04170				AT4G23190				AT1G02730
AT3G46080		AT5G47600		AT4G09150				AT2G24530				AT5G26910
AT4G31380		AT3G44120		AT2G27580				AT5G03110				AT2G28250
AT5G45630		AT4G13340		AT4G00550				AT5G66210				AT1G27200
AT4G25480		AT5G63300		AT3G23990				AT2G04378				AT4G18750
AT4G09150		AT2G19870		AT5G53400				AT4G19130				AT1G18150
AT1G67370		AT1G03280		AT4G31380				AT2G44740				AT3G06080
AT2G42270		AT4G21865		AT5G43950				AT3G02880				AT4G15450
AT1G75860		AT4G31670		AT3G49160				AT4G09630				AT3G50950
AT1G78070		AT2G24120		AT1G10170				AT2G02070				AT5G04870
AT3G63310		AT1G22040		AT2G17900				AT4G04460				AT4G15236
AT2G18340		AT5G45720		AT3G50825				AT2G01860				AT1G27210
AT1G74320		AT4G27460		AT1G62730				AT1G08960				AT2G23430
AT1G66090		AT4G21090		AT1G52870				AT3G58430				AT3G25560
AT5G35960		AT2G32630		AT1G58120				AT3G16280				AT2G35140
AT1G15550		AT1G63730		AT2G21940				AT2G35350				AT5G58650
AT5G57510		AT2G22090		AT5G45690				AT1G52245				AT5G49850
AT1G52870		AT5G64580		AT1G72416				AT4G26690				AT5G50170
AT2G47730		AT1G77290		AT5G24660				AT5G23240				AT3G44530
AT2G25470		AT1G55630		AT5G28540				AT1G17750				AT2G40530
AT2G07655		AT5G61190		AT4G36010				AT3G21010				AT4G16960
AT5G57887		AT1G13710		AT2G23190				AT1G04430				AT1G25450
AT1G45020		AT5G42580		AT2G47730				AT1G16170				AT1G27850
AT5G05415		AT5G40140		AT5G41620				AT3G06778				AT5G26290
AT2G07070		AT3G49790		AT5G43300				AT3G12610				AT2G29060
AT2G20362		AT1G06143		AT1G33500				AT2G39360				AT1G77610
AT5G22060		AT5G53500		AT1G75600				AT4G39740				AT3G21230
AT3G48520		AT3G16890		AT1G49450				AT5G44390				AT3G60680
AT3G49580		AT5G43980		AT4G26200				AT5G62680				AT1G33590
AT3G46650		AT1G59980		AT1G78070				AT5G24920				AT5G09970
AT2G21820		AT3G51400		AT1G66090				AT4G31110				AT1G38131
AT5G43950		AT1G69540		AT2G47950				AT1G73620				AT1G74930
AT1G47950		AT1G19835		AT5G62520				AT4G38700				AT4G27950
AT1G15385		AT2G40370		AT5G64170				AT1G70690				AT2G42920
AT1G64340		AT1G61460		AT4G21310				AT3G18930				AT1G10750
AT1G48220		AT3G22600		AT2G30480				AT1G14790				AT1G55370
AT4G24420		AT2G37870		AT2G46790				AT1G20610				AT2G16380
AT2G46790		AT2G30000		AT2G07765				AT5G51470				AT2G33860
AT5G00765		AT5G40380		AT5G28910				AT5G03610				AT3G48340
AT1G68930		AT1G52140		AT5G62430				AT1G60630				AT1G06420
AT5G28540		AT3G25590		AT2G07655				AT5G14450				AT1G64700
AT2G07825		AT5G43403		AT1G68320				AT1G30330				AT1G65610
AT1G23180		AT1G75390		AT1G72100				AT4G28500				AT2G37300
AT2G27580		AT4G26455		AT5G65500				AT5G52940				AT4G15890
AT1G80660		AT1G76120		AT4G32215				AT3G03050				AT1G14480
AT1G72910		AT5G60530		AT2G07727				AT2G17787				AT5G65870
AT5G51760		AT3G60630		AT4G27680				AT1G55270				AT4G19090
AT3G55210		AT2G32510		AT5G42490				AT2G16870				AT1G05460
AT2G22590		AT4G30470		AT1G16040				AT5G67550				AT5G21050
AT3G22830		AT1G30080		AT5G01990				AT5G50120				AT1G17920
AT3G22100		AT1G66840		AT3G14440				AT1G09410				AT5G39840
AT1G27730		AT3G58550		AT4G38060				AT3G11490				AT5G39420
AT3G41762		AT5G65590		AT5G47120				AT5G05890				AT2G30250
AT1G12060		AT1G63720		AT2G30130				AT3G13450				AT4G13260
AT1G56440		AT4G27350		AT1G62760				AT1G30760				AT1G51840
AT2G05195		AT1G69760		AT1G35730				AT1G80400				AT3G29680
AT1G10970		AT3G19430		AT5G26146				AT1G25390				AT5G21160
AT5G45690		AT4G33550		AT3G27025				AT5G38460				AT3G04860
AT2G07689		AT1G31335		AT1G67365				AT4G14820				AT5G01550
AT3G59520		AT1G62570		AT1G74320				AT4G16950				AT5G61040
AT4G11280		AT2G28350		AT4G16940				AT5G25820				AT2G31360
AT1G09140		AT1G18300		AT5G47670				AT5G40540				AT3G46950
AT3G25013		AT2G38250		AT1G23180				AT3G48670				AT5G65970
AT2G21940		AT5G10300		AT5G22060				AT2G28510				AT4G21510
AT3G09620		AT3G58050		AT3G10820				AT2G02540				AT5G55550
AT1G35660		AT3G28740		AT5G04980				AT3G10980				AT3G06340
AT1G69490		AT5G42146		AT5G51740				AT3G09210				AT2G17110
AT1G15990		AT2G21830		AT5G02430				AT3G26810				AT3G14000
AT1G59218		AT1G24170		AT5G58787				AT1G67570				AT4G31500
AT2G26692		AT1G68795		AT3G17790				AT1G17500				AT4G20140
AT5G02430		AT3G06490		AT5G41820				AT2G19110				AT3G20570
AT3G14890		AT2G21880		AT1G49405				AT5G15790				AT1G23760
AT1G14360		AT4G38020		AT4G39360				AT5G45200				AT5G56220
AT3G08590		AT1G75540		AT1G73740				AT5G43725				AT3G49070
AT2G36760		AT2G01290		AT3G41762				AT5G17260				AT2G23330
AT2G16890		AT4G08950		AT3G49055				AT1G06710				AT2G31400
AT4G03930		AT2G33570		AT2G07642				AT1G18390				AT5G52120
AT4G35290		AT3G05430		AT2G16890				AT5G06940				AT5G49680
AT1G30475		AT1G49560		AT4G27652				AT3G10660				AT5G47980
AT2G30000		AT1G72430		AT4G21090				AT1G51860				AT2G32765
AT3G28740		AT3G14900		AT1G01940				AT2G36340				AT5G06530
AT1G72490		AT5G14760		AT4G28390				AT4G39720				AT3G26240
AT1G22110		AT5G13820		AT1G63730				AT5G18390				AT1G68130
AT1G33350		AT3G51110		AT2G18510				AT5G17980				AT2G33680
AT1G05510		AT1G29000		AT3G55210				AT4G30360				AT5G51810
AT5G64310		AT3G26320		AT5G45340				AT3G16740				AT5G15730
AT4G04895		AT2G02680		AT1G21460				AT3G25570				AT3G19660
AT3G10820		AT2G27060		AT1G69490				AT1G73630				AT1G13940
AT3G07770		AT1G05640		AT1G32870				AT3G03360				AT4G15230
AT3G46090		AT2G39180		AT2G33735				AT5G06560				AT4G39560
AT3G58490		AT2G46590		AT3G63310				AT2G19710				AT1G71830
AT5G10550		AT1G02816		AT1G56440				AT3G27320				AT1G14470
AT2G36750		AT5G44080		AT5G47160				AT1G61900				AT5G48657
AT4G21323		AT5G04980		AT5G58590				AT1G32360				AT3G11402
AT2G33735		AT4G13180		AT4G02425				AT5G45400				AT5G47560
AT5G03720		AT1G55340		AT4G02890				AT1G11630				AT5G06700
AT4G17243		AT1G70180		AT2G20825				AT5G59680				AT3G14960
AT4G14270		AT5G37500		AT2G05195				AT1G18485				AT4G23950
AT2G30480		AT2G18450		AT3G07255				AT5G54840				AT5G05140
AT1G02090		AT1G70140		AT1G31335				AT5G13290				AT2G39518
AT1G66400		AT2G14220		AT5G61190				AT2G45970				AT4G11080
AT2G32510		AT2G30230		AT4G04020				AT4G10400				AT4G28900
AT4G27680		AT3G49220		AT4G16500				AT2G44110				AT1G11190
AT4G00550		AT5G15950		AT1G09140				AT1G66180				AT3G12550
AT3G07255		AT2G30320		AT2G07715				AT4G15240				AT4G13310
AT1G29770		AT5G01040		AT4G21323				AT1G18620				AT4G01130
AT3G28270		AT4G05100		AT1G68140				AT1G27660				AT2G41770
AT3G08690		AT3G51860		AT1G70440				AT1G35670				AT2G36380
AT3G17790		AT5G22860		AT1G12060				AT1G73080				AT5G12300
AT1G77460		AT2G33730		AT5G66620				AT5G01075				AT3G06778
AT4G03755		AT3G49190		AT1G30475				AT1G14080				AT5G62630
AT3G25240		AT1G64840		AT5G00825				AT4G36140				AT4G35480
AT3G26300		AT5G05440		AT5G03340				AT1G63740				AT3G12180
AT2G07715		AT2G16250		AT1G35660				AT3G02640				AT5G55540
AT1G20823		AT3G05320		AT1G04130				AT3G06130				AT1G47740
AT4G22350		AT1G73130		AT5G57887				AT1G51830				AT5G24215
AT2G36220		AT5G62620		AT1G62570				AT5G15470				AT4G10690
AT5G58590		AT3G48540		AT3G30843				AT2G17525				AT4G28010
AT1G52690		AT5G37380		AT3G28270				AT2G22790				AT1G31120
AT5G58050		AT1G19790		AT5G01380				AT4G31805				AT2G21080
AT1G57800		AT5G37260		AT3G22090				AT3G06080				AT4G11920
AT1G04130		AT3G51790		AT3G48540				AT5G40180				AT2G30780
AT1G49405		AT1G11160		AT2G19900				AT3G50760				AT2G03750
AT2G26140		AT3G05650		AT5G03720				AT1G05600				AT2G04660
AT2G42560		AT4G21580		AT5G17350				AT2G29190				AT3G30340
AT2G23240		AT3G03680		AT5G15860				AT1G75250				AT1G52140
AT5G43170		AT1G77740		AT1G48405				AT1G74350				AT1G16930
AT1G33500		AT4G27400		AT1G73040				AT3G55450				AT3G26030
AT5G13150		AT5G50020		AT4G16660				AT3G13960				AT4G16480
AT4G02980		AT3G57540		AT1G68930				AT5G26622				AT1G28280
AT3G53040		AT5G65080		AT2G41160				AT4G22190				AT5G66900
AT2G31590		AT1G16390		AT5G03285				AT5G25010				AT5G60490
AT1G05100		AT5G65470		AT1G66400				AT5G08305				AT5G48450
AT5G57260		AT5G60490		AT4G34850				AT2G47530				AT2G04570
AT2G01150		AT5G00365		AT1G54160				AT3G55430				AT5G60450
AT3G49570		AT5G52900		AT1G19020				AT2G26640				AT5G10210
AT1G79550		AT1G26600		AT4G35690				AT4G36410				AT2G44110
AT4G34300		AT5G63350		AT2G36950				AT2G36380				AT2G46690
AT1G05773		AT1G32090		AT3G16330				AT2G30500				AT1G33060
AT4G29930		AT4G18280		AT2G34590				AT3G55090				AT1G79460
AT3G56250		AT1G49820		AT3G57540				AT1G79630				AT5G04230
AT3G08165		AT5G01390		AT1G59980				AT4G04630				AT3G45210
AT5G66620		AT4G21323		AT5G11110				AT4G18260				AT3G21220
AT5G15960		AT3G14230		AT3G03950				AT3G27400				AT2G19090
AT4G02425		AT3G04000		AT3G26300				AT5G18860				AT5G38320
AT4G11310		AT4G39235		AT1G27730				AT1G56510				AT4G21670
AT1G47510		AT1G72750		AT5G18040				AT5G53020				AT1G28240
AT5G41620		AT3G59110		AT4G16820				AT4G01600				AT2G15090
AT5G56300		AT3G09032		AT1G50745				AT1G28240				AT4G11440
AT3G22090		AT5G17310		AT3G17980				AT1G08310				AT4G35880
AT2G11320		AT4G12430		AT1G60470				AT1G56630				AT3G13960
AT5G06805		AT4G14620		AT3G13277				AT1G18290				AT3G14800
AT3G14620		AT5G20360		AT4G14270				AT2G28470				AT5G06570
AT5G55020		AT5G03110		AT1G10050				AT4G06744				AT5G01950
AT2G29165		AT2G18630		AT1G22110				AT2G30720				AT1G58602
AT3G13840		AT5G39610		AT3G50840				AT1G77855				AT1G21090
AT3G48300		AT3G56250		AT1G01980				AT1G74750				AT3G03360
AT3G63320		AT5G08150		AT2G01008				AT1G51405				AT3G13682
AT3G57880		AT4G34760		AT4G03755				AT5G18525				AT1G74720
AT3G56710		AT5G00980		AT1G10970				AT1G07650				AT3G45830
AT1G75600		AT5G41790		AT4G10040				AT5G41180				AT1G18810
AT4G28390		AT3G27150		AT4G24420				AT2G38310				AT2G23690
AT5G35460		AT4G35070		AT5G19870				AT3G58030				AT2G31090
AT1G55300		AT1G13690		AT5G14020				AT2G23330				AT1G54540
AT2G15020		AT5G66200		AT3G17330				AT1G61990				AT4G01720
AT3G32047		AT3G04720		AT2G34610				AT1G20330				AT2G36340
AT2G41160		AT3G48250		AT1G52820				AT3G26500				AT1G29960
AT3G05030		AT4G24280		AT1G78380				AT5G05940				AT4G19370
AT5G02500		AT3G54400		AT5G57050				AT5G52950				AT1G42470
AT3G08960		AT3G44730		AT1G71520				AT4G20060				AT4G15300
AT5G18040		AT5G27660		AT5G10550				AT5G46900				AT4G28500
AT1G21340		AT5G57130		AT3G57880				AT2G21520				AT5G62940
AT1G07360		AT3G62720		AT4G01490				AT1G70140				AT5G51710
AT3G04200		AT2G26440		AT1G15410				AT4G21500				AT3G14840
AT5G42760		AT4G27480		AT4G11740				AT4G30700				AT3G59150
AT2G18510		AT1G75880		AT3G25013				AT2G28890				AT4G17280
AT5G14020		AT5G03700		AT1G13690				AT4G00690				AT4G01350
AT1G56650		AT3G26000		AT3G14620				AT3G63240				AT1G14490
AT5G02415		AT3G18950		AT2G15790				AT3G26630				AT2G32990
AT5G01990		AT5G37410		AT3G60710				AT4G16140				AT2G40270
AT1G60470		AT2G21320		AT1G08570				AT3G45880				AT1G09155
AT4G22240		AT2G36950		AT1G68620				AT1G48690				AT4G14605
AT5G06820		AT5G44670		AT1G72540				AT3G07190				AT3G15355
AT3G24310		AT3G07210		AT2G32210				AT5G06800				AT5G15470
AT4G27580		AT2G32450		AT1G32560				AT1G68850				AT5G39360
AT3G43970		AT1G07640		AT4G14690				AT5G09580				AT1G29460
AT1G55310		AT3G04380		AT1G64950				AT4G25320				AT4G11090
AT4G28480		AT4G16500		AT4G28480				AT1G25320				AT1G28660
AT5G04010		AT3G03990		AT2G45380				AT2G18520				AT3G23890
AT5G58110		AT1G35115		AT2G42270				AT1G28070				AT3G60510
AT5G45340		AT2G16660		AT3G17520				AT2G32220				AT3G11110
AT1G49450		AT2G01850		AT1G75860				AT1G30600				AT4G20320
AT5G58787		AT3G50570		AT4G24280				AT5G27920				AT2G37090
AT5G58080		AT4G31405		AT3G02515				AT5G03550				AT4G30020
AT3G11260		AT1G04120		AT5G35460				AT1G47740				AT1G14390
AT3G21380		AT4G12050		AT3G08690				AT1G49500				AT2G37630
AT1G48060		AT3G47540		AT2G43500				AT3G18200				AT5G01710
AT3G03325		AT1G72416		AT4G13180				AT4G02290				AT1G48370
AT5G03030		AT1G28400		AT5G58050				AT2G22330				AT1G68840
AT5G42020		AT3G25890		AT1G05170				AT5G14770				AT4G01910
AT1G54870		AT3G43430		AT1G27080				AT4G22910				AT1G54115
AT1G67920		AT1G14330		AT5G28085				AT3G16710				AT3G63380
AT4G03430		AT1G09850		AT3G11260				AT1G79110				AT1G19220
AT2G45380		AT5G52100		AT5G58110				AT1G52155				AT1G10780
AT2G20880		AT3G45400		AT5G37540				AT3G03580				AT2G20850
AT4G17160		AT2G39675		AT1G15385				AT5G42710				AT3G02250
AT2G31560				AT3G58490				AT1G25550				AT2G45720
AT1G20310				AT1G79915				AT2G28880				AT3G48970
AT1G72100				AT3G08590				AT5G04310				AT3G56640
AT5G11100				AT1G77000				AT4G21410				AT1G35620
AT5G54940				AT5G55020				AT1G28050				AT1G01540
AT2G30130				AT5G12900				AT4G36150				AT1G17500
AT1G48405				AT5G63300				AT5G46450				AT3G09210
AT1G08650				AT3G28857				AT2G22680				AT1G64300
AT4G08230				AT1G13600				AT3G07960				AT2G03240
AT3G09870				AT1G20440				AT2G15890				AT5G25230
AT2G18780				AT2G36800				AT5G46070				AT1G65840
AT3G21150				AT4G31354				AT5G38320				AT5G47790
AT2G46400				AT2G47770				AT2G01990				AT5G62960
AT5G17350				AT1G55310				AT3G10540				AT4G28040
AT5G03560				AT3G60720				AT4G18610				AT1G61300
AT1G29640				AT5G50240				AT4G08850				AT1G20700
AT4G10040				AT1G07517				AT3G60670				AT1G10770
AT1G77000				AT1G77460				AT5G47390				AT3G55150
AT4G38060				AT4G22740				AT4G23950				AT5G09790
AT1G18330				AT4G03320				AT5G55930				AT3G20820
AT2G27120				AT1G17600				AT3G43720				AT1G25390
AT4G15410				AT1G43160				AT3G01516				AT3G14370
AT3G10113				AT3G53235				AT5G25240				AT1G64065
AT4G34850				AT5G49390				AT1G74940				AT3G53680
AT5G46170				AT2G25470				AT1G27200				AT4G36480
AT2G05345				AT1G18330				AT3G05120				AT1G19360
AT5G59220				AT1G21340				AT4G37240				AT1G70550
AT5G04980				AT3G05030				AT5G42440				AT5G63970
AT1G27285				AT5G35960				AT3G11450				AT3G02850
AT2G07727				AT3G13840				AT1G66250				AT1G47240
AT4G15680				AT1G07850				AT1G05530				AT4G11550
AT3G02515				AT3G59280				AT5G39450				AT3G53850
AT1G05170				AT5G12180				AT5G60200				AT3G16180
AT4G22340				AT5G61510				AT5G43190				AT2G20440
AT1G20440				AT2G38255				AT3G13560				AT3G28910
AT1G58120				AT3G49580				AT5G24910				AT5G23490
AT3G59430				AT3G03325				AT1G13300				AT5G46920
AT1G17600				AT2G43570				AT1G72220				AT3G07273
AT2G37440				AT1G70300				AT1G17630				AT3G17750
AT4G03292				AT3G07770				AT4G18160				AT5G52330
AT2G27380				AT1G10230				AT5G41170				AT1G21920
AT3G10150				AT4G29780				AT5G41220				AT5G44390
AT4G08113				AT3G11020				AT1G44830				AT1G72300
AT2G36800				AT1G49710				AT4G36520				AT1G65470
AT4G22740				AT4G30460				AT2G43600				AT3G06010
AT4G05320				AT1G33760				AT5G07100				AT5G46230
AT4G13620				AT4G25540				AT5G05640				AT1G11545
AT1G22985				AT1G13080				AT2G43620				AT1G74840
AT2G01008				AT1G79550				AT5G63410				AT2G45470
AT1G62950				AT4G17160				AT2G26710				AT3G05330
AT5G65500				AT1G59218				AT4G16890				AT5G50160
AT1G15580				AT5G17400				AT5G01420				AT4G15260
AT2G32210				AT3G11670				AT1G12990				AT2G19530
AT1G01520				AT5G03380				AT3G27330				AT4G39870
AT2G32140				AT2G22090				AT1G06720				AT1G61370
AT1G62760				AT4G08113				AT2G42960				AT2G02150
AT1G11660				AT5G03560				AT1G75800				AT3G05820
AT5G61510				AT2G41190				AT5G57565				AT4G16270
AT3G26440				AT5G51630				AT2G28650				AT5G23530
AT1G72800				AT4G25810				AT4G10370				AT5G41240
AT4G06746				AT1G77570				AT3G16750				AT1G06473
AT2G44840				AT1G32330				AT1G61980				AT3G56470
AT3G50930				AT5G64950				AT5G14920				AT2G22140
AT3G50940				AT1G16500				AT3G60490				AT4G16600
AT1G69540				AT5G63130				AT1G14770				AT2G22410
AT5G03340				AT4G12005				AT2G47160				AT1G60660
AT4G08112				AT3G56710				AT5G41570				AT1G49032
AT1G06970				AT2G01430				AT1G10750				AT2G25420
AT1G77950				AT1G58150				AT5G67411				AT5G49610
AT4G28140				AT4G21580				AT5G15150				AT1G62590
AT3G16330				AT2G36760				AT4G36480				AT4G19950
AT4G15480				AT1G77410				AT4G33985				AT5G48900
AT1G13360				AT1G55300				AT5G23660				AT1G11175
AT5G43620				AT5G10880				AT1G71980				AT1G47860
AT5G00825				AT5G12290				AT3G08820				AT4G02715
AT1G58889				AT4G15680				AT4G22710				AT2G14100
AT4G02430				AT5G65683				AT2G19620				AT1G73300
AT5G25280				AT3G21150				AT1G33615				AT1G63450
AT3G11670				AT1G07900				AT3G51550				AT4G30000
AT2G35035				AT4G02980				AT3G27940				AT1G01700
AT5G38895				AT1G33055				AT3G23605				AT5G01850
AT5G18080				AT5G57910				AT3G46510				AT5G55120
AT3G17330				AT3G14890				AT1G61600				AT2G12462
AT5G51630				AT1G64563				AT3G02040				AT2G28140
AT5G03435				AT1G20450				AT3G50370				AT1G68060
AT4G24280				AT5G57260				AT4G31890				AT4G36840
AT3G11020				AT5G00985				AT1G62630				AT3G10010
AT2G08950				AT1G13310				AT1G66350				AT1G77122
AT4G03320				AT3G21890				AT5G09670				AT1G25500
AT2G28000				AT2G21130				AT5G64060				AT2G02870
AT5G63130				AT2G19580				AT1G54450				AT4G22130
AT5G49910				AT3G05905				AT1G68720				AT5G57090
AT3G49160				AT3G03341				AT5G38850				AT1G34110
AT5G04410				AT1G09950				AT1G12120				AT3G09960
AT2G23190				AT5G57510				AT1G26380				AT3G11460
AT5G04380				AT5G02500				AT5G12350				AT2G37930
AT2G02750				AT5G49560				AT2G16400				AT1G15760
AT3G47875				AT4G05631				AT3G59580				AT5G58680
AT1G35730				AT5G42020				AT5G38280				AT1G53390
AT1G32870				AT5G13150				AT1G20980				AT5G22890
AT1G49710				AT1G29470				AT5G63050				AT2G28380
AT4G18840				AT3G03320				AT5G09350				AT1G71400
AT5G54690				AT4G08112				AT5G51750				AT2G35800
AT4G34550				AT4G09300				AT3G45530				AT1G04280
AT3G06630				AT1G62950				AT3G49170				AT2G01860
AT3G05327				AT1G56650				AT3G55270				AT1G50950
AT5G49560				AT3G59430				AT1G08847				AT1G53163
AT5G64950				AT5G13920				AT4G33890				AT3G21770
AT1G13610				AT5G39050				AT2G17730				AT1G02570
AT1G08570				AT3G56260				AT3G12090				AT5G03790
AT1G64200				AT4G30390				AT1G33590				AT5G07580
AT3G13784				AT2G21180				AT1G14730				AT5G25020
AT1G14980				AT5G55970				AT4G30420				AT1G02260
AT2G15790				AT2G47520				AT1G27850				AT3G54030
AT2G19900				AT5G37260				AT1G77400				AT2G29190
AT2G47950				AT4G33440				AT3G26540				AT5G45600
AT1G10960				AT1G59265				AT5G08520				AT4G10170
AT3G05905				AT5G51760				AT2G26600				AT3G60030
AT1G10230				AT5G54940				AT5G14360				AT2G32630
AT3G50840				AT3G04380				AT1G52620				AT5G60970
AT3G13277				AT4G29340				AT1G11820				AT4G08810
AT1G16410				AT1G20823				AT3G48260				AT1G16830
AT4G09130				AT1G29785				AT5G66080				AT1G62085
AT5G26146				AT4G11220				AT1G22360				AT1G32610
AT3G53235				AT3G10800				AT1G28470				AT2G18260
AT1G75980				AT2G26140				AT1G45180				AT5G41410
AT1G09157				AT1G02090				AT5G65160				AT5G48490
AT1G29785				AT4G08230				AT1G47380				AT2G27230
AT4G14690				AT3G51520				AT1G52320				AT4G26610
AT3G28155				AT4G05020				AT5G05435				AT2G30600
AT5G53486				AT5G13080				AT1G68670				AT5G66000
AT3G60720				AT5G46570				AT1G33475				AT1G68330
AT3G50800				AT3G09620				AT3G13030				AT4G20880
AT4G19170				AT1G09287				AT4G18220				AT3G15115
AT3G62780				AT5G26865				AT2G34400				AT5G44040
AT1G07410				AT1G01830				AT1G71970				AT2G18150
AT4G39110				AT3G18370				AT1G65840				AT3G55450
AT3G17130				AT2G01150				AT1G08800				AT1G65250
AT5G11110				AT1G75270				AT5G03040				AT4G01670
AT4G29340				AT1G04980				AT3G26782				AT2G19710
AT2G01430				AT4G27580				AT5G65590				AT5G01840
AT3G03320				AT4G10110				AT5G42200				AT5G15080
AT1G02390				AT1G14980				AT3G58110				AT3G45410
AT5G24155				AT1G55620				AT5G59090				AT5G35160
AT4G34230				AT5G43620				AT1G70750				AT3G27940
AT4G16820				AT5G04410				AT5G39820				AT1G06150
AT1G68320				AT5G17270				AT2G24430				AT2G42730
AT1G59265				AT1G63840				AT3G48180				AT3G60980
AT3G10815				AT5G56630				AT3G53850				AT1G49870
AT1G73066				AT1G12650				AT4G19220				AT4G14850
AT5G47160				AT1G31280				AT4G39390				AT5G03040
AT1G54560				AT3G50930				AT3G19780				AT3G25510
AT2G21130				AT2G35150				AT2G28350				AT1G10470
AT3G26932				AT5G62090				AT5G61340				AT3G25030
AT3G57540				AT1G79780				AT3G63500				AT1G70460
AT4G29880				AT1G22985				AT1G30835				AT4G10800
AT5G57050				AT5G07000				AT1G30360				AT1G53040
AT5G57100				AT5G15960				AT4G34950				AT4G38290
AT5G12180				AT3G05675				AT1G24420				AT3G57200
AT3G12320				AT1G51340				AT2G43800				AT1G68790
AT3G17600				AT4G20020				AT2G21050				AT5G06870
AT5G01060				AT3G44900				AT3G50660				AT1G33600
AT3G03140				AT1G15580				AT5G61040				AT2G25800
AT1G13310				AT1G58889				AT5G20360				AT5G44290
AT1G72540				AT3G10815				AT3G57220				AT2G30720
AT1G53180				AT1G64200				AT3G05620				AT2G12170
AT2G36950				AT3G08165				AT1G15900				AT4G38840
AT1G15410				AT1G07360				AT3G51230				AT1G69350
AT1G68300				AT3G58000				AT3G04750				AT3G23870
AT5G16900				AT4G05100				AT5G16730				AT5G51800
AT1G01830				AT2G22590				AT2G44880				AT3G49880
AT1G71520				AT1G67920				AT4G35270				AT3G51360
AT1G31335				AT5G64310				AT2G32270				AT3G44960
AT1G78380				AT5G17760				AT1G49870				AT5G43270
AT5G17310				AT5G06280				AT5G47445				AT3G04340
AT4G25130				AT4G15410				AT3G43270				AT2G32450
AT5G61190				AT5G49910				AT5G44370				AT1G67040
AT1G79915				AT5G13880				AT5G38050				AT1G62975
AT5G46710				AT5G57610				AT2G36470				AT5G58550
AT5G03380				AT3G17130				AT5G60150				AT1G77110
AT1G72900				AT2G37440				AT5G10790				AT1G09980
AT1G76190				AT1G10040				AT1G54890				AT4G02100
AT4G21090				AT1G14590				AT3G58770				AT1G52260
AT2G32290				AT4G34135				AT2G01630				AT2G33330
AT4G11740				AT1G70790				AT1G75840				AT3G12610
AT3G56350				AT3G50940				AT1G62085				AT4G23190
AT1G27350				AT4G27020				AT2G06995				AT3G02490
AT4G33930				AT1G47510				AT3G09020				AT2G01650
AT1G18740				AT3G03520				AT3G55050				AT3G14050
AT3G48540				AT1G27350				AT3G54200				AT1G73550
AT4G29780				AT3G46650				AT3G10010				AT4G18170
AT5G65900				AT3G13520				AT2G42170				AT5G41920
AT1G54160				AT3G15770				AT3G14730				AT4G31100
AT2G40170				AT3G26932				AT4G33160				AT3G50760
AT3G26135				AT1G61460				AT5G40450				AT1G69330
AT1G72510				AT3G06690				AT5G10390				AT5G42210
AT1G36730				AT1G53180				AT2G29730				AT5G19230
AT4G37390				AT4G06746				AT2G03090				AT1G35670
AT4G33440				AT5G64400				AT1G11380				AT2G37460
AT1G10050				AT1G10960				AT2G02870				AT3G14225
AT2G40610				AT1G69730				AT3G54760				AT3G51180
AT1G63840				AT5G17310				AT4G23210				AT3G55390
AT1G68620				AT4G14300				AT1G33520				AT4G25260
AT5G65230				AT5G57123				AT3G01900				AT5G28530
AT1G13600				AT4G39110				AT5G47490				AT5G17490
AT4G16500				AT5G16900				AT4G01010				AT3G05270
AT1G63730				AT5G65900				AT3G56300				AT5G03280
AT5G17300				AT3G06660				AT1G72230				AT1G77138
AT4G14300				AT2G26690				AT4G39560				AT4G00970
AT5G08790				AT1G21140				AT2G41370				AT4G03190
AT5G28030				AT1G55340				AT1G75120				AT4G17460
AT1G64563				AT4G39520				AT2G17470				AT1G09220
AT5G40880				AT2G28000				AT5G67245				AT1G73860
AT1G08290				AT4G34680				AT4G29310				AT1G50055
AT4G01490				AT2G22360				AT5G44170				AT2G01930
AT1G19490				AT4G13620				AT3G16720				AT1G62914
AT4G36648				AT5G25280				AT5G58530				AT4G03460
AT3G03520				AT5G46170				AT2G28810				AT4G11780
AT2G47520				AT5G02170				AT5G45250				AT1G71410
AT4G21310				AT4G17616				AT2G23690				AT5G46400
AT5G55970				AT1G27170				AT1G07660				AT5G19380
AT5G64400				AT5G03030				AT2G37025				AT2G36210
AT3G10800				AT4G27370				AT5G43540				AT3G59690
AT4G08250				AT4G17615				AT3G18660				AT1G74120
AT1G14590				AT1G76190				AT4G18750				AT4G11140
AT2G19582				AT1G07410				AT1G74720				AT3G61830
AT1G49938				AT2G21640				AT1G05750				AT5G11250
AT4G17970				AT5G57920				AT1G09220				AT3G59850
AT1G62570				AT2G46400				AT3G55060				AT3G03180
AT3G58190				AT2G26000				AT2G31945				AT1G29430
AT1G79780				AT4G32610				AT5G48380				AT2G41480
AT2G21180				AT3G46200				AT2G03505				AT4G32295
AT1G32880				AT1G08650				AT5G27220				AT1G74940
AT2G43570				AT2G47460				AT2G47090				AT1G13870
AT1G15970				AT3G50970				AT5G39350				AT4G01750
AT4G12005				AT4G36648				AT1G28260				AT3G54020
AT5G39860				AT4G34550				AT3G54780				AT3G52400
AT2G31380				AT2G40170				AT1G68710				AT1G76160
AT5G65300				AT4G15880				AT4G22130				AT1G68710
AT5G09990				AT3G05660				AT5G01830				AT1G26920
AT4G01660				AT2G29590				AT4G10630				AT4G27050
AT1G73040				AT2G44840				AT3G23110				AT1G29520
AT4G12000				AT3G08960				AT5G65690				AT5G16180
AT1G60590				AT1G75750				AT1G58180				AT2G41560
AT5G15860				AT4G13550				AT3G25890				AT2G02620
AT4G05020				AT5G56840				AT2G02370				AT3G24050
AT1G32560				AT4G37390				AT5G48940				AT1G31470
AT1G55980				AT1G75980				AT5G18690				AT1G65180
AT2G43500				AT5G40880				AT1G20300				AT4G36920
AT1G59980				AT1G65980				AT5G16760				AT1G80840
AT1G70300				AT2G34040				AT3G25100				AT4G16890
AT1G04980				AT1G49560				AT1G11420				AT3G62150
AT2G30766				AT5G01300				AT5G55090				AT1G47520
AT5G04950				AT3G26350				AT3G57330				AT2G43880
AT5G47060				AT5G59845				AT1G04000				AT5G10750
AT5G65683				AT2G18780				AT4G20240				AT5G15150
AT4G30460				AT4G05320				AT1G60560				AT4G37820
AT3G57810				AT1G08290				AT3G17070				AT2G22270
AT5G41761				AT5G00765				AT4G19160				AT4G00310
AT5G16960				AT1G13360				AT2G01275				AT3G27400
AT5G25140				AT5G42760				AT4G38050				AT4G20740
AT2G36640				AT1G36730				AT5G14380				AT5G45250
AT4G16660				AT2G01020				AT1G13780				AT3G61670
AT4G11220				AT1G76530				AT1G14740				AT4G29000
AT3G50060				AT3G03140				AT3G13650				AT4G23810
AT1G01250				AT1G01520				AT3G49750				AT1G07710
AT3G49055				AT1G29810				AT4G26415				AT1G16060
AT5G03370				AT5G46210				AT1G72150				AT1G12320
AT1G65980				AT3G18773				AT1G06265				AT3G20940
AT1G13690				AT2G02750				AT2G18350				AT2G41960
AT1G75270				AT1G74240				AT4G14750				AT1G70520
AT5G26865				AT1G18740				AT2G20310				AT2G35350
AT1G69730				AT1G70180				AT4G03440				AT4G39010
AT5G61790				AT5G46470				AT2G35470				AT3G53450
AT5G41820				AT3G32047				AT2G27402				AT1G05440
AT4G09350				AT5G57100				AT2G28690				AT2G30930
AT5G18980				AT4G29070				AT1G55475				AT1G66250
AT5G62130				AT1G49938				AT4G01750				AT2G38080
AT3G44900				AT4G30940				AT5G45800				AT2G41640
AT4G32610				AT5G52300				AT3G47940				AT1G75310
AT2G04030				AT5G04940				AT5G63140				AT3G49710
AT4G39470				AT4G22670				AT5G25460				AT4G38160
AT4G00760				AT4G10500				AT1G75260				AT1G60560
AT3G13310				AT4G25130				AT2G25580				AT2G32400
AT4G30490				AT5G62030				AT5G16320				AT2G42850
AT1G72920				AT5G46710				AT5G56780				AT4G06536
AT2G05225				AT5G03740				AT4G35510				AT1G65520
AT4G30390				AT1G19490				AT4G16110				AT5G44280
AT4G10110				AT4G29520				AT5G49360				AT4G11900
AT2G04520				AT4G30490				AT1G30650				AT3G28160
AT4G22670				AT4G11280				AT3G44510				AT1G07660
AT1G29150				AT3G03310				AT2G18260				AT3G60490
AT1G13080				AT5G61790				AT2G46150				AT3G13720
AT5G28910				AT5G40600				AT2G33830				AT3G01890
AT5G37350				AT4G09080				AT5G49630				AT2G28740
AT2G47020				AT1G15970				AT3G07340				AT4G12110
AT2G25090				AT2G36220				AT1G65180				AT3G13750
AT1G07203				AT5G04890				AT1G56720				AT1G01570
AT3G59750				AT1G75030				AT4G08910				AT2G35910
AT4G25470				AT2G02810				AT2G23450				AT1G72520
AT5G24150				AT1G53730				AT1G21880				AT5G47490
AT4G38140				AT1G20220				AT2G46760				AT3G20395
AT5G40600				AT2G02061				AT2G03450				AT1G04700
AT5G03160				AT3G47420				AT3G25730				AT5G14730
AT3G06660				AT1G78610				AT3G25717				AT2G44380
AT5G16600				AT5G17410				AT4G08150				AT4G29950
AT1G74240				AT5G18980				AT3G58980				AT5G40100
AT5G57123				AT1G72800				AT5G55600				AT4G12730
AT4G25540				AT2G40300				AT5G20480				AT1G13960
AT5G19870				AT2G33700				AT1G48480				AT1G18590
AT1G50400				AT2G20940				AT1G11710				AT1G68450
AT4G23680				AT1G20400				AT4G18197				AT1G79540
AT4G03315				AT3G28155				AT5G63850				AT2G40150
AT3G09230				AT5G37350				AT3G56640				AT2G13100
AT5G02425				AT5G02415				AT3G17280				AT1G16260
AT4G12320				AT3G27150				AT5G46090				AT2G27990
AT1G31280				AT4G03430				AT3G01350				AT2G02370
AT1G21140				AT5G35450				AT5G46510				AT1G13700
AT4G23160				AT4G15930				AT1G04700				AT4G03010
AT2G21150				AT3G26440				AT1G57680				AT3G48180
AT5G54585				AT2G36355				AT1G44750				AT4G28530
AT4G29070				AT2G47020				AT1G70370				AT5G15900
AT4G17670				AT4G29930				AT2G41960				AT5G67160
AT2G34610				AT5G23380				AT3G14770				AT4G02130
AT2G38600				AT2G21150				AT5G11070				AT4G34610
AT1G08460				AT3G23170				AT5G13590				AT3G27320
AT1G20450				AT5G17460				AT1G57610				AT3G57330
AT3G51520				AT1G20920				AT4G01110				AT3G58820
AT4G27020				AT2G43340				AT3G27960				AT4G21400
AT1G77410				AT4G27410				AT1G60140				AT2G04378
AT1G73600				AT5G17540				AT3G63450				AT1G63470
AT1G79640				AT2G30320				AT4G25270				AT3G16690
AT5G43420				AT1G08940				AT1G03740				AT1G14840
AT1G65860				AT1G29150				AT1G21695				AT2G34710
AT1G10480				AT4G25420				AT2G30370				AT2G15128
AT4G21580				AT2G40830				AT5G50090				AT2G37960
AT1G16500				AT4G14695				AT5G06540				AT1G63360
AT5G66090				AT1G18320				AT5G43020				AT3G22400
AT3G48790				AT4G26080				AT3G46820				AT1G57610
AT1G61470				AT5G24060				AT1G60060				AT2G22330
AT3G21890				AT5G25130				AT3G14920				AT2G18328
AT1G08940				AT3G57810				AT5G27650				AT1G20230
AT1G79160				AT1G08910				AT1G73100				AT4G12850
AT3G15760				AT3G25240				AT4G24110				AT5G38010
AT5G37550				AT1G09070				AT3G45650				AT5G67460
AT1G21560				AT5G03160				AT1G74250				AT1G78530
AT4G39520				AT4G34230				AT1G66660				AT4G33565
AT2G40830				AT5G00470				AT5G45540				AT3G02940
AT5G51430				AT2G04520				AT1G77610				AT2G35000
AT4G05631				AT1G02290				AT1G21250				AT1G05600
AT2G44600				AT3G24310				AT5G06470				AT2G26360
AT5G00470				AT1G55980				AT3G53400				AT5G47445
AT1G64500				AT4G03315				AT5G19520				AT3G10910
AT1G01810				AT2G46270				AT5G66830				AT4G23840
AT3G02990				AT3G29810				AT4G00110				AT3G44205
AT2G34040				AT1G73066				AT3G14090				AT2G21200
AT2G20470				AT2G32390				AT2G33860				AT2G38940
AT5G12040				AT5G56980				AT5G37478				AT5G05430
AT2G38255				AT5G01350				AT5G57655				AT4G10400
AT2G26000				AT5G58080				AT3G61390				AT5G21900
AT3G04530				AT4G28140				AT1G62260				AT2G31280
AT2G02350				AT1G11320				AT3G61580				AT2G33710
AT3G23170				AT5G66880				AT2G24170				AT5G05380
AT1G58150				AT4G25480				AT5G05130				AT2G21520
AT5G17760				AT2G35900				AT1G12730				AT1G07650
AT4G37990				AT2G04030				AT4G19120				AT3G13175
AT4G34135				AT1G21410				AT1G17480				AT2G44940
AT1G60970				AT1G78600				AT5G54130				AT5G11540
AT5G03740				AT4G27940				AT2G33570				AT1G69960
AT3G60710				AT4G10330				AT3G26618				AT5G10390
AT3G27025				AT1G68300				AT5G04530				AT5G54840
AT1G51340				AT5G27460				AT3G22540				AT5G08305
AT4G35690				AT2G25460				AT3G59850				AT2G26110
AT5G06750				AT1G05820				AT1G30700				AT5G64060
AT5G64230				AT5G25520				AT3G19553				AT1G19940
AT1G30480				AT5G28030				AT1G62350				AT1G08430
AT2G41260				AT1G80480				AT5G09800				AT1G75800
AT1G19230				AT4G01026				AT5G08490				AT1G28050
AT5G33382				AT2G29460				AT3G50950				AT3G57220
AT4G06430				AT5G62130				AT4G22770				AT3G26020
AT4G24380				AT3G02860				AT1G06580				AT2G17530
AT2G35150				AT3G51750				AT1G71410				AT1G30010
AT3G54000				AT3G48580				AT3G49070				AT4G13120
AT5G49390				AT2G31650				AT1G30440				AT4G02845
AT2G43630				AT4G02430				AT4G35870				AT4G36120
AT3G24100				AT2G43020				AT4G10690				AT1G60140
AT4G09300				AT2G28426				AT4G40090				AT3G62680
AT3G58000				AT3G04000				AT5G12850				AT1G22540
AT2G40300				AT3G04120				AT2G22500				AT1G52620
AT1G77680				AT1G78080				AT1G01540				AT2G01210
AT3G26290				AT4G02210				AT1G62790				AT2G40820
AT2G26690				AT5G63830				AT5G08010				AT5G41680
AT1G73740				AT4G37730				AT2G15128				AT3G07930
AT1G70440				AT4G39235				AT5G58680				AT5G47800
AT5G64870				AT5G03370				AT5G21160				AT4G39390
AT4G14695				AT4G17970				AT3G57230				AT4G39952
AT5G55830				AT2G32340				AT1G69050				AT5G04020
AT2G36307				AT3G08990				AT2G33640				AT5G16850
AT1G13195				AT3G19920				AT4G17880				AT5G39500
AT2G33585				AT1G13195				AT4G13340				AT4G33730
AT3G50970				AT5G51430				AT5G26660				AT2G25000
AT2G36355				AT3G03060				AT4G31840				AT4G01335
AT3G04120				AT1G07203				AT2G47300				AT4G12450
AT1G02290				AT5G41750				AT1G75500				AT4G25320
AT5G01300				AT2G36690				AT5G03510				AT1G17750
AT1G75750				AT3G54000				AT4G36500				AT1G30600
AT2G33280				AT1G06970				AT5G10510				AT1G15080
AT1G07900				AT1G05773				AT5G57070				AT2G29730
AT2G43865				AT5G09990				AT4G26190				AT1G56230
AT2G47770				AT3G48070				AT1G64690				AT4G31820
AT1G33760				AT2G25920				AT2G13100				AT1G45180
AT3G56260				AT3G09570				AT5G53440				AT5G64340
AT5G06760				AT2G01010				AT5G45960				AT5G16080
AT1G11320				AT4G38140				AT3G06740				AT1G61190
AT4G20020				AT1G03180				AT3G03020				AT5G59930
AT5G56630				AT2G38600				AT3G42670				AT4G19120
AT4G02990				AT1G07670				AT1G19190				AT1G01180
AT5G39050				AT1G79640				AT4G02075				AT3G07960
AT1G79170				AT3G01100				AT4G31510				AT5G67620
AT4G13180				AT2G43120				AT2G03240				AT2G01300
AT5G61810				AT5G66090				AT4G15236				AT1G15260
AT4G39030				AT4G21810				AT2G45830				AT2G21630
AT1G73380				AT5G15340				AT3G19540				AT5G42100
AT2G33700				AT1G29030				AT4G37450				AT4G08150
AT1G73010				AT2G41870				AT2G42030				AT5G04190
AT1G43160				AT3G26290				AT4G26450				AT2G39880
AT5G14830				AT5G56600				AT5G41920				AT1G51610
AT2G32190				AT2G39020				AT4G19530				AT3G07730
AT3G18900				AT1G27090				AT1G79220				AT4G01925
AT3G15354				AT4G23885				AT2G30540				AT4G00290
AT3G03310				AT3G63445				AT1G61760				AT3G09270
AT4G17090				AT5G59050				AT2G37460				AT1G48480
AT3G17225				AT1G71170				AT1G10020				AT4G17350
AT2G43020				AT5G35520				AT5G49680				AT4G29700
AT5G35450				AT4G03960				AT1G74180				AT3G26922
AT2G29090				AT2G25110				AT1G13710				AT1G52190
AT5G02170				AT5G47060				AT3G59880				AT4G30825
AT1G32330				AT5G37680				AT3G21190				AT1G65690
AT2G20940				AT5G08790				AT1G61350				AT1G30835
AT5G53120				AT3G19184				AT4G31100				AT3G10040
AT1G21460				AT5G20150				AT1G15210				AT5G09350
AT5G56850				AT3G58190				AT3G45980				AT5G55740
AT4G15930				AT2G41260				AT2G40130				AT3G50750
AT3G20830				AT4G35860				AT3G04340				AT1G68400
AT4G39235				AT5G65790				AT2G39370				AT5G19010
AT5G57610				AT2G21320				AT2G19880				AT1G26650
AT3G44450				AT4G12000				AT5G58300				AT3G54780
AT1G05894				AT5G16260				AT2G23410				AT5G59500
AT2G47460				AT3G56740				AT1G10990				AT2G03090
AT4G38620				AT5G53120				AT3G08600				AT2G17230
AT5G50240				AT1G16730				AT4G29000				AT1G76870
AT3G56740				AT1G48000				AT1G67190				AT5G11610
AT2G02810				AT4G39470				AT4G11370				AT3G15750
AT4G17615				AT3G53420				AT1G77690				AT1G07790
AT5G04890				AT4G23680				AT1G01180				AT5G07390
AT2G19580				AT4G33930				AT1G64390				AT5G51500
AT2G34590				AT2G34360				AT2G28330				AT3G47675
AT1G27170				AT5G42470				AT1G01480				AT3G20340
AT2G33740				AT1G21010				AT1G58210				AT3G60860
AT2G34360				AT2G37770				AT1G12090				AT1G21390
AT5G57920				AT4G29880				AT3G07650				AT4G29180
AT1G09350				AT3G10113				AT3G59700				AT1G67050
AT3G48580				AT5G16960				AT5G61010				AT1G72310
AT3G54600				AT5G06750				AT1G78260				AT4G08850
AT1G66540				AT2G25090				AT5G14950				AT3G48920
AT1G04180				AT3G62100				AT5G61380				AT1G79030
AT3G00210				AT1G49790				AT1G27180				AT5G50420
AT3G13520				AT5G36290				AT1G76780				AT4G19530
AT1G35210				AT1G72510				AT2G39300				AT1G16480
AT1G21410				AT2G46680				AT5G03280				AT5G65700
AT3G01100				AT1G73690				AT5G06100				AT5G08030
AT1G68140				AT3G13860				AT1G64330				AT4G22070
AT3G15770				AT1G62010				AT1G10850				AT5G50330
AT1G29810				AT3G23000				AT4G17490				AT5G37020
AT2G43120				AT5G61820				AT3G22150				AT1G64620
AT2G02061				AT5G17300				AT1G26700				AT2G26410
AT1G69430				AT5G13210				AT2G37280				AT3G47840
AT5G52760				AT5G37400				AT1G22030				AT3G51470
AT1G24020				AT1G29260				AT3G50230				AT5G39760
AT5G15537				AT5G04750				AT1G69970				AT3G13650
AT5G24060				AT2G37170				AT2G18560				AT5G27680
AT5G56600				AT1G29820				AT1G72180				AT3G59700
AT1G61640				AT1G07890				AT3G62690				AT4G37890
AT1G78440				AT3G05327				AT3G57480				AT2G28460
AT3G46200				AT5G15537				AT4G13980				AT2G39850
AT2G41210				AT1G03860				AT1G52290				AT5G06940
AT2G38470				AT5G60610				AT3G49210				AT3G11490
AT3G08990				AT5G24150				AT1G51850				AT1G75550
AT4G32205				AT5G17240				AT1G18670				AT3G18000
AT4G34630				AT1G76080				AT3G49790				AT2G37290
AT2G30690				AT5G64230				AT2G39210				AT2G46920
AT5G25755				AT1G69480				AT1G11720				AT2G32280
AT5G00985				AT3G20830				AT2G30930				AT2G39660
AT2G01440				AT5G10946				AT1G12450				AT1G52050
AT2G05235				AT1G80670				AT1G15890				AT4G32880
AT2G16720				AT3G15354				AT4G17180				AT5G07475
AT4G29520				AT5G48250				AT4G22080				AT1G21100
AT4G02005				AT1G32127				AT5G15730				AT5G06660
AT2G21640				AT5G54690				AT5G27690				AT4G24110
AT4G26850				AT2G36080				AT2G47000				AT2G27800
AT3G17520				AT1G48560				AT4G09980				AT2G06850
AT3G13860				AT5G10870				AT4G08810				AT3G57710
AT3G06690				AT5G43330				AT4G30290				AT5G27250
AT3G27150				AT1G77680				AT5G46040				AT2G22125
AT1G48130				AT4G17090				AT3G26922				AT2G36050
AT5G56000				AT2G22470				AT3G12920				AT5G14230
AT5G17400				AT5G02810				AT4G18760				AT5G25490
AT1G48000				AT1G08460				AT1G70290				AT4G17800
AT4G13550				AT5G15090				AT4G38160				AT1G77360
AT4G09080				AT3G60360				AT4G31590				AT1G78476
AT3G24495				AT4G33040				AT5G35753				AT5G51270
AT3G03830				AT5G40770				AT5G49760				AT1G21250
AT3G61220				AT2G33280				AT4G35380				AT5G52930
AT1G64900				AT5G48030				AT1G10450				AT3G20080
AT5G46570				AT1G79160				AT5G16640				AT1G67620
AT1G05700				AT5G00400				AT4G32350				AT5G02090
AT1G16640				AT4G24480				AT3G50120				AT1G30290
AT5G59170				AT5G65230				AT2G13610				AT1G21130
AT5G06400				AT1G69540				AT2G01210				AT5G41180
AT2G39650				AT3G01210				AT4G15320				AT4G16563
AT4G01550				AT3G54320				AT1G69870				AT1G48390
AT4G34680				AT5G66170				AT4G15300				AT5G18860
AT5G62140				AT2G02350				AT2G18150				AT1G79580
AT1G76530				AT1G65040				AT1G27460				AT5G55820
AT5G13700				AT2G32190				AT4G32430				AT5G09850
AT2G37770				AT4G27830				AT3G61360				AT4G24275
AT1G48100				AT3G47875				AT4G11080				AT5G47950
AT1G03180				AT5G43660				AT5G23680				AT1G30860
AT1G20220				AT3G14075				AT2G39400				AT5G03495
AT1G79820				AT3G18900				AT5G54148				AT3G52115
AT5G64180				AT5G13700				AT1G53350				AT3G11420
AT5G06080				AT5G04250				AT5G64920				AT4G14120
AT3G45440				AT1G73010				AT3G19380				AT4G35320
AT2G36770				AT3G27100				AT1G13700				AT1G07630
AT4G15880				AT2G15020				AT3G06640				AT1G76610
AT4G10330				AT3G06540				AT4G33565				AT5G56870
AT4G35985				AT1G35210				AT5G44680				AT4G30560
AT4G02920				AT4G02990				AT1G17270				AT1G66830
AT1G10040				AT1G64900				AT2G40980				AT4G00980
AT2G33380				AT2G03020				AT4G30000				AT1G18620
AT1G77570				AT2G30690				AT2G40240				AT3G09060
AT5G23380				AT1G30480				AT2G17430				AT4G17490
AT3G48070				AT4G01660				AT4G10800				AT4G36520
AT5G24340				AT2G05225				AT3G07010				AT1G03610
AT1G07890				AT2G43630				AT3G20570				AT5G65207
AT2G12460				AT3G06365				AT1G31470				AT5G04700
AT4G27280				AT3G09455				AT3G25590				AT1G30900
AT2G39020				AT1G72900				AT3G59480				AT1G67570
AT4G23885				AT1G17590				AT2G37090				AT2G34200
AT5G38140				AT2G38185				AT2G17080				AT1G28330
AT2G20570				AT4G19645				AT4G32300				AT5G35760
AT5G11260				AT5G20070				AT5G12340				AT4G27290
AT1G07450				AT5G24155				AT1G05380				AT1G71050
AT3G09840				AT2G36307				AT5G41550				AT3G42180
AT2G01020				AT3G10640				AT4G36840				AT1G11450
AT5G56080				AT5G65490				AT1G21150				AT3G25730
AT5G25130				AT5G61810				AT3G06920				AT2G41800
AT3G18773				AT5G65300				AT4G13580				AT3G07900
AT1G74300				AT2G32920				AT4G02350				AT1G55630
AT5G38420				AT5G65480				AT3G51650				AT5G60850
AT5G13880				AT5G64180				AT1G72300				AT1G62870
AT1G08910				AT5G11260				AT1G65570				AT4G39160
AT2G28426				AT4G02005				AT5G11230				AT4G16790
AT3G51750				AT1G22470				AT4G32860				AT1G44180
AT2G22360				AT5G03440				AT5G57500				AT1G62915
AT3G19920				AT1G19025				AT5G56870				AT4G29190
AT5G42220				AT4G39030				AT4G15820				AT2G31010
AT5G43660				AT1G61640				AT1G14460				AT3G47800
AT4G34000				AT3G02555				AT2G39518				AT2G28410
AT1G78610				AT4G31408				AT2G23130				AT2G22860
AT5G58780				AT4G24190				AT5G63160				AT1G02900
AT4G29670				AT5G16980				AT5G23280				AT3G22104
AT1G53730				AT1G27330				AT1G07820				AT1G03090
AT1G18320				AT4G02920				AT3G15470				AT3G16620
AT5G46470				AT5G14830				AT4G18710				AT4G27310
AT1G27090				AT5G06080				AT2G34180				AT4G39530
AT1G48560				AT5G12040				AT4G01220				AT1G27440
AT3G02830				AT4G34000				AT2G34340				AT5G18950
AT4G33070				AT5G19730				AT5G54040				AT1G22280
AT1G70790				AT3G15780				AT3G09035				AT1G52060
AT2G21430				AT2G25950				AT4G09490				AT3G07470
AT5G34790				AT5G59130				AT5G35160				AT4G01600
AT2G21720				AT4G01280				AT3G07730				AT1G62980
AT2G21320				AT5G60800				AT4G28720				AT5G48660
AT4G27030				AT3G03830				AT4G23410				AT1G33720
AT5G62030				AT3G12320				AT4G38150				AT1G27380
AT1G20400				AT2G05235				AT2G33770				AT3G26750
AT2G43340				AT1G27720				AT1G52080				AT1G05530
AT5G43330				AT4G35985				AT1G72140				AT5G22130
AT1G76080				AT4G01550				AT5G66985				AT1G71070
AT1G20920				AT3G13784				AT5G47580				AT2G01830
AT3G09520				AT3G03280				AT5G25380				AT1G12500
AT1G58520				AT4G34630				AT4G21903				AT1G31320
AT3G04380				AT2G44600				AT1G80450				AT2G17080
AT5G02810				AT5G05480				AT3G17717				AT5G36930
AT1G64561				AT1G16410				AT1G04840				AT3G50010
AT5G66690				AT5G51130				AT5G57090				AT1G53830
AT5G08640				AT2G31380				AT1G62520				AT4G13580
AT4G30940				AT1G60590				AT1G23340				AT2G37280
AT1G71330				AT2G36830				AT4G23070				AT1G25470
AT3G19830				AT2G20362				AT1G04860				AT1G13635
AT5G20070				AT3G17800				AT5G47050				AT5G05810
AT3G28945				AT5G34790				AT4G26890				AT1G16530
AT1G24147				AT4G13540				AT3G20590				AT5G14950
AT4G31354				AT4G24380				AT2G44910				AT3G48360
AT1G03860				AT1G19230				AT1G62500				AT1G31814
AT1G65040				AT5G25140				AT4G22810				AT3G57430
AT4G19645				AT1G77440				AT5G39500				AT5G22880
AT3G47430				AT3G49570				AT4G38470				AT5G13590
AT4G31870				AT1G16280				AT4G27810				AT4G28650
AT1G78080				AT1G20390				AT3G22930				AT1G72140
AT2G39740				AT5G61830				AT1G78110				AT5G59090
AT3G09600				AT2G33740				AT1G28310				AT1G66890
AT4G31615				AT3G63140				AT4G17870				AT1G12090
AT1G07670				AT2G23170				AT5G54140				AT5G25040
AT1G69523				AT5G64200				AT5G54880				AT4G31600
AT4G25420				AT4G20730				AT4G22790				AT2G35540
AT4G34400				AT5G43850				AT1G19220				AT4G37640
AT2G18550				AT3G62600				AT3G61198				AT4G18210
AT4G27370				AT1G73600				AT2G47820				AT1G73100
AT1G64780				AT1G47980				AT3G15200				AT1G68720
AT4G20730				AT3G50060				AT2G41800				AT5G52060
AT2G35900				AT4G09350				AT4G13070				AT2G39690
AT5G63300				AT4G22360				AT1G11545				AT3G28660
AT4G08040				AT5G19480				AT1G13940				AT1G79180
AT2G36780				AT3G09840				AT3G10960				AT4G04970
AT5G13080				AT5G42220				AT1G67070				AT4G30420
AT1G17590				AT2G36780				AT4G02540				AT3G55160
AT1G67440				AT1G71230				AT2G31400				AT3G22942
AT2G18440				AT5G01820				AT5G44569				AT2G44430
AT1G04770				AT4G29670				AT1G50440				AT2G02950
AT5G34800				AT2G38470				AT2G43690				AT3G59310
AT5G66070				AT3G46130				AT1G24170				AT4G19590
AT4G12830				AT4G08250				AT3G15500				AT5G01420
AT4G24190				AT4G02825				AT1G69910				AT1G12450
AT1G29260				AT5G27895				AT5G22930				AT5G02950
AT3G13240				AT5G06290				AT4G01930				AT1G10450
AT1G77960				AT3G26310				AT3G18640				AT5G19980
AT5G49480				AT5G53000				AT5G46100				AT1G54530
AT1G66130				AT5G37550				AT3G12940				AT5G64660
AT1G52820				AT3G51500				AT3G19020				AT1G76660
AT5G40590				AT5G58780				AT1G22885				AT5G42420
AT1G14210				AT1G58848				AT5G17860				AT4G32990
AT2G14060				AT1G79820				AT4G26610				AT2G43670
AT4G05050				AT4G18880				AT2G03260				AT5G49630
AT3G09570				AT1G60970				AT1G51890				AT2G28880
AT3G21050				AT3G62770				AT2G36270				AT3G26782
AT1G07517				AT5G42720				AT3G44290				AT1G23340
AT5G50360				AT2G14060				AT1G64760				AT4G38470
AT3G17800				AT5G24340				AT2G28990				AT5G43020
AT5G17540				AT2G34840				AT1G29460				AT2G27402
AT4G35860				AT1G50400				AT5G38730				AT5G14870
AT2G25110				AT3G02830				AT4G16620				AT3G17860
AT1G64950				AT2G43840				AT5G23700				AT5G37000
AT1G07370				AT5G54960				AT1G23030				AT5G06790
AT4G13540				AT5G39785				AT3G23870				AT4G04570
AT4G28110				AT3G09980				AT1G64065				AT4G24340
AT4G26080				AT5G01060				AT5G13580				AT3G12970
AT5G04250				AT1G04180				AT5G44568				AT3G08500
AT1G55340				AT2G04350				AT2G24570				AT5G15710
AT5G50100				AT5G66100				AT5G56040				AT5G62865
AT3G02555				AT1G21560				AT1G28330				AT5G42880
AT1G29470				AT5G56850				AT4G02750				AT2G40420
AT5G51130				AT5G40930				AT5G22740				AT1G78940
AT4G14560				AT2G16720				AT2G22125				AT4G16780
AT3G06365				AT4G23920				AT3G51990				AT1G69870
AT4G22200				AT1G60550				AT5G24780				AT1G29280
AT5G13210				AT2G35820				AT5G60890				AT5G03470
AT5G06280				AT1G67440				AT2G46690				AT1G23080
AT5G59660				AT1G73380				AT5G53815				AT1G30720
AT5G59540				AT1G79170				AT1G74800				AT2G46970
AT1G01390				AT3G06630				AT1G63350				AT3G47030
AT5G18030				AT5G54585				AT1G78240				AT2G19240
AT1G52920				AT1G74230				AT4G27240				AT1G08960
AT3G03280				AT1G73805				AT4G33170				AT3G13030
AT3G19230				AT1G07370				AT3G49350				AT4G33050
AT3G10100				AT5G47420				AT1G61960				AT5G17860
AT4G23600				AT3G19830				AT4G16470				AT4G18520
AT1G06040				AT2G02760				AT3G49940				AT5G05820
AT4G26790				AT5G57880				AT1G68840				AT5G23240
AT4G05100				AT2G20495				AT1G25230				AT4G29150
AT1G47980				AT1G75280				AT1G67040				AT4G27100
AT5G46210				AT5G65630				AT5G46790				AT4G34770
AT3G15780				AT2G39740				AT4G10130				AT3G01260
AT5G48030				AT2G33380				AT5G60950				AT3G12090
AT5G15090				AT3G59750				AT1G60030				AT5G65660
AT5G62090				AT3G00210				AT2G33110				AT5G65830
AT3G03440				AT1G63010				AT1G22050				AT4G09810
AT5G01350				AT4G05050				AT3G46930				AT2G09795
AT5G57910				AT2G46915				AT3G20340				AT3G54080
AT1G80760				AT4G11350				AT2G27230				AT1G76950
AT5G41750				AT1G57560				AT1G05660				AT3G45290
AT4G11350				AT1G30240				AT4G22010				AT5G20030
AT5G56840				AT2G36770				AT1G14040				AT4G14640
AT3G27060				AT5G02425				AT4G27950				AT1G12020
AT4G37730				AT4G25390				AT1G05670				AT1G07290
AT3G03060				AT4G14385				AT2G34920				AT1G70170
AT2G41250				AT3G16800				AT4G08780				AT5G48980
AT5G37260				AT2G04530				AT3G45260				AT1G72180
AT1G80670				AT1G79520				AT1G64385				AT5G41710
AT3G56400				AT5G17000				AT5G20050				AT5G54040
AT1G16730				AT1G64561				AT2G23460				AT3G14730
AT1G29030				AT4G27030				AT5G37010				AT1G65010
AT5G37540				AT5G13070				AT3G02490				AT5G45800
AT2G40435				AT1G01250				AT5G65090				AT1G33800
AT3G22740				AT3G13310				AT4G16480				AT2G24762
AT1G58848				AT1G62380				AT2G31270				AT3G18320
AT5G25520				AT2G21430				AT1G63880				AT1G07260
AT2G20495				AT3G19230				AT3G25130				AT3G13190
AT4G16860				AT2G21970				AT3G55160				AT2G28960
AT4G27940				AT3G26170				AT4G12080				AT4G24080
AT5G10880				AT1G49620				AT5G22250				AT2G44630
AT5G65480				AT4G19440				AT1G31430				AT5G22270
AT5G61820				AT3G56400				AT5G64740				AT3G29635
AT3G15210				AT3G04930				AT1G63450				AT4G00110
AT1G52890				AT2G26290				AT5G14940				AT4G17750
AT5G04940				AT2G46735				AT1G71070				AT3G16710
AT5G17000				AT2G03875				AT4G32990				AT2G30100
AT5G36700				AT5G20720				AT2G37960				AT3G58980
AT3G23000				AT4G12720				AT5G10520				AT5G09800
AT5G64200				AT1G57820				AT3G20840				AT1G68520
AT4G25390				AT1G14210				AT1G10140				AT5G54880
AT2G36080				AT1G78150				AT5G46520				AT1G71380
AT5G57880				AT1G70810				AT1G10330				AT1G23480
AT5G60610				AT3G03980				AT3G48100				AT5G18370
AT5G59050				AT1G24020				AT3G52072				AT1G03540
AT5G20720				AT1G71330				AT1G19790				AT1G53950
AT5G38890				AT3G24100				AT1G49780				AT2G46940
AT2G03875				AT1G05385				AT2G36410				AT4G22810
AT4G21810				AT1G08300				AT3G27510				AT3G44798
AT1G13930				AT2G40960				AT4G18300				AT5G45700
AT5G13070				AT5G62140				AT5G67410				AT3G25870
AT4G27830				AT5G38890				AT5G49060				AT3G53010
AT5G24120				AT5G06550				AT3G47620				AT4G36140
AT1G70985				AT1G59700				AT3G15115				AT1G64385
AT1G20390				AT2G34620				AT3G54150				AT4G32510
AT3G17609				AT1G10480				AT3G54080				AT3G42670
AT1G49560				AT5G38420				AT5G42420				AT2G47670
AT1G73805				AT2G46830				AT1G20230				AT4G30090
AT1G19025				AT2G29420				AT3G04910				AT1G03840
AT2G30320				AT1G50740				AT5G16170				AT4G30360
AT3G19710				AT1G74300				AT2G46620				AT2G17430
AT4G31408				AT5G11340				AT3G46950				AT4G23550
AT5G54860				AT3G11050				AT2G45470				AT1G15210
AT3G21460				AT2G13960				AT1G10920				AT5G50640
AT3G01210				AT4G19830				AT5G02400				AT2G28930
AT1G19670				AT4G21650				AT2G43880				AT3G44326
AT2G17040				AT3G28840				AT4G16270				AT2G47300
AT2G00840				AT4G23600				AT4G37030				AT2G01940
AT5G44190				AT5G00395				AT3G57930				AT3G59570
AT2G38185				AT4G03292				AT3G45830				AT3G25130
AT4G02210				AT4G33690				AT1G21810				AT3G10660
AT1G16280				AT1G02000				AT1G67880				AT2G45480
AT2G46830				AT3G47430				AT3G13175				AT1G28380
AT3G03950				AT4G13575				AT3G22400				AT3G48810
AT2G36970				AT3G23910				AT5G39030				AT4G34980
AT1G75280				AT4G15690				AT1G66190				AT3G45980
AT2G37170				AT5G56500				AT5G03150				AT1G14630
AT3G04970				AT5G42740				AT5G14480				AT4G12090
AT3G52740				AT1G21760				AT2G30600				AT1G64690
AT4G19440				AT1G02390				AT3G09550				AT3G57520
AT3G62600				AT2G32940				AT1G70520				AT4G35380
AT2G41190				AT2G17030				AT2G29410				AT1G05150
AT5G01410				AT1G22190				AT1G16390				AT2G30590
AT1G32780				AT5G16970				AT5G63625				AT3G56870
AT2G25950				AT1G46480				AT2G20562				AT1G52155
AT1G49790				AT1G03630				AT5G43670				AT5G60920
AT5G06550				AT5G40390				AT5G56220				AT4G18197
AT5G40930				AT2G40610				AT5G46060				AT3G52072
AT4G21650				AT3G13610				AT1G52780				AT5G65160
AT5G04750				AT5G34800				AT1G75490				AT1G13460
AT5G61830				AT5G59540				AT5G07580				AT4G24320
AT3G59010				AT4G15700				AT5G55820				AT3G55060
AT4G10150				AT1G61580				AT3G16610				AT5G09315
AT5G37750				AT1G01360				AT1G64620				AT3G01190
AT2G13960				AT1G07010				AT5G50900				AT5G04470
AT2G41870				AT3G02300				AT4G02050				AT3G57500
AT1G55915				AT5G54160				AT5G54020				AT1G55760
AT5G35520				AT2G46230				AT1G26970				AT3G25290
AT3G08980				AT4G09130				AT2G30250				AT1G32540
AT1G13640				AT5G38140				AT1G03540				AT3G07810
AT3G59280				AT5G51040				AT2G01910				AT2G03640
AT2G22090				AT1G73390				AT3G61210				AT5G51750
AT1G77450				AT4G13010				AT1G13460				AT5G19600
AT3G62100				AT5G01410				AT5G45290				AT1G02640
AT3G06520				AT5G61270				AT4G20362				AT1G35350
AT5G43850				AT1G76980				AT5G01850				AT4G16950
AT5G17410				AT1G53530				AT1G76660				AT3G07010
AT4G13800				AT4G17670				AT2G17110				AT4G27730
AT3G03341				AT5G08535				AT5G25510				AT3G61950
AT1G78100				AT5G59480				AT4G15290				AT4G05130
AT2G32340				AT5G15940				AT3G58590				AT5G52950
AT1G78600				AT3G15210				AT1G30210				AT3G26630
AT5G16260				AT3G27060				AT1G09040				AT1G08180
AT5G59340				AT4G24160				AT3G61820				AT1G52780
AT5G15340				AT1G67300				AT3G20910				AT5G41170
AT4G00050				AT2G41210				AT1G16480				AT4G38320
AT5G13920				AT3G26510				AT3G14070				AT2G27740
AT2G27420				AT1G06040				AT5G07280				AT4G00950
AT1G62380				AT1G16840				AT4G31620				AT4G13990
AT5G65790				AT2G33585				AT3G25690				AT1G10000
AT5G59130				AT2G40950				AT5G64410				AT1G32170
AT1G52100				AT3G18440				AT5G15025				AT4G11300
AT1G69480				AT5G54860				AT3G24140				AT1G01030
AT3G14190				AT5G37440				AT3G62200				AT5G12430
AT5G66400				AT4G13800				AT5G12300				AT1G01110
AT1G12650				AT4G21860				AT2G34710				AT1G51405
AT1G74230				AT3G22370				AT5G13090				AT3G18640
AT5G48250				AT3G18310				AT5G09790				AT5G01050
AT1G68660				AT4G16860				AT1G35430				AT1G15800
AT2G32920				AT3G49320				AT3G24300				AT2G03330
AT1G22190				AT1G32780				AT1G76580				AT1G07090
AT1G62560				AT5G50960				AT4G11440				AT3G46290
AT5G56500				AT5G61670				AT4G13600				AT5G65090
AT4G36220				AT4G24960				AT5G47460				AT5G61590
AT2G25460				AT5G50100				AT1G55040				AT3G48260
AT2G26480				AT1G26150				AT4G31600				AT3G50230
AT5G59920				AT4G22220				AT1G30290				AT5G28913
AT4G27410				AT1G50590				AT5G21970				AT1G61730
AT5G36290				AT4G23050				AT2G22930				AT5G03550
AT5G14820				AT4G12320				AT1G21090				AT4G38860
AT5G15910				AT5G03240				AT5G01730				AT4G34880
AT3G29810				AT3G50820				AT5G52510				AT4G29560
AT1G64370				AT4G23670				AT5G03870				AT3G23330
AT5G10870				AT3G54600				AT1G75190				AT2G18300
AT2G31650				AT1G05700				AT5G64120				AT2G42800
AT3G51500				AT5G05490				AT3G07080				AT4G32300
AT3G09455				AT3G55646				AT5G10210				AT1G22885
AT2G42750				AT1G78440				AT5G05630				AT1G14790
AT2G43100				AT2G39110				AT4G29180				AT2G17450
AT3G28840				AT3G49530				AT5G40330				AT4G22010
AT1G77440				AT3G19710				AT2G35075				AT3G51160
AT2G46680				AT5G28750				AT3G46880				AT3G07190
AT4G33040				AT5G57345				AT4G30270				AT1G17270
AT5G54510				AT3G01120				AT1G01200				AT1G50190
AT4G28740				AT2G24820				AT1G13870				AT2G22420
AT2G32530				AT5G20140				AT5G21080				AT2G45430
AT5G65490				AT5G56000				AT5G12430				AT1G30570
AT1G66200				AT1G19140				AT3G20898				AT1G77690
AT3G55580				AT4G12830				AT4G27100				AT5G54180
AT4G01026				AT2G47590				AT3G60960				AT3G60800
AT5G42470				AT1G10370				AT2G03330				AT5G07320
AT2G43840				AT5G28020				AT3G01040				AT2G13610
AT2G04530				AT2G37340				AT4G09770				AT4G36230
AT3G16800				AT1G48100				AT3G26760				AT3G07000
AT5G20150				AT5G03545				AT4G01670				AT1G76500
AT3G49530				AT5G23310				AT5G48660				AT4G14650
AT3G13610				AT3G24495				AT5G42100				AT4G34340
AT5G11920				AT5G08640				AT2G18193				AT1G13000
AT5G52300				AT1G64780				AT4G27730				AT1G55430
AT5G05490				AT3G43520				AT5G67460				AT1G18890
AT3G53420				AT3G04970				AT3G60860				AT1G80080
AT5G08535				AT4G23496				AT2G03640				AT5G49980
AT1G32127				AT1G69523				AT1G68020				AT1G58410
AT5G18050				AT2G37760				AT5G13900				AT4G27850
AT5G23940				AT3G48310				AT1G34110				AT1G68390
AT5G20140				AT1G66540				AT5G22880				AT1G75640
AT5G02565				AT2G03550				AT2G25800				AT2G19880
AT3G01120				AT4G36740				AT2G33400				AT5G41980
AT5G43860				AT4G17420				AT4G39160				AT1G18390
AT1G62010				AT5G01600				AT2G22795				AT4G20430
AT2G21970				AT5G18080				AT1G57980				AT3G07340
AT5G64770				AT5G07650				AT4G34790				AT2G14095
AT4G02825				AT4G38740				AT3G45400				AT1G14190
AT5G03240				AT2G41250				AT5G41710				AT5G08600
AT3G26350				AT1G13930				AT1G76650				AT4G39940
AT2G29370				AT1G74530				AT3G14580				AT2G41370
AT3G48310				AT1G52100				AT3G57640				AT5G52230
AT1G07010				AT2G18440				AT3G20940				AT1G06265
AT5G00400				AT5G59400				AT1G66450				AT2G26695
AT4G25810				AT4G27280				AT5G42655				AT3G01660
AT5G61670				AT3G13224				AT2G37630				AT2G03880
AT3G32040				AT5G67370				AT3G05130				AT4G30710
AT2G02760				AT4G33270				AT4G24320				AT2G17650
AT1G50740				AT5G48880				AT4G18520				AT4G19160
AT1G80130				AT3G44190				AT3G51160				AT2G02790
AT2G34620				AT3G61870				AT1G64380				AT1G28390
AT5G40770				AT5G09390				AT5G61480				AT4G21350
AT1G57560				AT4G09750				AT1G05320				AT3G03265
AT1G09070				AT1G06430				AT5G04820				AT3G58430
AT2G27590				AT4G34412				AT5G65930				AT5G46720
AT1G55290				AT2G21370				AT5G26720				AT5G05850
AT1G76980				AT3G60290				AT5G51520				AT1G22050
AT5G19480				AT4G31870				AT1G75960				AT1G69670
AT1G63010				AT5G44660				AT3G51340				AT1G49900
AT2G34720				AT3G17609				AT3G09060				AT1G03340
AT1G05820				AT5G18100				AT2G24592				AT4G11400
AT2G29420				AT1G13640				AT5G60760				AT2G36410
AT3G09830				AT5G04830				AT2G16880				AT4G39720
AT1G15820				AT1G68660				AT4G24805				AT3G01940
AT1G29820				AT5G17170				AT5G05430				AT4G37030
AT5G03545				AT4G35420				AT3G16150				AT5G08490
AT1G62540				AT3G14190				AT2G03720				AT3G08800
AT3G55646				AT3G16250				AT1G57990				AT2G17820
AT5G65630				AT3G09830				AT2G26440				AT5G66500
AT5G36910				AT1G77450				AT4G24660				AT1G52245
AT2G01010				AT1G53520				AT2G38120				AT5G42440
AT4G27260				AT1G67870				AT2G43310				AT3G03650
AT3G25770				AT5G64770				AT2G37930				AT5G22740
AT3G60540				AT4G29905				AT5G14880				AT4G20362
AT5G28020				AT1G12250				AT2G02610				AT3G54980
AT5G64700				AT1G15820				AT3G29680				AT1G66480
AT2G22470				AT5G20900				AT4G12270				AT4G18160
AT5G37680				AT5G49480				AT3G46280				AT1G76580
AT1G70810				AT2G00840				AT3G18560				AT5G04040
AT4G12440				AT1G51200				AT4G13990				AT1G72200
AT1G09867				AT3G50800				AT3G24255				AT2G23680
AT5G24850				AT4G32590				AT3G13730				AT2G34920
AT4G13575				AT3G01500				AT3G53360				AT1G56210
AT1G63440				AT1G77090				AT4G13260				AT5G07070
AT5G12290				AT5G66070				AT2G35540				AT3G23020
AT1G14250				AT5G16050				AT1G17620				AT2G37570
AT1G78170								AT1G31350				AT5G08150
AT5G12900								AT1G65610				AT1G80290
AT3G56290								AT1G62914				AT4G37400
AT3G04930								AT3G60965				AT1G07000
AT1G31690								AT3G48185				AT3G52520
AT3G19184								AT5G50010				AT2G23760
AT1G27330								AT2G31010				AT3G49350
AT3G02380								AT1G10690				AT5G23870
AT5G54960								AT2G20680				AT3G13770
AT1G10370								AT2G22620				AT5G52290
AT1G49620								AT3G11700				AT2G15300
AT4G33270								AT5G66920				AT4G34800
AT5G06290								AT1G16510				AT4G31590
AT1G72500								AT1G51790				AT1G10990
AT1G27720								AT2G32765				AT1G04945
AT4G23920								AT1G76250				AT2G28890
AT3G01440								AT1G66840				AT5G54200
AT3G09980								AT3G60140				AT4G17180
AT3G06540								AT1G59870				AT2G43040
AT1G33102								AT5G16340				AT1G62630
AT5G53000								AT1G67480				AT5G25620
AT1G59700								AT1G07640				AT1G26620
AT5G63830								AT5G23770				AT3G58590
AT1G32520								AT2G02690				AT1G14770
AT1G71760								AT4G32880				AT3G27510
AT5G19850								AT2G44500				AT3G15470
AT4G23670								AT3G43430				AT1G75880
AT1G76720								AT5G50990				AT3G47210
AT5G54160								AT3G10986				AT5G46530
AT4G35420								AT1G73640				AT4G33990
AT3G11090								AT1G49210				AT1G02650
AT3G26170								AT1G74850				AT2G40630
AT1G50590								AT3G15358				AT3G05130
AT4G26530								AT1G77720				AT5G45540
AT5G60800								AT4G39400				AT1G68020
AT5G61270								AT3G23020				AT1G52080
AT5G56980								AT5G50150				AT3G21190
AT1G75460								AT4G38860				AT5G11000
AT5G11340								AT1G28390				AT5G60760
AT5G40390								AT5G24313				AT1G13670
AT5G67370								AT1G29670				AT4G21390
AT1G77120								AT1G53270				AT1G49520
AT3G60360								AT3G46290				AT3G24240
AT5G57345								AT2G19090				AT5G25050
AT4G21220								AT5G52900				AT1G51355
AT4G36740								AT4G21350				AT1G69270
AT3G02870								AT5G15280				AT1G73450
AT5G50930								AT1G04107				AT1G14080
AT1G71230								AT3G43580				AT2G17140
AT3G04690								AT5G50380				AT4G34760
AT4G18880								AT1G31814				AT1G67070
AT5G01380								AT3G28920				AT3G15356
AT1G31580								AT3G05945				AT1G17430
AT4G39800								AT3G44260				AT4G12620
AT5G15940								AT2G42580				AT1G61980
AT5G67430								AT4G24340				AT4G22910
AT4G05110								AT1G01030				AT1G79120
AT3G46130								AT4G23130				AT2G01990
AT2G21370								AT5G06700				AT3G28200
AT4G23496								AT5G14650				AT3G54120
AT2G04350								AT3G23890				AT1G35560
AT5G27460								AT5G62360				AT1G61590
AT1G15950								AT5G19090				AT5G60570
AT3G16250								AT1G60660				AT1G62920
AT3G51895								AT1G13540				AT4G20090
AT3G01500								AT2G28080				AT1G03740
AT1G66330								AT1G44110				AT4G18250
AT5G24210								AT2G19130				AT4G36500
AT4G15690								AT5G66350				AT4G36540
AT1G79040								AT3G62150				AT5G59680
AT4G15550								AT5G25260				AT5G63410
AT2G29590								AT3G22942				AT4G36550
AT5G14570								AT2G40720				AT5G46680
AT2G31790								AT3G08500				AT4G19140
AT1G09340								AT5G51690				AT2G14960
AT2G25920								AT5G59260				AT5G01890
AT5G66740								AT2G23520				AT4G23690
AT1G26150								AT5G10625				AT3G51220
AT2G24010								AT3G47800				AT1G06360
AT4G33690								AT5G65207				AT2G15980
AT5G47420								AT4G37620				AT1G55580
AT2G17030								AT1G70460				AT1G13580
AT4G38940								AT5G19980				AT4G39600
AT3G14075								AT2G24230				AT5G47940
AT5G09390								AT3G55110				AT3G59900
AT5G48880								AT3G60800				AT1G12380
AT1G67870								AT5G60820				AT4G00690
AT4G30570								AT5G51270				AT1G51790
AT5G65140								AT4G02710				AT2G06995
AT3G23910								AT3G54020				AT1G70100
AT4G21380								AT1G18560				AT4G38390
AT5G16980								AT3G25640				AT2G37710
AT4G13010								AT1G76950				AT3G22150
AT5G44660								AT4G34800				AT4G31910
AT5G19730								AT4G34220				AT5G64020
AT2G23170								AT3G62680				AT5G41020
AT1G19020								AT5G64340				AT3G11650
AT1G21760								AT1G33800				AT5G06680
AT4G11600								AT5G19970				AT1G04000
AT5G05480								AT2G02950				AT5G50990
AT3G05660								AT5G25350				AT4G13560
AT2G36830								AT2G01940				AT5G57450
AT5G03440								AT4G13290				AT4G14723
AT1G17260								AT3G27210				AT1G65120
AT5G09290								AT4G14580				AT5G58860
AT1G78150								AT1G67030				AT2G31270
AT4G15700								AT4G08210				AT1G30840
AT1G21350								AT1G80290				AT5G22430
AT5G10946								AT3G48250				AT2G30370
AT1G17490								AT1G78940				AT1G74630
AT1G74810								AT1G06833				AT1G25360
AT2G46230								AT3G22800				AT1G14040
AT3G10420								AT1G53260				AT3G45660
AT3G62290								AT2G01850				AT2G15890
AT4G14090								AT2G39880				AT3G49142
AT2G22190								AT5G53590				AT4G20060
AT2G43560								AT3G13190				AT5G09460
AT2G32390								AT3G49380				AT1G59710
AT2G25625								AT1G09970				AT3G25500
AT4G32010								AT5G02260				AT3G46990
AT2G24820								AT5G54180				AT4G25780
AT2G24190								AT2G21080				AT5G16000
AT5G63320								AT1G44050				AT5G14120
AT5G17810								AT3G01720				AT5G65930
AT5G10140								AT2G04570				AT1G63380
AT5G04830								AT1G17240				AT4G01220
AT1G57820								AT5G28630				AT1G69240
AT3G18440								AT1G66480				AT1G67480
AT1G77930								AT3G52770				AT3G04580
AT2G17340								AT1G29290				AT1G78970
AT2G31580								AT4G29610				AT5G17640
AT5G50960								AT1G11440				AT3G16750
AT3G27100								AT1G13800				AT2G28470
AT1G53520								AT3G57710				AT2G15370
AT2G33600								AT5G19230				AT5G50150
AT5G01820								AT3G25597				AT4G38300
AT5G17170								AT3G10470				AT5G52830
AT5G17460								AT3G26240				AT5G25460
AT3G02860								AT1G74580				AT4G28550
AT1G52230								AT3G61520				AT1G48510
AT1G75030								AT3G48340				AT5G53990
AT1G09150								AT1G01120				AT4G33740
AT5G63060								AT5G08510				AT1G53990
AT3G02300								AT4G36230				AT5G44790
AT1G03630								AT1G05640				AT5G53020
AT1G21010								AT5G07320				AT2G47560
AT2G03020								AT1G55420				AT3G46720
AT4G21990								AT4G18340				AT4G11330
AT4G29400								AT2G42900				AT3G16150
AT5G59845								AT2G23760				AT3G15300
AT5G27895								AT2G19780				AT5G55580
AT1G26090								AT3G18840				AT4G29740
AT5G17270								AT1G69330				AT5G62990
AT3G05675								AT2G31290				AT5G49170
AT4G17616								AT2G03880				AT5G56550
AT1G02000								AT4G09420				AT5G24313
AT4G38740								AT5G50420				AT4G01460
AT1G29418								AT1G05460				AT1G08160
AT1G46480								AT1G63750				AT1G53270
AT1G74710								AT3G05200				AT3G63210
AT4G01280								AT5G64020				AT3G15030
AT3G50440								AT1G33440				AT5G51550
AT2G36690								AT1G09170				AT2G24170
AT4G13670								AT4G21065				AT5G05160
AT1G55620								AT1G30010				AT3G44550
AT5G16970								AT1G64700				AT1G56720
AT2G29360								AT5G60920				AT2G17550
AT5G20850								AT1G25360				AT1G50700
AT4G24960								AT2G29125				AT3G61580
AT5G44560								AT4G22560				AT4G34750
AT4G24480								AT3G25060				AT4G19180
AT2G47590								AT2G44430				AT1G22330
AT5G18100								AT2G32280				AT4G14940
AT1G05385								AT4G37630				AT3G44740
AT2G35660								AT1G62300				AT1G14220
AT5G07000								AT1G17665				AT2G00410
AT3G44190								AT2G34020				AT3G03690
AT3G03850								AT1G17060				AT2G21500
AT1G79520								AT2G35800				AT1G02575
AT4G35090								AT5G47800				AT1G25230
AT1G06430								AT1G34200				AT3G47530
AT1G10320								AT2G31940				AT3G51970
AT1G79050								AT2G25520				AT2G03340
AT4G12720								AT2G02970				AT1G58190
AT1G19140								AT5G52850				AT3G51770
AT1G16150								AT1G14430				AT4G16640
AT1G03650								AT5G06660				AT4G28560
AT2G23000								AT5G50290				AT5G66080
AT1G76680								AT2G43870				AT1G14460
AT5G51720								AT4G03965				AT5G13090
AT5G23310								AT1G03610				AT3G60700
AT3G25740								AT3G51320				AT5G16590
AT4G17420								AT1G08765				AT1G49990
AT4G05070								AT5G65609				AT5G48170
AT1G06210								AT3G01190				AT1G22360
AT2G46915								AT5G16180				AT5G24070
AT5G43630								AT1G77885				AT5G44585
AT2G46270								AT3G25870				AT1G54385
AT1G79930								AT3G16490				AT3G04210
AT1G20990								AT2G01930				AT2G28710
AT1G63580								AT1G28710				AT1G29450
AT1G10220								AT5G05820				AT2G47000
AT5G48300								AT1G15800				AT4G21120
AT1G33055								AT1G74600				AT3G51110
AT5G42740								AT3G45680				AT2G23520
AT1G61460								AT4G17460				AT4G39740
AT4G01900								AT2G36730				AT1G13630
AT3G18370								AT3G02250				AT4G16250
AT4G11570								AT3G47530				AT2G42190
AT1G12250								AT3G04980				AT2G40200
AT3G17660								AT1G23540				AT1G44750
AT3G09310								AT5G05190				AT5G15010
AT2G29650								AT5G22870				AT5G61650
AT2G40950								AT5G26740				AT3G61520
AT1G70180								AT4G25990				AT3G25100
AT1G77090								AT2G30590				AT3G49210
AT3G10640								AT3G43110				AT1G51860
AT3G28070								AT3G43955				AT1G62680
AT5G07650								AT3G07570				AT1G26760
AT5G05250								AT2G42190				AT5G25350
AT5G59480								AT2G25160				AT1G67030
AT1G67300								AT2G23550				AT3G13690
AT5G66880								AT4G02130				AT4G28703
AT3G03980								AT4G38850				AT1G22530
AT1G16080								AT3G46990				AT3G17250
AT5G21430								AT4G33960				AT1G16370
AT1G51110								AT3G11840				AT1G62300
AT2G23960								AT5G22920				AT5G10370
AT5G42050								AT4G13130				AT5G24890
AT2G35820								AT1G05470				AT3G44380
AT1G71170								AT1G03090				AT4G27400
AT5G10170								AT1G10560				AT3G60965
AT5G01600								AT1G74080				AT5G20250
AT3G04000								AT2G30890				AT3G60200
AT3G54500								AT5G51850				AT4G37220
AT1G80480								AT5G15010				AT1G05470
AT1G33400								AT5G46260				AT1G22600
AT3G47420								AT1G58235				AT5G03230
AT4G22220								AT2G23360				AT2G18160
AT3G23400								AT2G45850				AT2G37950
AT2G05100								AT2G15960				AT3G51060
AT1G70610								AT1G58190				AT4G36670
AT3G26510								AT3G26550				AT1G05660
AT2G46100								AT3G15450				AT5G51490
AT2G26290								AT4G18820				AT3G20935
AT2G03550								AT5G10030				AT5G27100
AT5G52320								AT3G06150				AT3G28920
AT4G39710								AT5G42880				AT2G25770
AT1G03495								AT5G42280				AT3G21680
AT1G15440								AT1G25470				AT5G14340
AT4G19830								AT5G49660				AT5G46270
AT5G62380								AT4G37100				AT5G24470
AT2G41550								AT4G23690				AT5G22870
AT5G13410								AT1G12320				AT1G12860
AT2G38160								AT1G23480				AT4G23510
AT3G05625								AT5G23800				AT5G40060
AT4G14385								AT5G15710				AT2G20680
AT3G43520								AT2G45220				AT3G44290
AT1G74530								AT4G23750				AT3G45700
AT3G49320								AT5G08600				AT4G26890
AT5G43450								AT2G27770				AT1G78860
AT3G13065								AT3G53150				AT2G39560
AT3G50820								AT3G45660				AT5G23210
AT2G33460								AT1G29160				AT2G23320
AT1G73390								AT2G35230				AT1G31430
AT4G29590								AT1G11185				AT1G29670
AT3G22370								AT1G66160				AT2G23700
AT5G04895								AT2G17530				AT5G11230
AT3G48280								AT1G68560				AT1G02660
AT2G40140								AT5G60850				AT3G07080
AT2G21530								AT4G29140				AT1G53650
AT1G34060								AT5G24960				AT3G03020
AT2G29460								AT5G65570				AT5G25820
AT1G78510								AT1G26920				AT2G02080
AT2G26930								AT3G52115				AT3G26760
AT5G39785								AT3G28160				AT1G08800
AT4G21860								AT4G14940				AT5G46080
AT4G24160								AT1G12220				AT1G75820
AT3G05360								AT5G48450				AT2G44230
AT5G07690								AT1G22600				AT3G05200
AT5G51040								AT5G54030				AT3G25640
AT2G37340								AT5G64900				AT1G51520
AT5G18633								AT1G70100				AT5G04970
AT3G60290								AT3G45930				AT5G45960
AT5G20620								AT1G18890				AT5G04820
AT4G39790								AT1G50910				AT3G02460
AT2G46735								AT4G15070				AT2G18570
AT3G61470								AT3G54930				AT1G19900
AT3G52720								AT2G39510				AT1G52000
AT1G73690								AT4G37170				AT3G45960
AT2G43910								AT2G37380				AT5G27920
AT4G03960								AT5G40100				AT1G09170
AT1G15980								AT2G28630				AT3G25690
AT5G59400								AT5G63020				AT3G21650
AT3G62190								AT4G02820				AT1G72840
AT3G11050								AT1G61410				AT5G26622
AT5G02120								AT5G57480				AT2G19650
AT5G37440								AT5G57220				AT1G01560
AT3G01550								AT2G27740				AT5G42010
AT1G01360								AT1G50930				AT5G06730
AT5G24420								AT4G20235				AT1G53350
AT1G18360								AT5G45790				AT5G19120
AT1G22470								AT4G01090				AT2G45590
AT1G30260								AT1G10300				AT5G66950
AT4G29905								AT5G20860				AT3G20110
AT3G47500								AT4G25940				AT1G10850
AT3G49650								AT1G68460				AT4G38050
AT1G36390								AT3G16860				AT3G06460
AT1G74070								AT4G13650				AT1G75500
AT5G62790								AT2G35770				AT2G39400
AT4G02790								AT5G05160				AT1G68560
AT3G26310								AT1G01560				AT1G09680
AT1G60550								AT4G13120				AT1G50440
AT4G22360								AT4G15740				AT1G76650
AT5G18636								AT4G21740				AT2G25520
AT5G63530								AT3G24670				AT5G01730
AT5G22620								AT4G19180				AT5G15790
AT5G13310								AT3G48187				AT5G22310
AT5G65030								AT4G01335				AT5G36260
AT1G53530								AT5G04040				AT5G02260
AT5G38520								AT3G13682				AT2G36470
AT4G10300								AT3G04181				AT1G53345
AT5G54250								AT3G09220				AT3G19850
AT3G01510								AT1G22880				AT1G13910
AT1G08300								AT4G34420				AT1G61795
AT1G03055								AT5G41330				AT1G21840
AT5G17240								AT2G39675				AT1G15125
AT5G42720								AT1G06740				AT5G60880
AT3G63445								AT4G00950				AT4G29050
AT5G66100								AT5G40380				AT5G02200
AT1G30240								AT4G19460				AT1G15890
AT1G13650								AT3G63380				AT2G19780
AT5G28750								AT3G45700				AT5G20880
AT3G61080								AT1G05450				AT2G25160
AT2G43710								AT3G23330				AT2G39510
AT3G54320								AT3G11850				AT3G13760
AT5G63790								AT3G06020				AT1G02420
AT1G62180								AT1G75520				AT5G15440
AT4G05420								AT4G32790				AT1G69780
AT4G32590								AT1G06440				AT5G38710
AT2G27680								AT5G08295				AT4G29800
AT2G32940								AT5G25090				AT1G19480
AT2G37760								AT4G15800				AT5G12850
AT5G16710								AT3G09162				AT1G70630
AT4G10500								AT1G26620				AT2G02970
AT3G61870								AT2G27800				AT4G28240
AT5G60790								AT1G76870				AT4G26120
AT5G08040								AT3G52680				AT2G38060
AT5G27560								AT3G13880				AT2G23360
AT1G32220								AT2G33540				AT5G39240
AT2G26540								AT1G29430				AT1G09900
AT4G23050								AT1G78860				AT1G52290
AT3G59220								AT3G60680				AT1G12220
AT5G37400								AT4G23870				AT1G73930
AT5G66170								AT1G32860				AT2G16280
AT5G05270								AT3G16620				AT5G03680
AT1G04250								AT3G26395				AT3G57580
AT2G44920								AT1G28280				AT3G61198
AT4G16940								AT4G18510				AT2G44740
AT5G44580								AT3G07470				AT4G31840
AT4G27700								AT5G66440				AT1G50060
AT5G42650								AT5G03470				AT3G57770
AT1G05200								AT2G39690				AT3G10600
AT5G02020								AT1G25450				AT5G43790
AT3G62770								AT2G28380				AT5G49760
AT5G63380								AT5G47530				AT1G18410
AT4G18975								AT1G77360				AT3G63240
AT5G20900								AT1G52060				AT4G25750
AT5G44110								AT1G30570				AT3G13480
AT2G39110								AT4G35320				AT2G19110
AT1G51200								AT2G33170				AT1G76560
AT3G63140								AT5G65700				AT1G03660
AT4G09750								AT2G02955				AT3G18980
AT2G34840								AT4G22666				AT2G05518
AT2G40960								AT1G65120				AT5G13230
AT2G22230								AT5G46920				AT3G03565
AT1G52770								AT5G19410				AT5G23930
AT5G20380								AT5G14120				AT4G19720
AT2G23040								AT1G13580				AT1G77630
AT3G46600								AT4G20860				AT3G24670
AT5G45070								AT1G74420				AT4G20860
AT3G44620								AT5G48050				AT5G65980
AT5G02780								AT3G61950				AT5G49960
AT1G78620								AT3G03690				AT2G42900
AT1G04710								AT3G07810				AT2G39210
AT4G36360								AT4G26880				AT5G28630
AT3G52880								AT2G22510				AT4G23220
AT5G16050								AT5G66320				AT2G22740
AT4G33680								AT2G44940				AT1G70990
AT1G78370								AT1G03820				AT3G49940
AT4G02850								AT5G52830				AT4G22666
AT5G07020								AT1G66440				AT1G27460
AT3G12587								AT5G35750				AT5G06930
AT3G18310								AT5G14930				AT1G01130
AT4G11010								AT4G34340				AT5G61570
AT5G02840								AT1G52750				AT4G25940
AT1G16840								AT1G69960				AT1G77400
AT1G50030								AT4G30090				AT5G56240
AT4G34412								AT4G16835				AT2G37210
AT4G08870								AT3G52525				AT1G74800
AT4G27820								AT1G11460				AT5G39580
AT3G13224								AT4G02100				AT5G16340
AT5G00395								AT4G29720				AT4G37650
AT1G61580								AT1G53340				AT1G11720
								AT1G11670				AT2G28790
								AT4G39950				AT1G34418
								AT4G28010				AT3G45970
								AT4G00980				AT3G03210
								AT1G66150				AT5G10625
								AT1G48880				AT3G57120
								AT1G47520				AT1G52160
								AT3G25600				AT1G02630
								AT1G62422				AT1G74180
								AT5G07440				AT4G22790
								AT1G74740				AT3G10190
								AT2G34910				AT2G24240
								AT5G11990				AT3G59580
								AT2G39850				AT3G60630
								AT3G12770				AT5G18290
								AT5G65560				AT1G35260
								AT1G59710				AT2G05320
								AT4G21390				AT5G38100
								AT5G53550				AT4G14490
								AT5G44790				AT3G44220
								AT2G06850				AT1G18580
								AT3G56891				AT2G24570
								AT1G56570				AT1G45616
								AT1G02610				AT5G62900
								AT2G17780				AT2G44020
								AT1G24150				AT5G15580
								AT1G52160				AT3G46700
								AT5G06870				AT4G01630
								AT4G29950				AT5G53550
								AT5G58750				AT3G53360
								AT1G75640				AT2G15960
								AT1G76160				AT3G48185
								AT5G14285				AT5G11290
								AT5G57530				AT2G01820
[truncated: 1,566 more rows]

## Sheet: +_++ genes (152)
		T / NHS			P+T / P			P+T / T
GENE ID	NAME	Col-0	hsfa2	cdk8	Col-0	hsfa2	cdk8	Col-0	hsfa2	cdk8
AT4G01435	AT4G01435	7.35701	6.64364	7.72449	9.61398	7.19436	10.4162	1.82844	0.674207	1.37108
AT5G07330	AT5G07330	8.39206	8.21426	6.89693	8.83115	8.35032	6.81012	1.94131	0.662393	0.990872
AT5G01180	PTR5	6.93545	6.51829	6.22347	8.60163	7.28689	7.37407	2.14854	0.767795	1.58486
AT3G09640	APX2	11.4963	11.1014	10.8631	8.50111	12.0052	9.59867	2.78263	1.19251	2.44817
AT2G00730	AT2G00730	5.44469	6.31818	4.44472	8.44703	7.09593	5.61007	2.02691	0.778087	1.16213
AT5G15250	FTSH6	9.76413	9.10029	3.5056	8.23894	10.6722	3.71775	1.35123	0.57174	0.72479
AT1G64340	AT1G64340	3.6583	4.00839	0	8.12363	7.43237	2.23873	5.4135	3.42432	3.49983
AT5G40645	AT5G40645	4.55697	2.81369	4.07011	7.93234	5.0834	3.89735	3.36432	0.944817	2.04074
AT2G22240	MIPS2	4.79523	3.93862	3.53455	7.32328	5.36155	5.73405	3.21629	1.41934	2.56113
AT5G11140	AT5G11140	5.01078	4.06509	3.81337	7.23966	6.75602	4.95105	2.04507	0.209564	1.83036
AT1G33350	AT1G33350	3.41731	0.983808	1.19797	7.07381	3.39659	3.96609	3.72519	2.04863	2.51647
AT1G02700	AT1G02700	4.21564	3.98031	3.85334	7.05341	5.34849	4.89395	2.64062	1.14802	1.51726
AT2G21820	AT2G21820	3.66357	2.89595	1.72682	6.98945	5.06152	4.67374	3.46464	1.49006	2.82025
AT1G30190	AT1G30190	7.78374	6.17337	-0.310719	6.77884	9.01039	2.14294	2.0397	1.35696	1.54942
AT2G18550	HB21	1.5218	1.40115	-0.304428	6.35521	5.61055	0.491061	3.23829	4.02744	0.254643
AT3G09785	AT3G09785	6.67662	5.47787	3.04806	6.30321	6.41912	5.97918	2.79342	1.90338	1.96612
AT1G12064	AT1G12064	6.93698	6.65817	3.14153	6.29329	6.80484	1.9829	1.51274	0.73198	0.0622595
AT4G29770	AT4G29770	9.59459	7.54434	5.28282	6.28189	8.21825	6.07783	1.2317	0.672096	1.55511
AT3G19270	CYP707A4	5.20998	4.53008	2.4191	6.07569	5.24914	2.63015	1.86874	1.07558	0.952798
AT5G03435	AT5G03435	2.57674	1.99521	1.73638	5.82826	3.07108	2.62422	2.10018	-0.0218648	0.711885
AT5G19875	AT5G19875	5.25098	5.34874	2.95747	5.74705	6.17939	4.55969	1.2323	1.12738	1.78629
AT2G23110	AT2G23110	6.30067	5.89131	3.292	5.65159	6.43682	2.60937	1.77797	1.67492	1.15716
AT5G43170	ZF3	3.22977	1.98451	1.50282	5.64814	1.78116	3.35317	2.23432	-0.0231482	1.59592
AT3G48520	CYP94B3	3.67038	3.87905	1.19481	5.63059	5.00196	3.39817	1.69378	1.39681	2.0278
AT1G52690	LEA7	3.25996	4.15247	2.14114	5.48981	5.9333	2.19309	1.73131	1.91119	0.457808
AT5G09930	ABCF2	4.10259	4.6431	3.603	5.48654	5.07146	4.67977	3.98821	1.42447	2.39317
AT5G00365	AT5G00365	4.19734	3.52155	3.17219	5.4522	5.54433	3.50905	1.06263	1.08578	2.33526
AT1G27285	AT1G27285	2.76392	2.27571	2.28526	5.28542	3.00411	3.65431	2.55434	0.781632	1.54195
AT3G02990	HSFA1E	1.94434	1.08922	1.43481	5.19168	1.48511	3.66917	3.13126	0.295161	2.30853
AT5G27660	DEG14	4.25951	3.79079	3.86482	5.14486	4.39274	5.19013	1.03166	0.63421	1.02743
AT5G41761	AT5G41761	2.12764	2.35087	0.664826	5.03085	3.24849	2.17175	3.39345	1.03868	1.1382
AT3G22830	HSFA6B	3.57063	3.55029	-0.356312	4.92164	5.2586	2.60865	1.69421	1.95955	2.82323
AT4G26990	AT4G26990	4.11178	3.83056	3.52387	4.90323	4.38438	4.44558	1.31125	0.46951	0.919773
AT1G15550	GA3OX1	3.74575	3.5553	1.90744	4.82326	3.77477	2.82107	1.32964	0.500712	1.16468
AT5G06820	SRF2	2.97263	2.20252	4.36131	4.72652	2.14205	5.1374	1.64957	0.211192	1.47618
AT5G59220	HAI1	2.77812	3.01067	0.343088	4.67674	4.51789	2.50765	1.84161	2.21439	2.27757
AT4G03930	AT4G03930	3.44496	3.61608	2.68139	4.63234	5.07337	4.007	1.36833	0.742711	1.03045
AT2G31560	AT2G31560	2.86179	2.82539	2.08822	4.54292	3.39438	3.27691	1.75458	0.776017	1.00624
AT4G22340	CDS2	2.75408	2.52991	2.61873	4.52074	2.94144	3.75562	1.76084	0.416406	1.1818
AT2G30000	AT2G30000	3.42723	3.07519	2.56667	4.49391	3.74319	4.38266	1.1667	0.802344	1.51595
AT4G18840	AT4G18840	2.5267	2.08459	0.88495	4.48948	0.721392	1.54935	2.27838	-1.11442	1.04996
AT5G62730	AT5G62730	5.13304	3.12798	1.40692	4.48773	4.33884	2.22644	2.44201	1.16781	1.36832
AT4G28110	MYB41	1.47871	1.11494	-2.23149	4.48223	3.93148	3.32695	3.05857	2.59962	4.53899
AT3G09230	MYB1	2.00315	1.43609	2.40685	4.41065	1.95271	3.64634	2.40159	0.575666	1.44435
AT2G32140	AT2G32140	2.67724	2.7688	1.75401	4.40145	3.40362	3.42527	1.66958	1.00051	2.12026
AT3G62780	AT3G62780	2.43484	2.18103	1.49386	4.386	3.16845	3.47475	1.92599	1.06774	1.9892
AT4G31615	AT4G31615	1.52699	0.622476	0.592865	4.27333	1.2973	1.81027	3.12694	1.15043	1.50315
AT5G43420	AT5G43420	1.98177	1.08857	1.27942	4.25357	1.47357	2.54104	2.2886	0.489677	1.33496
AT3G28740	CYP81D11	3.42423	3.21722	1.91601	4.23545	3.60582	2.23595	1.14409	0.402139	0.374153
AT4G22240	AT4G22240	2.97561	2.68673	2.27632	4.17002	3.2561	3.03735	1.31604	0.565312	0.944104
AT2G32510	MAPKKK17	3.33191	2.36375	0.573153	4.15831	3.81323	2.68642	1.15842	1.56709	2.14356
AT2G35035	URED	2.59534	2.1453	2.48094	4.10882	3.02454	3.619	1.43389	0.616806	0.896774
AT1G11660	AT1G11660	2.66672	2.24616	2.46242	4.08454	2.70162	3.38508	1.59697	0.566772	1.05112
AT3G56250	AT3G56250	3.16095	2.57757	2.92322	4.06938	2.60538	3.91578	1.04499	0.150884	1.0913
AT5G38895	AT5G38895	2.58872	2.58984	2.83215	4.06351	3.05137	4.1049	1.23783	0.637655	1.17383
AT5G11100	SYTD	2.849	2.65626	2.24066	4.0618	3.50137	3.29373	2.9079	1.4734	1.95575
AT4G00760	APRR8	2.07415	1.6694	2.33866	3.93982	2.01327	2.96828	1.46043	0.366963	0.578189
AT3G49160	AT3G49160	2.54757	2.46882	2.03666	3.82669	2.74211	3.1485	1.30328	0.479369	1.21606
AT1G58120	AT1G58120	2.74999	2.46486	-0.752296	3.78911	3.54681	-2.32732	1.31481	1.16515	-0.33346
AT1G72416	AT1G72416	3.956	3.93575	2.56875	3.76967	4.42604	3.35392	1.00599	0.806625	1.27778
AT5G43300	GDPD3	4.03972	3.8936	2.76465	3.73108	3.68353	4.0672	2.01118	1.08296	2.24625
AT1G49450	AT1G49450	2.91461	2.51333	1.44726	3.723	3.92162	2.01104	1.24483	1.24136	1.28809
AT4G21310	AT4G21310	2.224	2.55613	-0.288987	3.71259	3.28389	1.3028	1.94064	0.918142	0.837092
AT5G28910	AT5G28910	2.03934	1.87539	1.82526	3.68239	1.82735	2.37618	1.73295	0.151615	0.544741
AT1G68320	MYB62	2.41161	2.11343	-0.288581	3.66936	3.08848	0.47893	2.18501	1.36476	0.295919
AT3G27025	AT3G27025	1.92532	1.58664	1.88836	3.59214	2.45149	2.73179	2.79408	1.54513	1.21199
AT4G16940	AT4G16940	1.01814	0.921422	1.56376	3.58512	2.30861	2.776	2.79279	1.13904	1.27323
AT5G04980	AT5G04980	2.76445	2.26503	1.29824	3.56192	2.02625	2.51969	1.11534	-0.103047	1.33562
AT1G73740	AT1G73740	1.88704	1.52995	1.52246	3.54105	2.07542	2.66957	1.46448	0.280411	1.18328
AT4G21090	MFDX2	2.30178	1.82301	2.0728	3.50582	2.24325	3.35899	1.19535	0.563179	1.17602
AT4G28390	AAC3	3.07492	2.58096	3.22473	3.49747	3.19238	4.05755	1.73198	0.722726	1.27487
AT1G63730	AT1G63730	2.25199	1.8012	0.845314	3.49577	3.09085	1.18761	1.18934	1.06339	0.266632
AT1G21460	SWEET1	1.80877	1.83826	0.662464	3.47249	2.83799	1.7879	2.08312	1.29026	1.04236
AT1G31335	AT1G31335	2.33928	2.32007	1.73378	3.39188	2.75113	3.21658	1.14819	0.513624	1.23656
AT5G61190	AT5G61190	2.31463	1.94028	2.41713	3.38253	2.52174	3.21435	1.1825	0.559101	0.857174
AT4G16500	AT4G16500	2.25228	1.96239	1.21718	3.36487	2.61421	2.62708	1.01766	0.738692	1.33551
AT4G21323	AT4G21323	3.37253	3.60502	2.96266	3.3532	3.49614	3.48644	1.05802	0.379543	0.54553
AT1G68140	AT1G68140	1.73745	1.28887	1.883	3.35264	1.88974	3.38156	1.57923	0.491888	1.48709
AT1G62570	FMO GS-OX4	2.19856	2.07563	1.09709	3.2864	3.08259	1.3276	1.14814	0.943196	0.518555
AT3G28270	AT3G28270	3.31627	3.47113	2.52292	3.28145	3.1183	1.52441	1.61427	0.741434	0.0464109
AT5G01380	AT5G01380	1.19386	1.29778	-0.934667	3.28011	3.09284	0.569314	2.13235	2.0943	1.55688
AT3G48540	AT3G48540	2.2896	2.00407	2.52291	3.27187	2.05665	3.19631	1.07862	0.291753	0.956568
AT2G19900	NADP-ME1	2.49128	2.62352	2.09816	3.26967	3.72187	2.66526	1.72364	1.3614	1.16056
AT5G15860	PCME	2.15578	2.01493	1.10029	3.25126	2.54151	1.94364	1.5209	0.777513	0.975094
AT1G73040	AT1G73040	2.16385	1.45878	0.408777	3.23568	1.98295	0.908789	1.73142	1.64854	0.884089
AT4G16660	AT4G16660	2.12335	1.73572	2.0164	3.23488	1.96931	2.46833	1.29883	0.321067	0.454693
AT4G34850	LAP5	2.78927	1.51263	1.06945	3.18834	1.79868	3.01357	1.38668	0.0516369	1.8448
AT1G54160	NF-YA5	2.28361	1.09812	0.861811	3.1844	1.9086	2.62714	1.22954	0.628729	1.36275
AT1G19020	AT1G19020	1.15904	0.754302	-0.913694	3.17811	1.20789	1.01538	1.95243	0.546972	1.98975
AT2G36950	AT2G36950	2.35901	2.29722	1.4683	3.16765	2.79914	2.27667	1.02634	0.794179	0.731317
AT2G34590	AT2G34590	1.76961	1.24014	1.3838	3.15471	1.65491	2.69851	1.76493	0.277977	1.26029
AT3G57540	AT3G57540	2.38451	2.22878	1.89287	3.15284	3.37848	2.29331	1.069	1.44608	0.902742
AT1G59980	ARL2	2.14927	1.61156	2.4982	3.14626	2.27674	3.00648	1.17583	0.735086	0.735665
AT3G03950	ECT1	1.38165	0.934261	1.07053	3.12864	1.3634	1.90496	1.88954	0.385517	0.966307
AT2G34610	AT2G34610	1.98598	1.56554	0.477819	3.05116	2.82828	0.982356	1.63218	1.40263	2.07235
AT1G52820	AT1G52820	1.49781	0.411436	1.59861	3.04182	1.46569	2.9391	2.2343	0.709673	1.55331
AT1G13690	ATE1	2.10583	1.68366	1.87356	2.99793	2.04247	3.07286	1.04109	0.519567	1.18161
AT3G60710	AT3G60710	1.92662	3.18585	0.417539	2.99128	2.87394	1.35518	1.78877	-0.630087	0.133963
AT1G64950	CYP89A5	1.48018	1.63686	1.10321	2.96896	1.85661	1.66074	1.52924	0.150324	0.685901
AT4G24280	cpHsc70-1	2.56428	2.49674	2.19994	2.95157	2.60379	2.43093	1.03769	0.315533	0.628257
AT4G13180	AT4G13180	1.84767	1.60428	1.2527	2.93833	1.8427	1.50687	1.11511	0.322568	0.464881
AT5G37540	AT5G37540	1.43671	1.21271	-0.358639	2.91893	2.87175	0.587709	1.27097	1.23634	0.946544
AT5G12900	AT5G12900	1.23646	0.998944	0.943296	2.88966	1.86964	2.06417	1.61758	0.66915	1.32801
AT5G63300	AT5G63300	1.51963	1.27923	1.25525	2.88875	1.51609	2.39203	1.2089	0.37119	1.36777
AT5G50240	PIMT2	1.77701	1.1684	1.37049	2.8506	1.85623	2.19622	2.08769	0.892419	1.02924
AT3G59280	TXR1	1.35359	1.20564	1.39443	2.80591	1.54984	2.5504	1.52716	0.486925	1.00657
AT2G22090	UBA1A	1.35325	1.42158	1.85398	2.71313	1.26535	2.23219	1.186	-0.128353	0.501268
AT2G41190	AT2G41190	1.3768	0.991871	0.670485	2.70053	1.87319	1.49357	1.8279	1.06412	1.06312
AT4G25810	XTR6	1.2737	0.568815	-0.389003	2.69489	2.23542	1.16858	2.68145	1.78695	2.40928
AT4G21580	AT4G21580	1.9787	1.67985	1.93712	2.66119	1.98412	2.88227	1.07143	0.421869	1.07783
AT5G12290	DGS1	1.24031	0.995349	1.20458	2.65407	1.07046	1.87686	1.41934	0.152555	0.777883
AT1G33055	AT1G33055	1.09455	1.1465	-1.22378	2.62781	1.52704	0.461994	1.58388	0.381909	1.63648
AT3G21890	BBX31	1.97038	1.86235	-0.364991	2.60874	3.57866	0.383245	1.43155	0.972052	0.606776
AT2G19580	TET2	1.76966	1.22075	0.288974	2.6071	1.67699	1.92482	1.50289	0.850294	1.63966
AT3G03341	AT3G03341	1.34795	0.954205	0.613571	2.60465	0.838694	0.993384	1.25706	0.145609	0.584449
AT1G29470	AT1G29470	1.4746	1.14279	1.41478	2.57427	1.72147	2.11761	1.35492	0.65223	0.89551
AT4G09300	AT4G09300	1.90297	1.94792	1.46011	2.56496	2.4236	1.91219	1.42502	0.70684	1.12247
AT5G37260	RVE2	1.44139	1.48203	0.656217	2.54856	2.39787	1.64524	1.07531	0.943743	0.837586
AT3G04380	SUVR4	1.55897	1.3425	1.789	2.5333	2.01742	1.94615	1.01811	0.572577	0.254507
AT3G18370	ATSYTF	1.0929	0.548051	0.872969	2.48535	1.0457	1.96142	1.43045	0.43198	1.15649
AT1G55620	CLC-F	1.11225	0.464839	1.33886	2.46603	0.889845	2.32602	1.47423	0.414231	0.970061
AT5G17270	AT5G17270	1.12154	0.914514	1.4517	2.45622	1.26646	2.16218	1.32552	0.466438	0.805323
AT1G12650	AT1G12650	1.3311	1.00255	1.39443	2.44147	1.28215	2.32155	1.2272	0.499209	1.02921
AT5G07000	ST2B	1.1058	0.840448	0.409319	2.41011	1.46619	1.09379	1.87082	0.644235	0.910087
AT3G05675	AT3G05675	1.12138	0.491303	0.810996	2.40862	0.745212	1.77819	1.44058	0.273701	0.960027
AT4G05100	MYB74	1.45745	1.66109	0.196279	2.38968	2.67232	1.03704	1.08849	1.11143	1.01466
AT3G50940	AT3G50940	2.65523	0.0110839	-0.578983	2.35596	0.436673	1.47112	2.68325	0.948772	1.41973
AT1G47510	5PTASE11	3.14609	2.6933	1.61729	2.3475	2.73499	1.26168	1.31128	1.3301	0.744394
AT1G61460	AT1G61460	1.09427	0.520997	0.498854	2.33544	0.527537	-0.0786322	1.1691	-0.161165	-0.260884
AT5G17310	UGP2	2.33205	2.04039	2.12739	2.30835	2.22956	2.41534	1.05043	0.486214	0.692068
AT1G55340	AT1G55340	1.47687	0.904329	1.4326	2.28754	1.21808	2.43873	1.11473	0.505477	0.92011
AT2G22360	AT2G22360	1.59226	1.34833	1.71224	2.28386	1.5008	2.4687	1.27886	0.422866	0.926685
AT4G17616	AT4G17616	1.12133	0.543075	1.77172	2.26801	0.814772	2.43187	1.49055	0.216208	0.763714
AT2G29590	AT2G29590	1.17635	0.965766	0.9129	2.21357	0.878792	1.98598	1.32213	0.296499	1.118
AT1G49560	AT1G49560	1.4065	1.05879	1.16577	2.19975	1.51153	2.31329	1.13004	0.788497	1.00653
AT5G59845	AT5G59845	1.12307	1.12923	0.714654	2.19651	1.74097	1.40215	1.31011	0.68619	0.554171
AT1G70180	AT1G70180	1.08896	0.891416	1.22743	2.16535	1.28755	1.9867	1.11091	0.358652	0.694335
AT5G52300	LTI65	1.29141	1.17434	1.53926	2.14506	1.89288	1.10311	1.21918	1.02701	0.0937895
AT4G10500	AT4G10500	1.02496	0.266382	0.269897	2.1379	1.78907	0.375782	1.80648	1.42826	0.966434
AT1G75030	TLP-3	1.13034	0.981434	-0.587163	2.10888	2.15726	0.430236	1.23767	1.14044	1.01585
AT3G47420	G3Pp1	1.07816	1.37304	0.873638	2.10102	1.45156	1.45254	1.56734	0.222422	0.615466
AT3G27150	AT3G27150	1.68268	1.40252	0.665789	2.06856	1.44067	1.56115	1.04196	0.640366	0.936884
AT2G30320	AT2G30320	1.40405	1.26442	1.54525	2.02502	1.53025	2.28623	1.09073	0.593437	0.748129
AT3G29810	COBL2	1.31431	1.1082	1.42063	1.96892	2.00069	2.33098	1.26604	0.883984	1.24934
AT3G04000	AT3G04000	1.07893	1.29609	0.842001	1.9038	1.26459	1.02636	1.05543	0.324083	0.636872
AT4G39235	AT4G39235	1.80207	1.39267	1.71901	1.89265	1.56647	2.63593	1.05382	0.554717	1.17061
AT2G21320	BBX18	1.56767	1.29584	0.884129	1.79369	1.24795	0.990099	1.02634	0.712418	0.346475
AT1G69540	AGL94	2.65422	1.48898	0.574067	1.62978	2.25095	1.47079	1.17134	1.25883	1.20131
AT2G03020	AT2G03020	1.12477	1.27714	0.705973	1.59519	1.39087	2.24016	1.49007	0.0673021	1.487
AT3G13784	CWINV5	2.50374	1.54782	-2.27578	1.50044	0.583768	0.993036	5.39973	3.70254	3.25216
AT3G26170	CYP71B19	1.21093	0.851595	-0.0033969	1.31393	1.45348	0.895228	2.18514	1.41019	1.66826
AT4G23496	SP1L5	1.18378	1.07854	0.528125	1.0658	1.07492	0.314087	1.35528	1.3966	0.347593

## Sheet: 0_+ genes (185)
		T / NHS			P+T / P			P+T / T
GENE ID	NAME	Col-0	hsfa2	cdk8	Col-0	hsfa2	cdk8	Col-0	hsfa2	cdk8
AT4G27360	AT4G27360	2.60433	3.1522	4.03084	5.65749	3.6829	4.35845	4.04469	0.531958	1.28616
AT2G29380	HAI3	1.27523	3.33911	0.49709	5.20974	4.67116	1.44374	3.40522	2.64958	1.12536
AT3G30210	MYB121	0.456112	2.14307	-0.882989	5.09125	3.82538	2.07883	4.29645	4.25976	2.96915
AT5G24080	AT5G24080	1.15955	0.813899	3.0258	5.07337	3.99345	1.98836	3.68038	4.30699	0.817515
AT4G01970	STS	1.10412	0.818229	0.733162	4.29673	2.08509	1.9515	3.90635	0.980474	1.15794
AT4G14170	AT4G14170	0.81039	-0.313956	0.739954	3.92756	0.462709	2.56229	3.27049	0.645597	1.83344
AT3G18850	LPAT5	0.670299	0.0505422	-0.404424	3.87549	0.589615	1.78658	3.47516	0.401259	1.98694
AT5G55050	AT5G55050	0.972753	0.768722	-1.04138	3.64405	2.26382	-0.0233262	2.78828	1.2864	1.1365
AT3G16380	PAB6	1.03579	-0.313426	2.32123	3.62699	2.87873	1.81263	3.2059	2.0591	1.80709
AT4G20350	AT4G20350	0.078063	0.357346	-0.106961	3.55769	0.228153	1.5275	3.26371	0.402589	1.47419
AT1G05330	AT1G05330	-1.05016	1.91645	-1.64358	3.45732	0.729279	2.65648	3.64238	-0.681718	3.9607
AT5G06510	NF-YA10	1.01834	2.11234	-0.991275	3.19228	3.0532	0.824741	1.6564	1.62988	1.53859
AT4G39700	AT4G39700	1.34027	1.615	-1.72602	3.15532	2.98291	0.0655485	1.79976	1.84626	1.33872
AT3G13850	LBD22	1.07156	0.642901	3.91482	3.12171	2.91881	2.83022	2.53064	1.90373	-0.0791758
AT3G48510	AT3G48510	0.637067	-0.998088	-1.07599	3.11816	2.17691	1.30656	1.99057	2.82056	2.36591
AT2G27820	PD1	0.712254	0.643826	0.784006	2.89678	0.601344	1.35335	2.26476	-0.10308	0.690812
AT2G43900	5PTase12	0.0479332	0.0016658	0.215991	2.86941	0.114961	1.01056	2.78234	-0.0148791	0.959074
AT3G60250	CKB3	0.872939	0.33258	0.70718	2.85309	0.886085	2.28973	1.84533	0.598754	1.45758
AT1G68585	AT1G68585	0.937978	0.810003	1.06954	2.84194	1.94497	3.14971	2.06188	1.34354	1.88352
AT2G29740	UGT71C2	0.522927	0.314432	-0.266615	2.80654	1.06288	1.78478	2.42951	0.677684	2.13767
AT3G44716	AT3G44716	-0.0189409	-0.0470854	0.644086	2.80283	0.0357306	2.38091	2.56761	0.472205	1.70823
AT5G37240	AT5G37240	1.04784	1.28637	0.973472	2.74342	1.00577	2.51004	1.53424	0.552032	1.66364
AT5G46140	AT5G46140	-0.105716	0.142447	-1.47934	2.73758	2.45731	1.906	4.62899	1.6591	1.29911
AT4G25225	AT4G25225	0.594704	-0.0470467	1.09766	2.72794	0.984891	2.60388	2.17883	0.981106	1.85027
AT3G62990	AT3G62990	0.012041	1.34332	-0.729489	2.721	2.74657	0.586119	3.25911	2.13035	2.07119
AT1G77590	LACS9	0.946741	0.722688	0.715428	2.71874	0.870982	1.60209	1.96215	0.228714	0.81551
AT5G41990	WNK8	0.946647	0.518531	0.530557	2.71484	1.02909	1.83794	1.79882	0.434218	1.31317
AT1G25425	CLE43	-0.638581	-0.819043	-1.16218	2.62017	-0.39271	0.310753	3.21712	-0.0194739	1.11668
AT4G31405	AT4G31405	0.903634	1.36521	2.4645	2.58183	1.91567	1.99455	1.01192	0.261	-0.72712
AT1G24095	AT1G24095	0.846608	0.706016	0.903022	2.55683	1.02357	1.6124	1.40742	0.319925	0.985801
AT1G61610	AT1G61610	-0.19573	0.956419	-0.293685	2.54099	-0.847006	-0.274161	2.30551	-1.80541	0.733536
AT3G19580	ZF2	0.626616	0.459468	-1.19608	2.51425	2.6488	0.29707	1.56035	1.90499	1.42963
AT1G76220	AT1G76220	0.661414	1.04258	-1.82633	2.51346	1.17386	-0.0530671	2.39607	0.983116	2.12696
AT5G08380	AGAL1	0.741769	0.589714	0.909395	2.49341	1.0339	2.04403	2.27007	0.491426	1.52402
AT2G41835	AT2G41835	0.706904	0.332126	0.65651	2.45401	0.404468	1.63055	1.64875	-0.0344509	1.02281
AT5G56050	AT5G56050	0.277968	0.562555	-0.930596	2.43274	1.15063	0.312613	1.95199	0.96679	1.02121
AT3G14780	AT3G14780	0.710065	0.970283	-0.895807	2.42625	2.01606	-0.083163	1.46635	0.84673	0.776843
AT3G01080	WRKY58	0.531154	0.0807255	0.579701	2.3837	0.390946	1.05492	1.95458	0.797681	1.66303
AT5G67540	AT5G67540	0.663512	0.0549435	1.00337	2.36374	0.528351	2.18413	1.89668	0.541291	1.19439
AT1G35112	SADHU2-1	0.213226	1.09355	1.61137	2.35067	1.11611	1.23571	1.42049	0.363508	0.950305
AT5G63350	AT5G63350	0.663797	0.704572	0.239923	2.33192	1.99992	1.86434	1.06197	1.57704	1.20976
AT5G47250	AT5G47250	0.477878	-0.389993	0.496	2.32455	-0.0449299	1.63853	1.8783	0.364424	1.52021
AT1G21740	AT1G21740	0.465525	-0.196717	-0.0264455	2.31081	0.496599	0.775842	1.83661	0.685505	0.903075
AT1G21210	WAK4	0.275202	0.692786	-0.0480672	2.27006	0.957991	0.241571	1.395	0.00127401	-0.360329
AT5G19110	AT5G19110	-0.186119	-1.08799	-0.642336	2.26846	-0.352861	-0.349685	2.29219	0.868911	0.483977
AT2G28570	AT2G28570	0.649728	0.825565	-0.225574	2.25815	0.0394881	-0.283792	1.54874	-0.642051	-0.488585
AT3G51790	G1	0.944314	0.744417	0.747542	2.24015	1.70512	2.0632	1.07325	0.820672	1.20055
AT3G61900	AT3G61900	0.0853141	0.28493	-0.0290597	2.23523	0.613388	0.923686	2.16825	0.497615	1.23268
AT4G30480	TPR1	0.545937	0.37951	0.716689	2.22687	0.471767	1.62199	1.71849	0.197126	0.969858
AT5G10190	AT5G10190	0.759485	0.376178	0.509533	2.20727	0.598132	1.21876	1.38829	0.133424	0.642285
AT5G24390	AT5G24390	0.921398	0.34037	1.58475	2.18172	0.586592	2.32811	1.47247	0.234745	0.890725
AT2G31865	PARG2	0.194438	0.508367	-0.352356	2.1563	0.942984	0.795879	1.94706	0.482768	0.76982
AT3G09085	AT3G09085	-0.733546	0.384772	0.349616	2.10368	1.00334	1.48142	2.34947	0.577849	0.837236
AT1G76230	AT1G76230	-0.545694	-0.0295689	-0.473128	2.0821	1.39424	0.820234	2.98312	1.42766	0.376707
AT1G23550	SRO2	-0.45132	-0.802352	0.434	2.07779	-0.0030586	1.02235	2.65745	1.06295	1.20042
AT4G27460	CBSX5	0.500134	0.195096	-0.168926	2.07218	0.535608	0.862274	1.19604	-0.0639804	1.052
AT5G10100	TPPI	0.827548	1.04471	0.0575992	2.06017	1.84474	0.755254	1.37019	0.545426	0.631754
AT5G62620	AT5G62620	0.998917	0.37736	0.712464	2.05961	1.10617	1.54208	1.08056	0.605145	0.924973
AT1G13340	AT1G13340	0.620058	0.369809	0.363044	2.05233	1.14246	1.85082	1.54642	0.929969	1.30748
AT3G26960	AT3G26960	0.448622	-0.183485	0.159074	2.04099	0.689543	-0.489374	2.17441	0.874683	-0.267067
AT5G34853	MUG8	0.690505	0.442336	1.1897	2.03686	0.838154	1.86707	1.39161	0.227521	0.744512
AT5G12280	AT5G12280	0.22192	0.155358	-0.19388	2.01655	0.241096	0.923676	1.52578	0.126786	1.52268
AT1G33770	AT1G33770	-0.543418	-0.305585	-0.466861	2.01528	0.885834	1.1315	3.15887	1.20306	2.22654
AT1G23330	AT1G23330	0.468887	0.0822523	0.101827	2.00739	0.617687	0.931087	1.83531	0.557545	0.970139
AT3G15080	AT3G15080	0.712462	0.498854	1.20809	1.99563	0.675115	1.83276	1.24264	0.571869	0.637901
AT5G10336	AT5G10336	0.96641	0.326048	1.84615	1.99491	1.2664	0.945952	1.26086	0.391331	-0.282628
AT4G17245	AT4G17245	0.68757	0.694181	-0.677354	1.98779	1.12657	0.0165196	1.32235	0.388408	0.392192
AT1G73810	AT1G73810	-0.282161	0.0510564	-0.771763	1.96604	0.854118	0.0736942	2.65469	0.907742	1.13625
AT5G43403	AT5G43403	0.750309	0.624529	1.05101	1.93797	0.489027	1.69733	1.16494	0.0360958	0.615255
AT1G75390	bZIP44	0.944673	1.02403	-0.034861	1.93162	1.64781	0.791564	1.16489	0.585452	0.621742
AT5G00980	AT5G00980	0.449502	0.376554	0.43995	1.92027	1.30131	1.43465	1.04323	0.438316	0.923465
AT3G55090	ABCG16	-1.16363	-0.757622	-0.747998	1.9199	1.52557	-0.0658798	3.20453	2.29382	0.942285
AT1G35115	AT1G35115	0.853551	0.56957	0.914707	1.9127	1.10581	1.35435	1.01457	0.600182	0.483385
AT5G05965	AT5G05965	0.135766	-0.263028	-0.597704	1.90315	-0.554876	-0.832878	1.46273	-0.552401	-0.496461
AT2G21880	RAB7A	0.823844	0.600866	0.641849	1.89783	0.78127	1.18298	1.13566	-0.0740852	0.3804
AT5G16140	AT5G16140	0.75646	0.839927	0.798493	1.86159	1.01473	1.00262	1.24081	0.233397	0.425793
AT1G03970	GBF4	0.58672	0.206001	0.881631	1.85736	0.91066	1.96956	1.29272	0.790334	0.932049
AT5G37380	AT5G37380	0.785002	0.50452	1.06125	1.84026	0.893839	1.72583	1.0781	0.324331	0.617627
AT4G31670	UBP18	0.798499	0.62606	1.05217	1.82757	0.966566	1.83776	1.20361	0.30828	0.755364
AT2G16250	AT2G16250	0.904219	0.579106	1.13269	1.81947	1.08737	1.69257	1.08232	0.514632	0.715334
AT5G66550	AT5G66550	0.460565	0.171159	0.241815	1.79524	0.220398	0.890292	1.40752	0.24475	0.765461
AT1G55200	AT1G55200	-0.302842	-0.271675	-0.491445	1.79091	0.0804234	1.02565	2.30652	0.52427	1.31847
AT5G26660	MYB86	-1.32005	-1.63575	-0.26145	1.78473	-1.08109	1.58172	3.41872	0.508952	2.3229
AT4G00500	AT4G00500	0.674552	0.169136	0.737262	1.77872	0.560188	1.55244	1.26596	0.411029	0.842349
AT2G16660	AT2G16660	0.624758	0.236132	0.307038	1.75813	0.935635	0.615644	1.01396	0.490412	0.452238
AT5G40800	AITR4	0.673346	1.12071	-0.248336	1.75618	2.98861	0.0231312	1.4599	1.71374	0.482346
AT5G11020	AT5G11020	0.0285854	-0.0468827	-0.139778	1.74763	0.119444	0.983886	1.75129	0.16448	1.21341
AT2G24120	SCA3	0.512134	0.493521	0.850322	1.73067	0.648574	1.25989	1.20255	0.207947	0.604008
AT3G61890	HB-12	0.246518	0.103823	-0.94185	1.71382	1.57263	-0.46824	1.40127	1.83665	0.465177
AT5G03010	AT5G03010	-0.0879959	1.14549	1.63962	1.70763	1.43393	2.34014	2.07672	1.18922	1.07492
AT1G77290	AT1G77290	0.415384	0.266605	0.404858	1.70154	0.670667	0.993793	1.18474	0.438709	0.611368
AT2G02220	PSKR1	-0.102705	-0.547986	0.137953	1.69374	0.0654548	1.29462	1.7879	0.490912	1.21532
AT2G01740	AT2G01740	0.415343	0.0311646	0.584904	1.68794	0.447212	1.79004	1.53197	0.552538	0.919988
AT5G18850	AT5G18850	0.202901	-0.00449434	-0.190723	1.67622	0.829874	0.78767	1.57181	0.775917	1.10499
AT1G18300	NUDT4	0.572362	0.22956	0.455104	1.67162	0.789791	1.27198	1.1467	0.697784	0.88959
AT3G26320	CYP71B36	0.831859	0.88225	0.615039	1.65711	1.19203	0.841749	1.12109	0.457241	0.254114
AT4G32480	AT4G32480	0.110206	-0.154035	-1.43354	1.65373	0.482075	-0.65686	1.67835	0.731946	0.934435
AT4G27350	AT4G27350	0.556866	0.525312	0.216685	1.64891	1.01934	1.47562	1.15121	0.534543	1.16763
AT1G04220	KCS2	0.614816	0.576132	-0.113934	1.64155	2.16851	0.923783	1.27359	1.24446	0.579424
AT5G10800	AT5G10800	0.478029	0.617874	0.754747	1.63797	0.638309	1.11169	1.26176	0.0654177	0.489182
AT5G53870	ENODL1	-0.150788	0.647944	-0.256856	1.6374	1.90887	0.704273	1.94661	1.01234	1.26983
AT1G75730	AT1G75730	-0.0623435	-0.349766	-0.763784	1.63322	0.66909	0.742588	1.88116	0.880854	1.38527
AT5G42146	AT5G42146	0.995259	1.11529	-0.163053	1.62802	1.69693	1.00871	1.14356	0.730843	1.14825
AT5G62200	AT5G62200	0.346679	0.224376	0.248177	1.62729	0.877978	1.32584	1.26824	0.495809	0.945886
AT5G58320	NET4A	0.125437	-0.294375	-0.37999	1.62254	0.32413	0.393651	1.78262	0.86655	0.869899
AT1G11160	AT1G11160	0.517967	0.501201	0.632464	1.61975	0.255557	0.642545	1.07275	-0.101087	0.0018648
AT2G46720	KCS13	-0.35547	-0.638887	-2.32059	1.60338	0.215018	-0.38089	2.38832	0.933035	2.1872
AT5G43980	PDLP1	0.185017	0.568241	0.0868452	1.59988	0.243219	0.534052	1.17619	0.399627	0.97029
AT5G37500	GORK	0.965023	0.510289	0.176402	1.59455	1.22381	0.637069	1.10409	0.715721	0.70671
AT1G23040	AT1G23040	-0.245709	0.274405	-0.289133	1.59209	0.622861	0.440352	1.52712	0.154333	0.613725
AT1G17950	MYB52	0.185406	0.638312	-0.07992	1.59058	1.60885	0.456623	1.64687	1.08366	0.366082
AT1G72750	TIM23-2	0.735337	0.560013	0.143103	1.58851	1.29018	1.3899	1.05313	0.891153	0.977479
AT5G14760	AO	0.831077	0.725603	0.976171	1.56938	1.09957	1.40752	1.12623	0.22634	0.39014
AT1G49820	MTK	0.542323	0.465126	0.584641	1.56055	0.422032	0.996158	1.06051	-0.154211	0.442085
AT5G25110	CIPK25	0.289229	0.0427728	-0.246327	1.558	1.51916	0.971908	1.52626	1.4405	1.32422
AT5G37710	AT5G37710	-0.00568761	-0.336756	-0.674044	1.55512	0.461676	0.756933	1.61817	0.787619	1.27562
AT1G72430	AT1G72430	0.481218	0.441481	-0.907332	1.53623	1.17273	-0.572945	1.12905	0.806232	0.403937
AT5G49700	AT5G49700	-0.0153155	0.21459	-1.77886	1.52643	1.2271	-0.367399	1.48567	0.952389	1.07456
AT4G26480	AT4G26480	0.0925649	-0.0325244	-0.0519365	1.52219	0.359457	0.400026	1.347	0.179331	0.335924
AT4G09560	AT4G09560	0.0330276	-0.223024	-0.010595	1.5088	0.511451	1.36895	1.23669	0.385686	1.0068
AT5G51050	APC2	0.46268	0.169835	-0.177231	1.49836	0.989513	0.574748	1.29941	0.756866	0.714664
AT1G09850	XBCP3	0.601043	0.433809	0.414133	1.49808	0.762539	1.16672	1.00236	0.269075	0.793209
AT4G14740	AT4G14740	0.213033	0.310926	0.0554256	1.49285	0.549399	0.248726	1.26636	0.164313	0.190835
AT3G49690	MYB84	-0.0619869	-0.161145	-0.308071	1.49099	1.23115	0.980067	1.37497	0.967993	1.43307
AT1G22040	AT1G22040	0.181285	0.0783827	0.398242	1.48907	0.418805	1.2573	1.19736	0.226341	0.705568
AT4G18830	OFP5	-0.269682	1.17813	-1.19262	1.48884	0.651461	0.100854	2.0098	0.425684	1.13165
AT5G45275	AT5G45275	0.207566	0.0986159	0.643412	1.47973	0.362328	1.56967	1.53258	0.435973	0.957895
AT5G10300	MES5	0.304426	0.256816	-0.0810807	1.4776	1.41851	-0.0634694	1.14598	1.27175	0.163533
AT2G39350	ABCG1	-0.0583113	-0.0539538	-1.42064	1.47485	1.23772	-0.517713	1.66193	1.24252	0.870114
AT4G26455	WIP1	0.477449	-0.183826	0.75938	1.46304	0.225715	1.4873	1.16473	0.599825	0.861652
AT4G15280	UGT71B5	-0.233108	0.144539	-1.35195	1.4583	-0.314428	-1.36014	1.31007	-0.197265	-0.197934
AT4G18280	AT4G18280	0.592737	0.403118	0.26613	1.45314	1.4264	1.24556	1.06054	1.00787	0.915661
AT1G68795	CLE12	0.287839	-0.360078	-2.93365	1.44909	1.71665	-0.816339	1.13717	1.90465	2.36517
AT5G15950	AT5G15950	0.607224	1.4626	-0.211699	1.44098	1.91065	0.316309	1.09288	0.705652	0.361799
AT1G73340	AT1G73340	0.1197	-0.426203	-0.173326	1.41941	-0.0772032	0.508897	1.51206	0.0866618	0.762977
AT5G44080	AT5G44080	0.285695	-0.149061	0.32651	1.41383	0.435148	1.1529	1.1171	0.599364	0.796806
AT3G58100	PDCB5	-0.451656	-0.384492	-0.300136	1.40966	-0.0410784	0.419122	1.81057	0.162	0.686438
AT4G14180	PRD1	0.122585	-0.60247	-0.114866	1.40367	-0.416874	-0.356047	1.45494	0.0156995	0.124251
AT1G12420	ACR8	-0.641724	-0.421168	-1.02033	1.38037	1.16293	-0.481749	2.18	1.51146	0.540463
AT5G47600	AT5G47600	0.846227	1.06552	0.0540371	1.35395	0.489393	0.757457	1.21455	-0.238526	0.573902
AT4G08570	AT4G08570	0.910981	0.571834	0.401152	1.35001	0.919662	0.715079	1.39066	0.845295	0.764536
AT3G27250	AT3G27250	-0.489876	0.0177875	-0.373043	1.34695	1.586	0.34458	1.72388	1.55857	0.714199
AT5G43210	AT5G43210	-0.0923913	-0.377129	0.392658	1.34399	0.627804	1.12863	1.57933	0.779526	0.782246
AT2G34020	AT2G34020	-1.59186	-1.55665	-1.43617	1.2896	-0.206306	-0.365898	3.30237	1.52865	1.31139
AT5G56750	NDL1	0.0209623	-0.175068	-0.323023	1.28616	0.349343	0.824427	1.25326	0.475661	1.08163
AT3G06270	AT3G06270	-0.389382	-0.925526	-0.116294	1.28233	0.0052001	1.08346	1.73285	0.925176	1.16483
AT2G37900	AT2G37900	0.335245	-0.229785	-1.15428	1.28003	0.725728	-1.65659	1.32424	1.37832	-0.0975068
AT3G14230	RAP2.2	0.293235	0.159412	0.406539	1.27786	0.586936	1.12766	1.05711	0.359175	0.668259
AT4G31230	AT4G31230	0.12442	0.360233	-0.122468	1.26866	0.19817	0.75455	1.6819	0.0205003	0.302446
AT5G66110	HIPP27	-0.422038	-1.02991	-1.38012	1.25768	0.597606	0.59285	2.05018	0.98716	2.19985
AT4G18700	CIPK12	0.213462	0.0342023	-0.561711	1.252	0.852721	0.357071	1.25362	0.919486	1.00545
AT1G26780	MYB117	-1.01517	-1.54282	-1.79136	1.23832	0.0125819	-0.863106	1.80401	1.69752	0.771648
AT3G07210	AT3G07210	0.214495	-0.00721035	-0.0763311	1.22626	0.33164	0.591499	1.02046	0.19193	0.657102
AT3G25710	BHLH32	-0.423401	-0.236502	-1.76466	1.22458	1.18113	-0.468443	1.40489	1.22825	1.30308
AT3G47540	AT3G47540	0.334901	0.705274	0.169425	1.21522	1.08576	0.08928	1.0073	0.689345	0.175984
AT5G02460	AT5G02460	-0.272467	0.245823	-0.774118	1.20942	0.951692	-0.799951	1.45336	0.669548	-0.0184394
AT5G07820	AT5G07820	-0.126282	-0.456886	-0.339379	1.19121	-0.594322	-0.423612	1.52655	-0.0934223	0.00468988
AT4G12050	AT4G12050	0.0108715	-0.446451	-1.35317	1.18724	0.111721	-0.535009	1.00852	0.426238	0.985665
AT4G22760	AT4G22760	-0.37684	-0.597918	-0.0730584	1.18057	-0.664976	1.24582	1.96204	-0.0452044	1.58515
AT4G08590	ORTHL	0.849945	0.974895	1.10796	1.18014	1.14685	1.79372	1.56932	0.54531	1.03394
AT2G18630	AT2G18630	0.11172	0.301086	-0.170606	1.17846	0.376021	0.60757	1.04773	0.158168	0.85682
AT5G22860	AT5G22860	0.359548	0.49399	-0.188075	1.17569	0.951212	-0.265991	1.08664	0.537846	0.132845
AT1G64840	AT1G64840	0.126293	-0.242176	0.388844	1.16593	0.282254	0.994951	1.08557	0.318036	0.643194
AT3G51860	CAX3	0.110147	0.140558	-0.255158	1.15818	0.475684	-0.0870917	1.08751	0.26155	0.08903
AT3G03990	AT3G03990	0.0442049	-0.225023	-0.572267	1.15376	0.417911	0.0163552	1.01498	0.559603	0.502941
AT4G38020	AT4G38020	0.742722	0.679696	0.751603	1.15206	0.699293	1.1556	1.13436	0.195684	0.746157
AT5G65470	AT5G65470	0.105594	0.0036372	0.118066	1.15097	0.90725	0.759023	1.06359	0.733281	0.864697
AT2G04795	AT2G04795	-0.0721626	-0.159462	-1.70056	1.12243	0.811883	0.265911	1.5257	1.33619	1.95764
AT1G76350	AT1G76350	-0.275895	-0.211292	-0.0868332	1.121	0.555099	0.561965	1.33374	0.460439	0.65137
AT3G25620	ABCG21	0.182923	0.337654	-0.603277	1.11293	1.1141	0.178518	1.35601	0.79548	1.19205
AT3G05650	RLP32	0.156451	0.0599142	-0.469669	1.10733	-0.103655	0.297151	1.0722	0.240399	0.716995
AT1G49130	BBX17	-0.272311	-0.447288	-1.0627	1.0922	-0.223052	-0.23948	1.25186	0.460942	1.09465
AT1G32090	AT1G32090	0.354223	0.290275	0.566575	1.08495	0.992149	1.0031	1.06079	0.577648	0.703498
AT5G03620	AT5G03620	-0.395858	-0.575508	-0.240095	1.08223	-0.35934	0.0295103	2.35201	0.292496	0.54721
AT1G63720	AT1G63720	-0.550203	-0.0775449	-0.394598	1.08221	0.584402	0.674845	1.15194	0.288846	0.895079
AT1G70230	TBL27	-0.314242	-0.301131	-1.09361	1.04916	-0.476064	-0.152609	1.95865	0.131198	1.16834
AT5G52100	CRR1	0.0256024	-0.0318051	0.219081	1.0333	0.416393	0.885589	1.00229	0.405855	0.762386
AT4G37530	AT4G37530	-0.109288	-0.374025	-0.93734	1.02761	0.303193	-0.409483	1.57412	0.638857	0.711193
AT5G01390	AT5G01390	0.0132728	-0.282866	0.131213	1.02545	0.222811	1.24502	1.0592	0.460392	1.00972
AT4G34560	AT4G34560	-0.82864	-0.939894	-2.93413	1.02224	0.437443	-0.536759	1.78598	1.36293	2.26517
AT2G30790	PSBP-2	-0.267402	-0.465803	0.00774752	1.02006	0.0227396	0.332741	1.64711	0.780527	0.615094
AT1G63090	PP2-A11	-0.434737	-0.633014	-1.76549	1.01567	0.172242	-0.360066	1.31012	0.855123	1.18922
AT5G40830	AT5G40830	-0.130789	-0.147434	0.0775719	1.00993	-0.0728004	0.962067	1.21473	0.0232605	0.836858
AT1G70090	LGT8	-0.261663	-0.563923	-0.331463	1.0016	0.390222	1.06265	1.26889	0.954875	1.47605
AT2G38250	AT2G38250	-0.235503	-0.297878	-0.4732	1.00138	0.41978	0.779689	1.14646	0.756655	1.05366

## Sheet: early HS genes (1813)
		T / NHS			P+T / P			P+T / T
GENE ID	NAME	Col-0	hsfa2	cdk8	Col-0	hsfa2	cdk8	Col-0	hsfa2	cdk8
AT5G53680	BOB1	14.5992	12.9502	7.84634	12.733	11.1527	8.70285	0.562352	0.0987045	2.26803
AT4G10250	NdhT	14.3347	13.4415	10.9989	9.78102	13.361	10.0245	0.688769	0.257895	0.6996
AT3G63350	HSFA7B	13.68	14.6397	8.78597	12.1358	13.0442	6.99529	-1.14088	-0.345645	-0.173805
AT4G25200	HVA22D	13.2769	13.8481	10.365	12.4224	14.2474	9.89211	0.0702581	0.20262	0.643758
AT1G52560	AT1G51110	12.9924	12.9991	10.3531	11.3767	12.2264	9.02655	0.525999	0.0605603	0.459154
AT4G27670	AT4G27654	12.8653	14.1357	11.1667	8.02018	14.0898	10.0313	0.853277	0.109299	0.624459
AT1G21940	AT1G21140	12.4816	12.5499	10.3748	11.4763	12.8797	8.02377	0.0415221	-0.262231	0.316964
AT5G59720	AT5G59540	12.4555	11.9393	10.5326	7.23082	9.76343	8.13616	0.399579	0.277241	0.537019
AT1G59860	AT1G58848	12.0524	11.7074	10.5774	12.0492	13.0597	9.37301	-0.440527	0.0521625	0.166611
AT2G26150	AT2G25920	11.9522	11.1966	11.4045	13.3661	11.4688	7.81419	-0.762175	-0.58632	-0.432991
AT1G53540	NAC019	11.861	11.3696	10.406	9.35386	13.2889	9.53271	0.186894	0.372515	0.636921
AT5G12020	MIPS3	11.6212	11.2464	10.8963	10.8472	13.3199	10.0462	0.0994539	0.206216	0.42769
AT1G16030	AT1G15410	11.5961	11.5321	10.6706	10.9371	11.312	9.23091	-0.359437	-0.287737	-0.213982
AT1G07400	SR45a	11.4901	11.0316	10.768	11.8977	12.5599	9.84146	-0.0858477	0.0841664	0.309209
AT3G32415	AT3G30396	11.4772	11.4243	8.45612	7.51307	10.4297	7.67637	0.0501108	-0.0324925	-0.783022
AT1G74310	AT1G74240	11.4385	11.3581	10.8337	11.1956	11.8434	9.38223	-0.499126	-0.25323	-0.268059
AT5G54165	AT5G53680	11.399	12.0837	9.90365	10.2247	10.4178	8.08446	-0.865469	-0.293393	-0.183907
AT5G12030	GTE2	11.0012	10.6951	10.8324	10.638	12.8575	10.0417	0.165244	0.151952	0.389897
AT4G19430	AG	10.9316	11.21	1.55205	8.85259	11.1442	-0.336975	0.350021	-0.0654675	0.969266
AT2G04135	UBC2	10.9117	12.3337	4.26004	11.5093	10.4193	3.15525	-0.377809	-0.0566002	-1.61722
AT1G21945	AT1G21340	10.9101	11.0532	7.00316	7.26483	7.31529	4.73617	0.00432834	-0.290782	-1.30846
AT1G48710	AT1G48060	10.5237	12.221	8.03668	7.20793	6.86412	5.58855	-0.00616945	-0.177097	-0.126754
AT1G11265	AT1G10225	10.5082	7.98334	3.83522	6.35096	6.59476	3.4717	-0.50518	0.0249352	-0.16779
AT3G61330	AT3G61330	10.5003	8.06138	7.26978	6.61483	6.06304	6.1484	0.131837	-0.196623	-0.229653
AT2G45840	AT2G45840	10.4353	8.57861	7.61288	9.41144	10.2822	7.35599	-1.03749	-0.153574	-0.260152
AT2G29500	GSTU4	10.3742	10.5092	9.62005	8.59252	10.6182	8.52381	-0.0705936	0.137643	0.369123
AT5G37670	AT5G37440	10.3653	10.5688	8.66158	8.1985	10.215	8.13183	-0.0230321	0.242945	0.598862
AT1G03070	AT1G03180	10.2434	10.0052	8.82868	9.61828	10.3621	8.84895	0.671965	0.161812	0.963141
AT5G05220	AT5G04750	10.1829	8.86929	4.47721	10.5339	9.85554	4.84523	0.660806	-0.0137219	0.686001
AT5G51440	AT5G51130	10.1513	9.99251	8.62527	10.2199	11.0228	8.34493	-0.26441	-0.0682273	0.321735
AT5G52640	MYB82	10.1111	9.81176	10.2028	10.154	11.3258	9.18176	-0.0683789	-0.101769	-0.0250885
AT1G48720	AT1G48100	10.0378	8.67004	7.53747	9.78851	9.94493	7.33527	-0.262945	0.313431	-0.205461
AT2G46240	BAG6	9.92898	9.62558	9.91487	8.98759	9.52507	8.46442	-0.698689	-0.551814	-0.629473
AT1G54050	AT1G53180	9.92028	9.60757	10.1312	10.3446	10.8379	9.39269	-0.15417	0.0762503	0.103928
AT1G59865	AT1G58889	9.87635	10.1512	10.8818	10.2916	10.7265	7.74855	-0.820248	0.313912	-0.547022
AT2G32120	AT2G31790	9.8303	9.55797	9.34135	8.03321	9.80642	8.36554	-0.310369	-0.01989	0.0876552
AT2G05365	AT2G07748	9.79402	7.99613	9.2246	8.1711	8.79486	7.71519	0.0638166	0.0981836	-0.0967298
AT2G20560	AT2G19890	9.66953	9.66302	8.9861	8.46949	10.2247	8.48889	-0.219078	-0.00576405	0.138454
AT4G24410	SHD	9.53282	10.5662	8.87538	9.42202	9.31614	7.50252	0.459172	0.0735469	1.32755
AT3G22840	AT3G21460	9.51256	10.2847	8.37458	8.849	9.46904	7.58584	-0.17211	-0.210974	0.0363008
AT2G07795	AT2G07765	9.40798	8.13388	10.4976	8.59187	8.3224	10.1267	0.132047	0.18885	-0.374094
AT2G07722	AT2G07702	9.37963	9.64438	9.63304	9.21223	8.57141	8.64384	0.0310558	-0.0637173	-0.0516602
AT5G25450	LSU2	9.3385	9.12417	8.85447	7.51904	10.0001	7.95157	-0.230573	0.237433	0.295446
AT3G08970	AT3G07155	9.33035	8.4835	9.43119	8.50165	9.21652	8.91553	-0.0495683	0.188661	0.402972
AT3G12580	DREB2B	9.19558	8.9475	9.80978	9.09502	10.2794	8.72121	-0.103088	-0.144935	0.0444818
AT4G12400	AT-HSFB2B	9.14968	8.94606	8.96039	8.72589	10.0649	8.15728	-0.149081	0.16444	0.0268732
AT2G07706	AT2G07682	9.13115	6.86429	7.37561	7.2083	9.03206	6.35416	-0.0413956	-0.0500844	-0.0215248
AT3G24500	BAM1	9.08422	8.92321	8.71628	8.2265	9.92112	7.93119	-0.438198	-0.0872176	-0.0662255
AT2G47180	GolS1	8.97912	8.53693	7.49124	7.32178	8.2706	7.02321	0.638342	0.254694	1.1095
AT1G58140	GolS2	8.94659	8.83228	4.90907	6.51525	5.73746	3.87569	0.000397545	0.0813927	-0.0748348
AT2G38520	AT2G38520	8.87127	8.74308	4.18488	5.89495	8.93342	2.91908	-0.5455	0.190672	-0.269183
AT1G06030	SPPL5	8.84742	8.7228	4.48733	8.64835	10.1472	4.10874	-0.69831	-0.383861	-0.130616
AT5G03210	HSC70-1	8.67791	9.44945	4.86491	7.4093	8.80525	4.19549	-1.60177	-0.228822	-0.407113
AT1G72660	AT1G72510	8.67144	8.55197	8.51292	6.64535	9.56109	6.93834	0.754858	0.631398	0.99554
AT1G56600	SCL33	8.46493	8.57985	3.79024	8.53471	8.42401	4.80348	0.513018	0.633233	1.29108
AT5G48570	BBX8	8.44357	8.16575	8.75202	8.70899	9.66706	8.23326	0.182452	0.170855	0.239436
AT3G46230	NUDT9	8.42556	8.65747	7.9209	8.54799	9.17459	7.35341	0.108803	0.517457	0.391055
AT1G67360	AT1G66500	8.38706	8.33745	7.3452	8.23215	8.39133	7.61899	0.190858	0.0963196	0.592822
AT1G17870	AT1G16500	8.37884	8.22462	8.53908	7.49555	9.48572	7.93232	0.151056	0.190762	0.417826
AT1G50390	ICK5	8.35523	7.80825	5.4657	6.92263	7.27964	5.09538	-0.447987	-0.163109	-0.0604383
AT5G64510	TIN1	8.33672	7.97264	7.15603	8.00041	8.69599	7.57845	0.151845	0.203067	0.890429
AT5G47610	AT5G47160	8.33036	8.31074	6.81394	8.39957	8.18476	7.15577	0.604248	0.214489	0.504359
AT4G16555	AT4G15700	8.28951	8.76202	1.55208	8.03549	8.72865	4.98472	-0.26765	-0.0330324	3.42941
AT2G07718	AT2G07697	8.27622	8.0669	5.84058	7.5268	6.81214	5.63664	0.198736	-0.292627	-0.198635
AT3G16050	PPI2	8.2489	8.44057	7.36833	7.83755	8.41874	6.9249	-0.734035	-0.27335	-0.150837
AT3G09350	iPGAM2	8.22249	8.12824	8.00065	8.09803	8.84084	7.51184	-0.69918	-0.178631	-0.289406
AT1G09715	AT1G59218	8.21326	7.31131	5.77088	6.4127	7.92987	6.53039	-0.488883	0.201939	-0.241445
AT2G07652	AT2G07704	8.16378	11.0381	9.33338	9.35648	8.59158	7.87167	0.178099	-0.00456897	-0.244035
AT4G18450	CBL1	8.10991	7.26306	3.39876	7.02863	7.51937	3.6643	-1.09539	-0.120541	-0.386086
AT1G21529	AT1G20823	8.08068	8.38494	5.52626	7.77327	8.31669	3.53309	-0.321047	-0.0679165	0.448321
AT4G24413	AT4G24380	7.97058	8.5374	5.20782	8.36636	7.49308	6.80973	0.296187	-0.404536	1.05673
AT2G07739	AT2G07768	7.94336	7.87261	7.77273	7.74915	7.58551	7.119	0.0323102	0.003895	0.00308184
AT1G02980	D27	7.88433	9.47949	6.34228	7.87206	8.87134	5.56564	0.138823	0.4921	0.485685
AT4G17585	AT4G17243	7.88075	8.37108	5.76293	6.91965	7.97666	5.33041	-0.974731	-0.394083	-0.435747
AT4G25380	HSP23.6-MITO	7.87421	6.82811	6.15447	7.16047	6.33078	5.75425	-0.478324	-0.327832	0.248846
AT2G07827	AT2G07729	7.86652	8.36264	7.30788	6.27443	5.44996	6.11851	0.290192	-0.432309	-0.191282
AT4G09845	AT4G39361	7.86258	8.03553	3.30061	8.80777	5.65776	6.62092	-0.0302409	-0.164545	0.237008
AT2G07648	AT2G07698	7.85642	7.35388	7.33616	6.75737	7.12303	6.9693	-0.150883	-0.230515	-0.370074
AT1G30070	AT1G29418	7.70807	7.88933	7.43963	6.7686	8.01625	6.88745	-0.256118	-0.151906	0.0330425
AT5G09590	AT5G07020	7.68885	7.89102	7.39082	6.82541	7.42086	6.7361	-0.696588	-0.326901	-0.362438
AT2G05155	AT2G05195	7.68072	6.56207	7.52299	6.10346	7.06578	5.98173	0.217444	-0.230756	-0.0882453
AT3G51910	HSFA7A	7.63523	7.69968	5.30031	6.01672	7.18155	4.84363	-1.87351	-0.755853	-0.476102
AT5G12110	AT5G10880	7.62132	7.79544	7.8158	5.91904	7.79346	6.86865	0.102869	0.438747	0.435222
AT3G50625	MES10	7.61428	5.96322	4.61616	5.91285	7.62135	4.32872	-0.753268	-0.199402	-0.29067
AT2G18820	AT2G18340	7.58053	6.25066	3.03195	5.32105	5.90497	4.33499	-1.31132	-0.345352	1.29982
AT5G09610	AT5G07650	7.56669	7.8106	6.53212	6.42638	6.98893	6.43842	-0.192148	-0.821333	-0.0969317
AT3G09450	AT3G08960	7.52842	7.90344	6.03427	6.60191	7.7614	6.29717	0.380362	0.75354	-0.0553889
AT2G07681	AT2G07599	7.52837	7.55881	8.09413	6.60756	6.30013	4.96696	0.027354	-0.296554	-0.684946
AT3G09440	UBC11	7.50564	7.51874	6.53411	7.20501	7.55651	6.0094	-0.810265	-0.451604	-0.504698
AT2G05375	AT2G07767	7.50442	7.43633	7.11356	6.93354	6.90236	6.27119	0.141447	0.103511	-0.130925
AT4G39361	AT4G39360	7.47298	7.547	5.17543	7.76425	7.2419	5.31779	-0.226962	-0.224048	0.317579
AT2G07767	AT2G05345	7.47006	7.37986	6.5001	6.67113	6.72153	5.65917	0.187475	-0.074511	-0.529522
AT1G07330	CHX14	7.46939	7.71554	5.45934	7.91704	7.27688	6.89431	0.55024	0.149298	0.436539
AT5G35320	AT5G28750	7.459	7.34715	7.24138	6.77976	7.52427	6.93807	-0.446672	-0.0378422	-0.118644
AT2G07621	AT2G05165	7.36758	7.13751	9.25546	7.64383	7.43527	6.51437	0.262621	0.298095	-0.301945
AT3G13130	WOX5	7.33112	7.28284	5.61685	8.85594	5.87881	5.9286	0.549394	0.453878	0.308524
AT3G07090	AT3G06365	7.3226	7.42155	6.80611	6.57632	7.42141	6.49445	-0.75911	-0.0594846	-0.127308
AT4G06566	AT4G05631	7.29027	7.37308	8.72781	5.93433	5.03519	6.34973	-0.473603	-0.121768	-0.524344
AT2G07728	AT2G07714	7.28653	6.81886	6.57881	6.11255	5.71025	6.70075	0.0338274	0.109946	-0.292907
AT4G12410	SAY1	7.28498	6.96293	3.65129	6.29009	5.91635	3.06687	-1.00852	-0.604215	0.288554
AT1G21550	AT1G20920	7.28406	7.05827	4.03639	7.45789	7.86278	4.94181	0.776324	0.464158	1.0238
AT2G07775	AT2G07739	7.27898	8.4486	9.11926	8.22359	5.78475	7.408	0.0342792	-0.181977	-0.233088
AT2G07676	AT2G05365	7.27739	6.85083	4.4998	6.51307	6.22293	4.93825	0.183835	-0.627567	0.177641
AT2G07806	AT2G07741	7.27711	6.45936	5.89779	6.04293	6.29549	7.10571	0.337966	-0.158395	-0.297833
AT2G07751	AT2G05235	7.25795	5.01508	4.17444	4.54876	5.17338	5.8001	0.131707	0.157353	-0.180104
AT5G15450	AT5G13880	7.25518	7.23643	7.02782	6.1244	6.95405	6.30285	-0.333346	-0.16273	-0.219157
AT1G31370	AT1G30170	7.25056	8.67394	5.8779	7.35751	8.8675	6.80424	-0.868476	0.193896	0.923102
AT2G01280	AT2G00840	7.24503	8.11805	5.35843	7.87422	5.96652	3.66827	-0.346234	-0.295859	0.164398
AT2G01360	AT2G01008	7.24168	6.37262	4.77553	7.13056	6.05741	3.52344	-0.124757	-0.314868	-1.25531
AT3G07150	AT3G06520	7.23222	7.08676	8.41951	7.34754	7.17752	7.94763	0.683732	0.368869	0.845405
AT5G05410	RTM2	7.19674	7.35658	5.5757	5.75596	6.32237	5.2941	-1.33387	-0.998344	-0.151929
AT2G37805	ChlAKR	7.18735	8.00899	1.58373	4.81334	6.70388	3.73216	0.67133	1.13694	2.13735
AT3G14300	AGP12	7.18715	5.92547	5.52766	6.56673	7.51266	6.55021	0.327744	0.62573	1.01932
AT3G59720	AT3G59720	7.15357	10.7489	6.25333	6.63149	7.9154	5.36847	0.0507787	0.0242657	0.0736647
AT3G15340	AT3G14190	7.1388	6.70589	5.60411	7.06355	6.89859	5.68584	-0.494615	-0.166025	-0.105088
AT1G66080	CYP89A2	7.12441	7.18501	6.48628	6.81099	7.38968	6.94121	-0.545972	0.00237979	0.205091
AT3G42360	AT3G41762	7.07481	7.74879	5.90262	5.32915	7.6272	5.09636	-0.797502	-0.121246	-0.809495
AT1G31270	AT1G30060	7.06656	7.10502	3.74235	5.8236	6.63587	3.15538	-1.25659	-0.468817	0.371604
AT3G17611	ECT6	7.03056	7.01273	6.00743	5.30212	6.53574	5.72608	-0.89966	-0.273431	-0.25217
AT4G05700	AT4G08230	7.01796	7.82189	1.61221	5.64497	6.73708	3.52178	-1.38662	-1.08448	-1.51744
AT2G19310	AT2G18440	7.00749	7.29595	5.57829	6.13646	7.592	5.73479	-0.196576	0.172433	0.529363
AT4G27657	AT4G27652	7.00603	6.77113	4.83316	6.50844	5.40245	4.97868	-0.372947	-1.06317	0.268114
AT1G02510	CUL2	6.99268	6.32523	4.26075	7.51907	6.59903	5.52785	0.512754	0.274135	1.26388
AT1G44414	PUM9	6.96956	6.40665	5.11535	6.9996	6.7724	5.3151	0.576763	0.229862	1.09013
AT4G21320	AT4G20730	6.9673	6.93137	6.95993	5.64197	7.40206	6.83622	0.421272	0.635707	0.70838
AT5G49920	AT5G49560	6.96318	7.0562	6.01483	7.97311	7.64452	4.69849	-0.861106	-0.307193	0.161089
AT2G25140	TIC55-II	6.94651	6.86541	6.59392	6.44434	7.03528	6.58061	-0.160958	0.0542588	0.124551
AT2G07773	AT2G04520	6.94519	6.38781	8.15905	5.50768	5.24833	6.93941	0.444522	-0.554513	-0.326856
AT5G56030	Hsp81.4	6.941	7.06687	6.22805	6.49256	6.94094	5.68216	-0.60069	-0.366327	-0.44548
AT2G07721	AT2G07701	6.94008	6.42759	8.13666	5.96596	6.52256	7.58221	-0.025961	0.0953044	-0.557687
AT2G07779	LHCB2.1	6.93368	7.02874	7.69338	9.37694	7.89864	7.16265	0.428991	0.0644677	-0.081546
AT2G07738	AT2G07751	6.89112	6.9575	9.87765	8.39927	9.03816	9.45349	0.598913	0.224071	-0.427429
AT1G36630	AT1G34060	6.8461	7.05895	7.66295	8.45017	5.9967	9.97538	-0.217237	0.0390636	-0.130012
AT2G07599	AT2G07667	6.83559	4.68071	5.83518	5.85005	6.70406	5.10943	0.581031	0.14465	-0.307246
AT2G07662	AT2G07774	6.79452	5.9094	5.99077	5.89493	5.60197	5.5985	0.108448	0.155079	0.0048678
AT5G13200	AT5G11340	6.76958	6.62428	6.32277	6.74245	6.1317	5.82335	-0.176413	-0.498654	-0.0631901
AT2G07768	AT2G05375	6.73825	5.79681	8.20796	6.60579	7.08596	7.96411	0.815707	-0.56668	-0.247082
AT4G38030	ELI3-2	6.73178	8.07995	2.44364	6.60612	7.08512	1.63018	-1.10109	-0.0326979	-0.816673
AT2G00520	AT2G07806	6.72982	7.28929	7.28156	6.9098	7.32208	7.67816	0.16635	0.0331294	0.39337
AT2G07672	AT2G05155	6.69585	6.00041	7.61993	6.94082	6.62768	5.21682	0.231329	0.627605	-0.550013
AT2G07798	AT2G07671	6.65911	6.91902	8.0629	7.45075	6.2851	6.20527	0.454061	-0.214333	-0.373446
AT2G07682	AT2G07621	6.6572	6.38688	7.60307	6.22024	4.87664	6.84173	0.35736	-0.0241567	-0.177524
AT4G32208	AT4G32205	6.64034	7.0307	6.08028	6.1885	6.8399	7.09686	-0.551775	0.372154	0.054011
AT1G30060	PEX7	6.6379	6.53487	5.6085	5.25094	6.2646	6.18148	-1.4006	-0.269933	0.569752
AT1G11270	AT1G10220	6.59213	6.36891	4.8325	6.10191	6.14156	4.7051	-0.368486	-0.350009	-0.290189
AT3G42250	AT3G32415	6.5636	5.47861	1.5521	5.90802	5.93296	0	-0.669218	0.45469	-0.886929
AT2G00500	AT2G07779	6.51571	6.65913	6.41137	6.52595	6.07622	5.74184	0.193039	-0.25409	-0.171563
AT1G78400	NCED9	6.50985	6.84176	2.48851	7.80935	7.39212	1.63018	1.28586	0.550697	-1.82332
AT4G23493	AT4G23050	6.50271	6.46121	5.9984	5.05679	6.37757	5.77132	0.602436	0.480172	1.09496
AT1G07350	SLP1	6.48702	6.4355	6.1961	5.84381	6.68841	6.00662	-0.346322	0.0749774	0.0636631
AT3G25230	AT3G24100	6.48126	6.60254	5.57341	5.89506	6.46463	5.15942	-0.410382	-0.0417094	-0.210256
AT1G48725	PER1	6.44978	6.42679	2.44253	6.82596	7.10171	3.11554	0.362552	0.675254	0.669796
AT1G55230	AT1G53540	6.44802	3.8447	4.40024	7.24747	7.52614	2.03124	-1.07637	-0.333139	-0.147731
AT1G58215	VIM5	6.43355	4.51466	4.29111	5.54144	5.53428	4.51935	-0.00921192	0.122753	0.225998
AT1G61340	ECHID	6.41409	5.6337	4.93372	6.17643	5.42991	5.79776	-0.449027	-0.521181	0.471288
AT4G27654	AT4G27580	6.41304	5.46545	0.801556	5.9697	2.95284	1.70621	-0.456972	-0.298414	1.11823
AT4G19470	AT4G19430	6.39828	5.93003	5.37764	5.83358	5.15982	6.31275	0.383457	0.191921	-0.0298949
AT2G07697	AT2G07669	6.38097	6.70683	8.3265	6.57481	7.39418	4.73444	0.17976	-0.206756	-0.373904
AT2G07629	AT2G07642	6.36261	6.64303	5.99108	5.43847	5.60335	5.44545	0.120585	0.0346646	-0.069723
AT2G01390	AT2G01010	6.35653	5.33068	5.48368	6.83622	5.28899	5.60386	0.469918	-0.171834	0.29819
AT3G17400	AT3G16330	6.35327	6.06269	8.3504	6.48399	5.83558	5.80275	0.116908	-0.230794	0.309519
AT2G07732	AT2G07722	6.35226	6.48585	7.2746	6.24317	3.02707	4.43901	-0.122729	-0.282303	-0.396341
AT3G13227	AT3G12050	6.32	5.99156	4.40701	6.78447	5.53682	5.23248	0.45084	-0.454404	0.822249
AT2G04905	CR88	6.31068	5.99512	5.41875	6.40905	5.88269	3.53007	0.0847359	-0.112095	-1.89192
AT5G52630	CYP96A4	6.30815	6.47426	4.63821	4.67414	5.63315	3.38799	-1.68352	-0.923363	-1.1264
AT2G09840	AT2G07825	6.29051	6.70852	1.3081	6.11644	7.31068	3.36808	-0.187709	0.602491	0.552574
AT2G08245	AT2G27680	6.28742	6.48915	5.13298	4.25104	6.13897	3.11599	-2.05001	-0.349837	-2.0202
AT2G07638	AT2G07678	6.28175	5.79517	5.9633	5.38903	5.55444	5.33037	-0.186895	0.0337719	-0.199796
AT1G14950	AT1G13650	6.2703	2.74733	-1.114	2.63765	6.77705	4.23844	-2.68449	3.06827	2.26338
AT4G35710	AT4G35690	6.26816	6.25388	3.74229	4.38641	5.78725	3.12502	-0.0405947	0.495502	1.23391
AT2G29452	GSTU5	6.2547	6.48832	4.7536	2.27777	4.04306	0	-3.02877	-2.44492	-4.08843
AT5G04340	AT5G03545	6.24517	6.1974	3.11034	5.56001	6.08141	3.771	-1.29488	-0.325375	0.359787
AT2G07674	AT2G05225	6.24382	7.91999	6.52008	6.99534	6.93143	6.09837	0.51649	0.00943977	0.106205
AT2G07695	AT2G07662	6.23477	5.96783	5.846	5.64816	6.43223	6.01841	0.0823072	0.307467	0.355536
AT4G33905	AT4G33690	6.16148	6.78067	2.28691	6.1336	5.8929	3.7756	-0.334922	-0.172025	0.618842
AT4G36990	HB40	6.13603	6.34529	4.35578	5.75815	6.09927	4.92507	-0.00666867	0.0342069	0.50526
AT2G02720	EMB3111	6.09036	2.54263	4.45007	5.08306	4.24418	3.51983	-1.02094	0.217856	-0.933472
AT5G65676	AT5G65676	6.08107	4.83371	4.76974	3.64142	4.06086	2.52033	-2.45328	-0.772514	-2.25262
AT4G06890	AT4G18975	6.07849	4.46663	0	5.25656	6.13978	0	-0.835563	1.67349	0
AT3G59730	AT3G59730	6.07116	5.53273	3.65173	5.49037	5.6704	2.68467	-0.143249	-0.15069	-0.183976
AT4G16460	AT4G15690	6.03818	6.07356	4.00447	3.97704	5.4094	-1.18425	-0.208785	-0.663827	-3.3393
AT3G16040	ERF4	6.02433	7.66242	3.18373	4.78947	5.97511	2.51213	-2.14406	0.163244	-0.436406
AT5G18340	AT5G18040	6.02004	5.53404	5.69895	5.19022	6.15771	5.90773	0.194662	0.167402	0.602735
AT2G33670	CRL2	6.0079	2.9815	2.46599	5.74472	5.63075	1.63018	-0.276814	0.788483	-0.839035
AT3G28210	TSO2	6.00169	6.03153	2.41993	6.43385	6.25494	3.01749	-0.154044	0.490339	0.617624
AT2G00510	AT2G07787	5.99944	7.7064	7.10664	5.88635	6.38837	6.71101	0.0261502	-0.314564	-0.406058
AT2G07698	AT2G07672	5.98195	5.47548	6.2982	5.78371	5.03847	5.27108	0.287762	0.162791	-0.0552541
AT3G02205	UBC12	5.97068	7.97629	6.01178	4.9799	5.6579	4.83695	-1.00442	-2.31805	-1.17806
AT5G56010	AT5G55970	5.95593	6.17357	5.07413	4.69377	5.71451	4.17671	-1.47305	-0.590243	-0.880285
AT1G04570	AT1G04570	5.9409	5.55315	3.73055	4.28462	5.39189	3.3206	-0.924487	-0.668051	0.0567647
AT2G07656	AT2G07715	5.93055	7.55725	7.61158	6.0759	6.14848	6.68582	0.548182	0.0732096	-0.345364
AT4G12530	AT4G12005	5.92996	5.71946	2.98584	6.60964	7.22472	3.52599	0.250187	0.125675	-0.269517
AT2G07641	AT2G07683	5.9263	6.86107	4.91003	6.69259	6.2486	5.00621	0.340013	-0.027883	-0.26858
AT3G13250	AT3G12587	5.91959	6.23826	5.12795	4.55963	5.77314	5.08723	-0.47857	-0.464782	-0.0439414
AT1G14200	AT1G13195	5.91931	6.16909	3.97129	5.685	5.95199	4.25398	-0.844272	-0.310718	-0.394139
AT1G09965	AT1G77960	5.88988	4.77254	3.02049	4.84089	6.07537	2.52356	-1.06262	-0.555571	-0.500137
AT2G29450	GSTU7	5.87269	5.98763	4.32056	5.21044	5.7997	4.2801	-0.802808	0.0547527	-0.0743718
AT2G07669	AT2G07070	5.85687	6.67057	7.58023	6.2988	6.01812	5.52675	0.428779	0.240665	-0.160022
AT2G45350	CRR4	5.85645	6.10323	5.92551	5.87492	5.66768	6.31526	0.478873	0.425926	0.716331
AT2G00460	AT2G07643	5.8445	5.51467	6.02481	5.77858	5.0608	5.47364	0.279689	0.207656	0.0250101
AT1G32890	AT1G32220	5.83966	6.13449	3.766	7.27209	4.79492	3.25165	1.4188	0.513489	1.33828
AT4G39363	AT4G39363	5.83437	5.17864	3.63686	6.40966	7.20386	5.56593	-0.400136	0.163321	1.92586
AT4G26780	PFK3	5.82347	6.07452	5.41456	5.63917	5.74748	5.4952	-0.127317	-0.0658643	0.200235
AT2G17680	AT2G16890	5.81136	5.25565	4.05825	6.12253	6.57858	4.83808	0.297537	1.32326	0.776618
AT2G07659	AT2G07738	5.80106	5.51024	5.10372	4.79662	4.81527	5.02407	-0.0179856	0.11308	-0.0718974
AT2G38340	DREB19	5.77866	6.58262	2.17363	4.26998	3.52636	1.66517	-0.625455	0.116212	-0.102513
AT4G11660	ACS6	5.76823	5.76675	5.63631	5.50631	6.14775	5.53608	-0.302351	-0.0584676	0.123991
AT1G01720	ATAF1	5.75803	5.74792	4.6786	5.22423	5.29637	4.12523	-0.749659	-0.514355	-0.548084
AT1G60750	PUB19	5.75407	5.65844	5.92183	6.25314	5.40773	3.45634	-0.42402	-0.211791	-0.00886458
AT3G12050	AT3G10820	5.74842	5.74647	4.79672	5.44358	6.04629	4.93748	-0.317998	0.330222	0.0454496
AT3G07155	CHX4	5.74049	3.70385	5.14644	4.82431	4.2506	1.67465	-0.929814	-0.922694	-1.99058
AT1G09107	AT1G69480	5.73125	6.53436	4.0699	1.77361	5.86481	0	-3.97127	-0.669214	-3.40474
AT5G02490	SIS	5.722	5.96359	5.00702	4.62862	5.48507	4.40278	-1.31833	-0.623527	-0.495635
AT4G15420	IAA1	5.72048	5.62913	4.4499	5.13532	5.70523	4.43334	-0.617622	0.0428895	0.0792311
AT2G11778	AT2G07835	5.70634	5.77342	2.46468	4.99535	4.9127	4.53997	-0.724624	-0.860378	2.07207
AT4G39366	AT4G39366	5.70106	5.78428	3.32133	5.87048	5.6388	4.36527	-0.0677901	-0.153356	0.559483
AT5G42380	AT5G42150	5.69478	4.97982	2.77576	6.47501	3.58637	3.272	-0.0514875	-0.187723	0.304292
AT2G07702	AT2G07676	5.67587	6.00246	6.2588	4.85787	5.71822	4.8982	-0.831641	-0.283902	-0.402026
AT4G06170	AT4G13550	5.6534	5.91711	2.9798	3.72052	5.03872	2.51935	-1.94651	-0.878062	-0.463664
AT2G07694	AT2G07659	5.65272	5.62592	5.6132	4.79898	6.24077	7.01253	0.989306	-0.346607	0.434328
AT2G07704	ABCI4	5.6524	5.1414	5.45349	4.69324	4.89002	5.42932	-0.972797	-0.251045	-0.0273891
AT2G02795	AT2G02061	5.62851	5.36522	4.6009	3.70972	5.91906	4.12102	-1.93243	0.554177	-0.48311
AT2G07646	AT2G07694	5.62445	4.66427	6.0159	4.47168	5.07708	4.93604	-0.204606	1.37494	-0.121292
AT1G34575	AT1G32880	5.62397	5.36985	2.45939	4.8169	5.54906	4.32822	-0.820706	0.179551	1.86561
AT4G04170	AT4G04170	5.62165	6.16901	4.47314	3.88058	4.69786	5.52114	0.144942	0.42833	0.0829771
AT4G02690	EMB3129	5.61912	5.69371	4.43316	5.44146	6.41841	5.35015	0.132279	-0.0126605	0.753799
AT2G06800	AT2G04135	5.61324	4.02466	0	3.62592	1.84382	2.54643	-2.00096	-2.1805	1.95291
AT5G47830	AT5G47610	5.59469	5.55806	5.57539	5.25879	6.03404	5.76855	-0.0900879	0.376185	0.298564
AT2G07671	AT2G04905	5.58418	4.27621	7.84693	6.02895	4.69173	4.58411	-0.466148	1.15617	-0.0858102
AT5G03990	AT5G03370	5.56563	5.62957	5.034	4.26289	5.30108	4.3364	-1.02876	-0.208898	-0.17673
AT5G58770	AT5G58110	5.55613	5.43044	3.83606	5.18816	4.99929	3.98684	0.568108	0.571791	0.82752
AT1G79920	Hsp70-15	5.55264	5.57806	4.99813	5.22376	5.69641	4.8234	-0.263387	0.0290767	-0.0724447
AT5G03205	NUDX19	5.47675	5.75593	0	7.40278	5.06828	2.53083	1.91239	-0.687318	1.93731
AT4G26270	ABI1	5.47161	5.28307	4.45366	5.06945	5.60819	4.38234	0.0793005	0.383918	0.3337
AT2G40500	AT2G40500	5.47146	6.11346	1.55209	5.48169	5.86236	1.9604	-0.00340494	-0.250758	2.26622
AT3G48240	AT3G48070	5.45943	5.4581	5.66251	6.09717	5.75678	5.75685	0.281182	0.367843	0.55711
AT3G62260	AT3G62260	5.44901	5.14112	3.51324	5.10441	5.04875	3.7787	-0.402609	-0.107114	0.57407
AT1G27080	CRF7	5.44522	3.62636	3.76291	2.92954	2.95007	1.24646	-0.642764	0.321101	-0.655442
AT4G27890	BGLU9	5.44342	5.376	5.05347	5.74892	5.04596	2.83038	0.291869	-0.329697	-0.373451
AT4G33660	AT4G33440	5.42917	5.57547	3.93506	5.35751	5.60699	4.33512	0.0706092	0.0916376	0.314827
AT4G32220	AT4G32215	5.41933	4.46061	8.57051	4.27484	4.58391	4.09702	-2.11991	-0.777355	-1.6106
AT4G21440	HSA32	5.41234	6.22419	2.54714	5.81641	6.38041	3.35766	0.494976	1.22585	0.796389
AT2G07693	AT2G07656	5.41093	8.45608	9.56309	5.56322	5.73788	8.34248	0.461427	0.138178	-0.262084
AT3G14200	Cpn60beta2	5.40468	5.32409	4.28898	5.01077	5.65868	4.78502	-0.610748	0.0373619	0.176868
AT2G07678	AT2G06800	5.39251	6.16413	6.55154	6.58012	5.8601	7.75173	-0.0504648	-0.307015	-0.120167
AT2G05325	AT2G07721	5.39084	3.29915	5.04361	2.4408	3.77984	4.028	-1.11878	0.481023	-0.0570418
AT2G07741	AT2G07798	5.37787	5.85375	6.03481	2.44061	5.64724	5.98417	-0.520971	-0.206178	-0.053875
AT2G05165	AT2G05385	5.35896	5.05804	4.88403	4.81753	5.01557	4.52003	0.353655	0.201561	-0.0523947
AT5G10890	AT5G09125	5.339	5.44527	2.684	4.47253	5.39132	2.25223	-1.12692	-0.25019	-0.466528
AT4G32630	AT4G32610	5.33596	2.20469	1.85289	0.818731	1.37685	1.4077	-2.09347	-0.83425	-1.86422
AT5G37340	PGLP1	5.33474	5.30858	5.5182	4.72983	5.20275	5.22692	-0.0829549	0.0956553	0.101495
AT4G02815	AT4G03940	5.32809	5.22382	4.55675	4.78497	5.35164	4.98192	0.14775	0.150859	0.579187
AT5G52020	AT5G51740	5.32181	5.3546	3.28327	5.48868	5.29735	3.79565	-0.59356	-0.251336	0.115843
AT2G14690	AT2G11780	5.31445	-0.143556	3.09167	0.874195	0	1.58212	-2.58262	0	-1.51273
AT5G59820	AT5G59660	5.29901	4.80482	1.13126	5.64674	4.77953	3.02768	-0.0998492	-0.231482	1.40694
AT3G20180	AT3G19184	5.26886	4.98502	5.34721	6.12812	4.91149	5.84002	-0.116172	-0.0743354	0.489597
AT3G00650	AT3G30843	5.26469	2.99504	5.94546	5.5736	2.98167	3.24503	-0.66651	-0.41929	-1.80279
AT3G53830	AT3G53830	5.26362	5.13019	4.24107	5.64687	5.74565	5.44053	0.63301	0.686666	0.858177
AT3G63060	EDL3	5.26099	4.54575	2.3641	5.50267	5.76479	2.91839	0.605675	1.51288	0.189138
AT1G04890	AT1G04890	5.24492	5.48025	4.87145	4.26421	5.17529	4.99687	-0.994342	-0.304627	0.122197
AT5G05265	AT5G35450	5.24083	1.78003	4.74212	5.67177	4.56287	6.05222	0.417307	2.78317	1.30688
AT4G06587	AT4G05700	5.23447	5.00171	5.2464	5.57137	3.32372	4.5243	0.323261	-1.67765	-0.725305
AT5G23480	NdhU	5.23361	5.02405	5.05839	5.00194	5.2055	4.44819	-0.743431	-0.0714919	-0.237925
AT4G02550	AT4G02690	5.23009	4.93703	5.40784	5.37228	5.34312	5.87026	0.0964831	0.251748	0.304163
AT2G07765	AT2G07775	5.22089	2.50578	4.27091	3.68527	3.78665	3.51699	-0.587461	-0.927859	0.729222
AT5G27845	AT5G26146	5.21052	4.97119	3.92585	5.53721	5.2967	2.76097	0.11551	0.610445	0.722168
AT3G08700	AT3G07090	5.19618	5.14677	3.33589	4.27994	3.90833	3.09534	-0.369168	-0.327688	0.627677
AT1G07430	PCNA1	5.1894	4.81368	0.982047	5.41599	4.86734	2.2334	0.595361	0.921176	0.645187
AT2G07835	AT2G07795	5.1737	6.71181	7.35984	5.11732	6.02053	5.95891	0.230089	-0.207591	-0.268129
AT1G26800	AT1G22470	5.15959	5.14909	4.31164	5.37727	5.47241	4.65331	-0.47751	0.134873	0.0629376
AT5G09060	AT5G62130	5.14774	3.44849	1.16829	4.59098	3.76476	0.668383	-0.570397	-1.58559	-1.42045
AT3G53230	AtCDC48B	5.14369	5.18748	3.83595	5.16372	6.02971	4.294	-0.217292	0.412021	0.329987
AT3G05695	PMZ	5.13884	3.98606	1.55208	3.62867	5.88899	3.53113	-1.5238	1.90327	1.97582
AT2G07683	AT2G07629	5.1324	4.67673	5.50687	4.84566	4.92178	5.70468	-0.300375	0.245386	0.194592
AT4G03940	AT4G03755	5.1249	5.21595	3.66182	5.08252	5.06671	4.21584	0.284634	-0.055806	0.731291
AT2G07701	AT2G07675	5.11057	4.46835	4.90773	3.25432	3.29655	4.66583	-1.86988	-1.17146	-0.245118
AT3G04710	AT3G03980	5.1045	5.14081	4.87576	4.77841	4.98305	4.70749	-0.22161	0.156019	0.123422
AT2G07714	AT2G07693	5.09995	4.25767	4.63873	3.25309	4.91873	4.52994	-1.8605	0.661394	-1.07378
AT2G34890	MEE27	5.08324	5.25524	3.38663	5.26871	6.23055	4.96974	0.171837	0.975642	1.57988
AT5G66890	AT5G66890	5.08312	4.48321	1.5521	3.65721	4.05732	1.63018	-1.43954	-0.425556	0.074866
AT2G24840	SDR2	5.08142	3.50793	1.5521	5.5466	6.31446	2.50123	0.451545	0.93833	0.945914
AT1G62730	2002-04-01	5.07859	5.35118	2.77619	3.81089	4.8454	2.31316	-1.47025	-0.723517	-0.420411
AT5G58070	ENODL10	5.07795	4.94803	3.94511	4.59682	5.00697	4.23522	0.0438744	0.212381	0.393699
AT5G67310	CYP81G1	5.07248	4.87335	2.77703	5.47762	4.37272	2.40718	-0.339695	0.0703148	1.11127
AT4G36490	BGAL3	5.07071	7.33623	5.72284	6.04291	6.17188	4.23093	0.0612714	-0.202219	-0.173735
AT5G13205	AT5G11680	5.06179	5.12187	4.1663	5.39525	4.93332	3.06281	0.0497757	-0.0638174	-0.219515
AT5G24660	SQP1	5.03982	4.78287	2.97708	3.76471	3.62258	3.42829	-0.658891	-0.595625	0.24524
AT4G38215	AT4G38140	5.0258	3.79567	1.80109	0.584963	0.0601047	2.46713	-0.59476	-1.94678	-0.295669
AT4G00940	PYL7	5.02564	5.08708	1.99154	3.88682	4.56665	1.17404	-1.34497	-0.623799	-0.803937
AT3G61320	AT3G61320	4.97925	4.83891	3.18402	4.63544	4.53314	2.76225	-0.420887	-0.464735	-0.357389
AT2G07729	AT2G07718	4.94168	4.24825	4.72489	3.65748	3.72069	5.32091	-1.29784	-0.527227	0.592802
AT2G05385	AT2G07773	4.93944	5.84462	5.8809	5.10757	5.17805	5.21923	0.154491	-0.666229	-0.66489
AT3G01335	AT3G03320	4.87377	4.35401	3.0669	5.55961	4.60301	3.72485	0.67087	0.191731	0.594418
AT5G62520	CDF1	4.86703	5.53632	1.19694	3.71733	5.7252	1.06591	-1.22908	-0.457925	0.217967
AT2G07667	AT2G07674	4.86032	4.916	5.64433	5.12694	5.53529	4.76953	0.192752	-0.0590532	-0.290264
AT5G62020	AT5G61820	4.85793	4.8014	3.42479	4.36194	4.26276	3.66131	-0.119326	-0.17406	0.474141
AT2G05875	AT2G09840	4.84177	5.66707	1.55743	4.67114	4.55265	1.63018	-0.184266	-0.152292	-1.82987
AT5G04400	HSFA3	4.83874	5.11055	3.30935	1.68175	1.44604	0.674092	-3.17062	-1.77356	-1.73965
AT3G30396	ABCB16	4.83776	4.26941	1.58606	5.27334	5.46483	0	0.421943	1.19575	-3.33176
AT2G07633	AT2G07644	4.8353	5.29129	4.60715	4.83186	5.80944	5.22739	0.398838	0.103231	-0.262207
AT1G10170	AT1G09287	4.83484	4.86968	0.88686	3.82554	4.45486	0.594568	-1.13105	-0.657087	-0.0624318
AT4G32215	AT4G32208	4.82816	5.25487	7.49168	3.63975	3.30801	5.99649	-1.20204	-1.94653	-1.4984
AT1G04083	AT1G01940	4.82251	4.03916	4.0307	1.77361	4.30783	4.32769	-3.06253	-0.692797	0.293778
AT2G34880	AT2G34840	4.82046	2.29915	0.522024	2.3979	1.28094	1.23551	0.0156233	0.441696	1.05852
AT2G07787	AT2G07732	4.81875	5.2562	6.57632	4.828	4.09886	4.19927	-0.00438419	-0.195211	-0.516668
AT5G46200	AT5G45690	4.81848	4.25313	5.14044	5.59814	2.782	3.67378	0.766023	-0.509001	0.398678
AT2G24680	scpl23	4.81432	4.56733	4.50839	4.07219	4.38119	4.60647	-0.343478	0.116832	-0.0257947
AT2G07675	AT2G05325	4.79317	4.7314	3.76443	6.76889	4.12185	4.69083	1.06782	0.13242	-0.0866327
AT2G32130	HSP70T-2	4.78405	4.18644	3.47456	5.33507	3.99217	1.96407	-0.424412	0.688257	0.356857
AT4G18960	ALMT12	4.78223	1.80545	3.26759	0.216758	1.44298	0.840572	-2.14607	-0.953764	-0.451805
AT2G36460	AT2G36355	4.78038	4.70965	3.98916	4.74707	4.8426	4.21107	0.175127	0.171927	0.177856
AT3G17980	HYH	4.76139	4.71223	4.6103	3.10207	2.63512	3.37861	-0.779675	0.135704	-0.27313
AT1G66500	AT1G66130	4.75949	4.17628	2.93021	4.24665	4.05277	3.49716	-0.471183	-0.00620823	0.650661
AT5G62430	NAC101	4.73538	4.51847	2.57675	3.68233	4.52887	2.52761	-0.181922	0.41335	0.194122
AT3G30843	AT3G28840	4.72363	3.58327	4.23401	3.28355	4.92954	3.16759	-0.448912	0.351775	-1.06573
AT1G14205	AT1G13310	4.71718	4.60981	3.43399	4.7906	5.14376	4.01346	-0.142206	0.334183	0.382617
AT4G13395	APT4	4.70759	4.40554	0.590352	5.73588	4.42095	1.25304	0.578718	-0.493408	0.768846
AT3G13470	AT3G13224	4.68696	4.84757	4.65135	4.0787	4.78159	4.47676	-0.212186	0.212534	-0.0441921
AT3G28360	AT3G27100	4.6836	3.51789	1.53534	3.312	2.48695	4.14384	-1.38523	0.847833	1.6995
AT1G22210	AT1G21529	4.6745	5.16021	0.590311	5.01651	5.74847	-2.80365	0.328377	0.588592	-0.886928
AT4G04675	EMB2770	4.6629	3.89896	2.04843	2.61251	3.74403	1.25114	-0.199414	-1.11639	0.0979749
AT4G17250	CT-BMY	4.6614	4.27743	4.25052	5.1955	4.64469	4.90067	0.826721	0.337156	0.85655
AT2G19890	AT2G18780	4.6578	2.69663	5.24567	4.00379	2.65523	0.695247	-0.667647	0.863882	-2.1204
AT3G28857	UMAMIT46	4.65445	1.83089	0.149401	2.88338	1.01193	-0.513534	0.119628	-0.221702	0.498042
AT2G07774	AT2G07633	4.65262	4.4054	4.75546	4.39482	4.34642	4.25391	-0.0497459	0.0266393	0.0183287
AT5G18330	AT5G18030	4.65042	4.82216	3.80372	3.48122	4.70672	4.70501	0.685224	-0.115108	0.89806
AT4G36010	AT4G35985	4.62261	4.91211	0.0909089	3.75979	4.87321	1.36819	-0.907161	-0.0913826	1.31559
AT4G25340	PMSR4	4.62033	4.62106	4.52116	4.92047	4.69918	4.82121	0.534543	0.433386	0.402028
AT1G55530	AT1G54870	4.6066	4.51331	3.84243	4.40202	4.7383	4.12042	0.0224883	0.183812	0.280633
AT3G61111	AT3G61111	4.6055	3.67446	1.87216	5.22511	2.7239	-1.35529	0.605977	-0.950222	0.0774893
AT2G07643	AT2G07687	4.53746	3.32908	4.9302	4.33754	3.40929	4.21378	0.59428	0.0808165	-0.521605
AT3G03165	AT3G14890	4.53479	6.20729	5.38516	4.75397	4.43807	4.85419	-1.11617	-0.451398	-0.526623
AT2G15810	AT2G14060	4.53352	4.72472	4.4394	4.66899	4.72239	2.85459	0.251339	0.743363	0.344785
AT2G07642	AT2G07685	4.52896	3.88021	5.0128	3.53531	3.37793	3.67877	0.0421338	0.182856	-0.291087
AT3G53820	AT3G53820	4.52784	3.72869	0.16676	2.40768	3.57347	-0.469608	-2.13781	0.655811	0.793758
AT1G66510	GSR2	4.51692	4.41924	4.56136	5.07587	4.85713	5.41176	0.764797	0.567915	0.843338
AT1G58170	MYB50	4.51316	4.41746	1.95553	4.21518	3.68838	1.96793	0.487457	-0.134951	1.05249
AT5G35660	AT5G35320	4.50576	4.70449	-0.436756	0.561126	5.77088	1.56571	-3.35161	1.06672	0.368943
AT4G27652	RD26	4.50438	5.37985	3.17373	3.51599	4.48597	3.5372	-1.2431	-0.206982	0.341379
AT5G18065	AT5G17540	4.49503	4.73656	4.10616	4.39777	4.99277	4.69238	0.239623	0.590238	0.639036
AT2G07644	AT2G07689	4.48558	5.10817	5.04928	4.20411	3.86461	3.75442	0.286899	0.0306994	-0.248553
AT2G24100	CYP81D7	4.48389	4.40253	3.96689	4.10649	4.36795	4.1823	-0.382048	-0.0533049	0.196795
AT1G50745	TOR	4.48039	4.45129	3.90596	3.10537	3.53488	3.9831	-1.38976	-0.74789	-0.162352
AT5G48575	ADG1	4.47206	4.67644	3.42698	5.43368	1.84383	3.85754	0.947988	-2.83228	0.427335
AT1G68290	ASY1	4.47158	4.49709	4.25471	4.30329	5.56011	4.34698	-0.181926	1.06336	0.0890348
AT3G27185	AT3G26440	4.46634	5.14842	4.25904	2.11184	4.04311	2.97479	-0.501901	-1.10498	0.581317
AT5G03930	AtCDC48C	4.44717	2.2872	3.47589	2.76836	4.05752	3.71967	0.159827	0.808861	1.20236
AT3G10020	AT3G09570	4.43381	4.37035	3.62276	4.37366	4.37283	4.03585	-0.143837	0.0417133	0.170031
AT2G07685	AT2G07638	4.42832	4.80382	4.06103	6.53143	5.16819	3.82518	0.232016	0.364707	0.106436
AT1G30170	AT1G29640	4.42746	-1.04066	-0.0675903	0.83226	-1.01063	-0.840121	-1.75371	1.02592	-0.227245
AT1G04913	AT1G10320	4.42609	4.47998	3.21373	4.63329	1.26319	3.14428	0.193567	-0.756466	-0.691026
AT1G01355	AT1G01355	4.42002	1.40295	0.589089	2.55419	0.00905041	1.65575	-0.0262776	-2.41234	1.63816
AT1G10225	GolS3	4.41018	3.07254	4.62726	3.97764	3.98094	4.94391	-0.454826	0.610415	0.310417
AT3G50825	AT3G50825	4.40994	4.10707	1.39627	3.81204	5.09058	1.43574	-0.735152	-0.126348	-0.18825
AT1G78390	GSTU19	4.40562	4.04945	3.34112	4.20406	3.88163	4.59269	-0.0043513	0.100473	0.829001
AT4G04485	AT4G03292	4.38999	4.05375	1.37007	0.858108	4.27813	1.98303	-2.65263	-0.737079	0.0548683
AT5G03285	GSTL1	4.38289	4.3042	4.49255	3.21011	4.85417	4.141	-0.665174	0.344688	0.0867705
AT2G00340	AT2G00520	4.37704	4.20911	4.72773	4.07497	3.31886	4.46705	-0.157674	-0.409379	-1.23347
AT4G39364	AT4G39364	4.37623	6.47831	4.07971	6.24964	6.52677	2.99315	-0.00165115	0.0487977	-0.195819
AT4G02890	AT4G02850	4.37157	4.15625	2.16509	3.41242	3.86375	1.94673	-0.863778	-0.272764	-0.218758
AT1G11100	NFXL1	4.37115	4.24848	4.29394	4.19842	4.90014	4.3467	-0.303797	0.245432	-0.0577878
AT2G33590	AT2G33585	4.37099	4.25264	4.51536	4.5174	4.68897	5.02624	0.111338	0.452648	0.489637
AT4G26795	FBA5	4.36696	5.24811	3.2721	2.93878	3.09346	2.15979	-0.549894	-1.19251	-1.1155
AT4G29330	AT4G28740	4.35725	4.31881	4.13761	3.91595	4.30104	3.9792	-0.429327	-0.180877	-0.130335
AT1G58561	AT1G58140	4.34605	4.84927	4.59541	3.97805	4.10337	3.58223	-0.206647	-0.409103	-0.414052
AT3G01070	AT3G00210	4.33694	3.91419	2.86562	4.19856	4.4366	3.26254	0.274291	0.379226	0.833682
AT4G23570	CRK8	4.33241	4.2398	3.91394	4.50745	4.80788	4.35698	-0.438284	0.158732	0.130539
AT1G01980	GAE2	4.29498	3.0437	1.36573	3.07776	4.26719	1.65658	-0.112463	0.229208	-0.505611
AT1G20640	AT1G19490	4.2718	4.14123	3.10514	3.91244	4.11288	3.36321	-0.247564	-0.0746731	0.248911
AT1G60190	AT1G59265	4.26482	4.15875	3.04673	5.19736	5.98979	2.57442	0.830896	1.58311	-0.0120375
AT1G12610	FD1	4.2539	3.16347	0	1.40905	0.55061	-1.19347	-1.0048	-1.27663	0
AT1G79100	RECA1	4.25335	0.138295	0.38379	0.573216	2.09755	-0.449727	-0.0279075	0.544425	-0.811826
AT1G67365	AT1G66510	4.22474	4.32664	2.73486	3.58981	3.76135	3.34887	-0.415503	-0.0793677	0.323853
AT5G04840	AT5G04250	4.22365	4.43686	2.9532	4.18163	4.21726	3.23521	-0.500883	0.0115623	0.149538
AT2G07748	AT2G05875	4.21522	3.67566	4.02736	3.29544	4.30832	3.84381	-0.933421	0.632995	-0.186773
AT5G47120	AT5G46710	4.21455	4.26451	2.53685	3.60091	4.06176	2.61005	-0.674901	-0.215109	0.0945748
AT4G04020	FIB	4.20234	4.24991	1.89971	3.36953	4.08371	1.74826	-0.951395	-0.182435	-0.105347
AT4G05890	AT4G10330	4.19763	3.24319	3.78279	6.75894	4.34674	4.69573	2.54768	1.10388	0.909718
AT5G64170	AT5G64170	4.18221	4.167	3.867	3.7136	3.96788	3.91386	-0.0324459	0.0439878	0.0941725
AT5G09125	DXR	4.17107	3.72777	0.590322	1.5071	5.06715	1.63018	-0.454741	0.377917	0.074866
AT5G14810	EXO70C1	4.15855	4.44882	3.73408	4.19689	4.12728	3.79588	0.42233	0.209317	0.476112
AT1G62740	ACO2	4.15303	3.92777	3.70364	3.89304	4.17059	3.73918	-0.011222	0.243573	0.255991
AT1G07850	HAI2	4.1528	3.70414	6.10464	2.81004	5.0251	3.29915	-0.615254	-0.00862798	0.053809
AT2G07687	AT2G07641	4.14817	6.10403	5.06185	5.99072	4.45811	4.14692	0.413784	0.162853	0.0687988
AT5G42490	CML37	4.1341	2.02724	4.31259	3.62179	2.03468	1.9709	0.357648	-0.274488	-0.433118
AT1G09950	SR30	4.13396	4.36276	0.463743	2.60037	4.95352	2.50728	-1.47662	0.411881	1.35231
AT3G44110	AT3G43520	4.1259	4.08995	3.61611	4.13289	4.27223	3.95515	0.0296377	0.202872	0.274898
AT3G23920	ELIP1	4.10561	3.73642	2.27754	4.42962	3.67068	2.48875	0.311871	0.0371239	0.423018
AT1G01940	AT1G01980	4.10279	4.21986	3.09588	3.50083	4.37019	3.4254	-0.132741	0.159335	0.574143
AT4G00350	AT4G00350	4.10151	2.53787	5.1368	6.62363	5.36431	5.03238	0.0645082	0.123439	0.786432
AT1G72760	AT1G72540	4.08851	4.06894	3.32899	5.29195	4.67166	3.2721	0.441612	0.571373	0.13138
AT3G14440	AT3G13610	4.05782	4.03126	2.35927	3.60684	4.33882	2.85823	-0.365599	0.232538	0.852119
AT2G37180	PIP2B	4.05118	3.89512	2.68033	4.57706	4.61864	3.3552	0.725039	0.632503	0.793184
AT3G23990	CIPK7	4.04614	4.1695	3.38098	3.85595	4.22299	3.39356	-0.0888433	0.0673899	0.115863
AT1G35735	AT1G33500	4.027	5.13408	5.14264	7.71878	7.18434	4.9842	0.814637	0.567606	-0.161687
AT2G17900	AT2G17030	4.02297	3.77732	3.97293	3.82	4.11071	4.08917	0.0255308	0.345236	0.272811
AT3G03270	AT3G02860	4.0164	4.17839	2.549	4.02439	4.14291	3.25609	0.293664	0.353195	0.760296
AT4G30540	AT4G30460	3.99114	-0.511794	2.47127	0.81182	0.205014	-1.18145	-2.23116	0.684341	-2.76788
AT1G73480	AT1G73380	3.98901	3.82797	2.89878	4.30095	4.0285	3.4568	0.443809	0.452163	0.510907
AT2G11780	AT2G08245	3.97979	4.13084	5.24617	4.40354	6.84052	5.91508	-0.592226	0.810951	0.66566
AT5G11680	PROPEP5	3.9761	3.56821	4.15633	4.09241	4.03155	4.65125	0.431403	0.394274	0.557973
AT5G47670	AT5G47420	3.97152	2.04765	2.52651	3.58386	2.7854	1.3683	0.59871	0.0758898	-0.327842
AT1G16040	PWP2	3.96708	4.12646	4.92233	3.61831	4.14023	4.61586	-0.31698	0.153639	-0.162168
AT4G39360	AT4G39110	3.96624	3.73508	2.44093	3.54142	4.0617	2.3844	0.110595	0.527347	0.866093
AT5G19360	CSD3	3.96194	5.88115	2.6158	4.27093	5.83705	2.89536	0.296761	-1.00556	-1.60969
AT1G09287	NAP5	3.95176	3.37117	0.890895	2.49119	4.41899	2.6229	-1.6632	0.573068	0.798046
AT5G42150	BIP2	3.94476	3.89528	4.19159	4.45766	4.14962	4.60517	0.580125	0.412049	0.58629
AT5G52600	AT5G52020	3.93863	6.12669	4.81373	4.17405	4.57302	5.54262	0.30027	0.768933	0.380757
AT4G26200	MSH3	3.93052	4.72149	2.84851	3.72298	4.783	3.65728	0.12682	0.26055	0.894776
AT5G51740	AT5G51630	3.91825	3.45969	3.34092	3.56187	3.62596	3.39384	-0.0903929	0.155627	0.243454
AT2G20825	AT2G20470	3.91786	3.76061	2.06952	3.406	4.0287	1.49723	-0.0404111	-0.0466845	0.266096
AT5G28085	AT5G27845	3.91049	3.40642	5.61391	2.92677	5.36353	4.10123	-0.269832	0.0708511	-1.51592
AT3G11010	AT3G10113	3.90647	3.32277	3.25466	3.91895	3.22234	2.80344	0.133771	-0.282515	-0.297905
AT3G13229	AT3G12320	3.89903	4.89003	3.45667	5.73441	4.93835	4.1106	0.930703	0.0486609	0.650701
AT3G05260	ANX1	3.88849	0.0153076	0.716759	4.55081	2.25454	0.046834	-2.03937	1.67629	-1.14341
AT5G53400	TAP46	3.88656	3.84276	3.19322	3.85423	4.27642	3.61448	-0.0438086	0.345206	0.370118
AT2G42150	AT2G42150	3.86651	5.97488	2.29835	4.06983	3.76632	2.13416	0.193601	-0.0315892	-0.0452767
AT3G59530	LAP3	3.8629	3.47473	2.42707	5.02387	3.98672	3.08416	0.817894	0.458493	0.213016
AT2G00820	AT2G26690	3.85681	1.45192	3.94242	6.21469	2.86425	3.08249	1.38245	0.914779	1.62244
AT2G24535	AT2G23960	3.8529	-0.996542	-1.39911	-1.33719	-0.103631	1.26287	-2.1542	1.38298	0.678164
AT3G46080	AT3G45440	3.83815	2.86287	0.734915	4.48297	2.82628	1.07223	0.203851	0.160701	0.596078
AT4G31380	AT4G31354	3.82315	4.19922	0.610858	3.85116	4.74936	0.852607	-0.100124	0.547018	-0.234266
AT5G45630	PP2-A8	3.813	3.79997	-0.910312	4.97451	3.81295	-0.0385434	0.434616	-0.0707743	0.981805
AT4G25480	GA20OX1	3.79982	4.99824	2.29607	1.94915	2.46196	2.82583	-1.0151	-0.532466	1.10716
AT4G09150	AT4G08113	3.79925	3.6353	3.80514	3.8673	4.28085	3.99316	0.125479	0.390653	0.316006
AT1G67370	AT1G66540	3.78728	3.64098	3.65735	3.91847	4.14497	3.96809	0.17136	0.538534	0.460838
AT2G42270	AT2G42270	3.78246	3.82954	2.40508	2.95861	3.24045	1.86597	-0.921228	-0.537193	-0.360785
AT1G75860	AT1G75600	3.77466	3.72767	1.21758	2.95495	3.81873	1.3505	-0.962485	-0.119094	0.033981
AT1G78070	AGL67	3.77252	3.39991	2.64856	3.71898	3.65789	2.93188	-0.00126672	0.320168	0.500965
AT3G63310	BIL4	3.77228	3.77806	3.27024	3.46439	4.20893	3.35368	-0.0365888	0.208784	0.273073
AT2G18340	NAC036	3.76575	4.66331	2.7522	2.69155	3.35196	1.44654	-0.0683335	-0.34922	0.83153
AT1G74320	AT1G74300	3.76458	3.78561	2.90532	3.58594	3.95678	3.13778	-0.235085	0.219953	0.0737263
AT1G66090	Hrd1B	3.75083	3.70808	2.37987	3.7184	3.85074	2.20432	-0.924165	-0.281806	-0.42473
AT5G35960	AT5G35460	3.74636	2.69633	2.91082	2.81852	2.96198	2.53115	-0.467396	0.33054	-0.00960104
AT5G57510	CYP71B10	3.72889	3.27475	-1.73252	2.59718	2.95226	-0.810129	-1.43872	-0.423155	-0.822384
AT1G52870	AT1G51340	3.72583	3.63222	3.08694	3.79287	3.97133	3.62675	0.295985	0.50672	0.630194
AT2G47730	GSTF8	3.71452	3.7887	2.82138	3.75814	3.9709	3.0955	-0.238737	0.0549527	0.0581818
AT2G25470	CIPK16	3.71283	4.93426	0.649945	2.82645	4.27027	0.651661	-0.965055	-0.572625	-0.349921
AT2G07655	CPZ	3.70624	4.26736	3.61148	3.67428	4.14186	3.92384	0.457666	0.117185	-0.00559534
AT5G57887	AT5G57610	3.69062	3.0302	2.23635	3.28703	4.1387	3.55011	-0.00325879	0.537299	0.0325838
AT1G45020	AT1G35735	3.68174	2.1486	6.50891	1.4002	2.49025	2.045	-0.295936	-1.64675	-1.25069
AT5G05415	AT5G36290	3.68057	2.66562	2.0706	2.27605	4.92628	4.85037	-1.41815	2.261	1.81479
AT2G07070	LACS8	3.67305	0.814319	3.08051	5.90602	0.890545	1.68979	1.25753	2.62748	-0.504297
AT2G20362	AT2G18820	3.67261	3.74316	1.6798	1.4835	2.86058	0.864804	-2.18172	-1.15247	-1.01767
AT5G22060	UBQ4	3.67069	3.64948	2.93509	3.57817	3.95368	3.12771	-0.156926	0.228277	0.207418
AT3G49580	LSU3	3.67038	3.04475	3.02448	2.78958	3.62109	1.78149	-1.28099	-0.139105	-0.835326
AT3G46650	AT3G46600	3.66856	2.68449	4.28441	2.34006	1.28968	2.41024	0.534434	0.602655	0.60338
AT5G43950	ARD4	3.66248	3.40177	2.88368	3.85108	3.77119	3.53392	0.689196	0.296843	0.71656
AT1G47950	AT1G36630	3.66166	6.25638	1.55209	1.807	2.46514	-0.812067	0.575643	-1.92899	0.074866
AT1G15385	AT1G14200	3.66076	2.43626	0.143172	2.91543	2.81949	-0.193438	-0.117396	0.477364	0.650117
AT1G48220	AT1G47950	3.65682	3.51503	2.4417	2.80805	1.90041	0.668937	0.992829	-0.729937	0.0764726
AT4G24420	AT4G24410	3.65618	1.92073	2.85935	3.06856	2.44576	-1.09582	-0.934554	-0.310515	-0.887363
AT2G46790	PRR9	3.64519	3.7779	4.02566	3.70348	3.83532	3.63728	-0.208559	0.279243	-0.0805141
AT5G00765	AT5G00765	3.63807	4.68273	1.56504	2.18948	5.81557	4.31174	-1.46722	-0.719539	0.929647
AT1G68930	ENDO2	3.63525	3.97322	3.06421	3.23419	3.90672	2.32592	-0.402541	0.129697	-0.137239
AT5G28540	AT5G27895	3.63186	3.34359	3.24646	3.76354	3.28419	3.48827	0.466464	0.122669	0.367618
AT2G07825	AT2G07728	3.62479	4.26753	5.62502	5.45111	4.88869	3.84564	1.81269	0.621493	-1.78259
AT1G23180	AT1G21940	3.60252	3.51817	3.3971	3.58234	3.79035	3.65646	0.245562	0.370879	0.359756
AT2G27580	TIL2	3.59936	3.71708	3.07344	3.8651	4.11494	3.46538	0.0526388	0.260455	0.397722
AT1G80660	HA9	3.59918	4.90123	0.596137	4.36563	3.68024	3.54838	0.268863	0.58696	1.73116
AT1G72910	AT1G72800	3.5987	4.36883	0.707925	0.876623	2.01752	-0.763864	-2.86901	-1.94731	-1.82834
AT5G51760	NEET	3.59591	1.50419	4.28991	2.54515	3.32147	2.3748	-0.0626877	0.49529	0.195517
AT3G55210	NAC063	3.5956	2.25004	3.65024	3.48317	4.48633	3.5192	-1.03303	0.76014	-1.09603
AT2G22590	2002-09-01	3.58104	2.29622	3.47606	2.38649	3.97932	0.93058	0.80333	2.34246	-0.330369
AT3G22100	AT3G21050	3.56457	4.02383	1.15377	4.10603	4.12156	2.33716	0.422573	0.00361806	1.05687
AT1G27730	AT1G26800	3.56412	3.29466	1.36541	3.12005	2.98988	1.69334	-0.831495	-0.529855	0.275753
AT3G41762	AT3G32040	3.54771	4.32138	5.67007	3.53795	3.25827	3.98904	-0.111695	-0.435873	-1.24075
AT1G12060	ERD9	3.54387	3.61751	2.66107	3.33624	3.45857	3.12844	-0.052344	-0.00711025	0.513302
AT1G56440	TAF7	3.54219	3.56813	3.90551	3.45722	3.81229	4.02437	0.0271541	0.207482	0.0931648
AT2G05195	AT2G07646	3.53974	3.50017	3.72167	3.4053	3.27434	3.31848	0.249226	0.112899	-0.166143
AT1G10970	AT1G10050	3.53521	3.86968	2.06681	3.0748	3.72629	2.18583	-0.124373	0.000210211	0.290705
AT5G45690	CYP707A3	3.53247	4.50161	1.78267	3.77293	4.55877	1.71439	-0.49163	1.01928	-0.138662
AT2G07689	AT2G07648	3.5135	2.28895	4.26137	4.47355	2.0999	4.70952	-0.015379	1.27569	0.444921
AT3G59520	RBL13	3.50934	3.31588	3.2583	3.90649	3.33646	3.57697	0.375835	0.0694698	0.420033
AT4G11280	AT4G10150	3.50466	3.84241	2.4054	2.12682	2.07526	1.41529	-1.43373	-1.60477	-1.04516
AT1G09140	PPCK1	3.50354	3.57486	3.65267	3.35634	3.90077	3.76699	0.214384	0.396067	0.29566
AT3G25013	HSP60	3.50138	2.92693	3.00057	3.00473	3.68279	3.48745	-0.0699553	0.321951	0.109801
AT2G21940	AT2G21430	3.50063	3.39593	3.14996	3.77728	3.8056	3.63223	0.450428	0.372414	0.444579
AT3G09620	Fes1A	3.4988	2.0277	1.87734	2.49545	1.20007	-0.0776862	0.874219	-0.423645	-0.654669
AT1G35660	AT1G33102	3.49795	3.44599	4.36636	3.29009	4.12611	4.041	-0.105331	0.313729	-0.012673
AT1G69490	AT1G68660	3.49661	3.3425	0.590479	3.47153	3.24746	0.50835	-0.514444	-0.2725	0.134166
AT1G15990	AT1G15385	3.49549	3.47843	4.9303	4.86553	1.49834	2.12643	0.394613	-1.58701	-1.84531
AT1G59218	AT1G58215	3.48996	2.94388	4.28506	2.72557	3.09495	2.8077	-0.214623	0.0645048	-0.112444
AT2G26692	ARSK1	3.48636	1.68757	-1.30108	1.81569	3.95899	0.640063	-0.792936	-0.199951	2.9151
AT5G02430	AT5G01990	3.4844	3.50962	3.42061	3.55881	3.84778	3.47833	0.154156	0.238823	0.187439
AT3G14890	HSP60-3A	3.48202	3.59847	2.39694	2.62343	3.43474	2.22533	-0.561954	0.00622556	0.0464226
AT1G14360	AT1G13610	3.47472	3.25306	3.27801	4.08993	3.63124	4.0708	0.627877	0.375933	0.694601
AT3G08590	AT3G06660	3.47337	3.6053	2.33575	2.90628	3.62559	2.23788	-0.289856	0.233345	0.0542114
AT2G36760	UGT73C1	3.46961	3.01657	2.09628	2.66019	2.36724	2.15626	0.162325	0.130171	-0.219704
AT2G16890	AT2G15020	3.45447	3.40145	2.18315	3.53271	3.57591	2.31358	0.456148	0.82932	0.798719
AT4G35290	CAT2	3.43763	3.21939	3.11674	4.01933	3.86569	3.40438	0.728903	0.443996	0.800651
AT1G30475	AT1G29810	3.43235	3.33197	2.67891	3.32445	3.29309	3.10106	0.174273	0.198638	0.495516
AT1G72490	AT1G71760	3.42132	2.81146	0.829819	3.99393	3.819	1.75573	0.649852	0.881024	0.849817
AT1G22110	AT1G21350	3.42109	3.28744	1.1814	3.08005	3.31212	1.50227	-0.551906	-0.0351393	0.0980597
AT1G05510	LPA19	3.40965	2.32953	2.93507	2.42094	3.18626	1.23346	-1.50253	-0.162167	-0.835795
AT5G64310	AGP1	3.40756	3.42779	0.373855	2.38422	2.88683	0.756643	-1.119	-0.614627	0.247961
AT4G04895	AT4G04675	3.39672	1.07956	-0.0337602	1.40302	0.386333	-0.413266	-0.423744	-0.18845	0.0773234
AT3G10820	AT3G10100	3.39481	2.99811	2.68576	3.57418	3.47919	3.193	0.620891	0.609245	0.778801
AT3G07770	AT3G06630	3.3908	3.55723	3.44644	2.76303	3.94919	3.04903	-0.525652	0.339925	-0.247487
AT3G46090	AT3G46080	3.39049	3.30546	-0.267273	4.10639	3.10175	0.495275	-0.243883	0.0895266	0.175073
AT3G58490	SPP1	3.38888	3.24425	3.70677	2.91445	3.14158	3.47795	-0.462394	-0.082774	-0.18504
AT5G10550	FLS1	3.37623	3.45885	0.968089	3.02367	3.84406	0.843481	-0.554762	0.208327	-0.0936874
AT2G36750	AT2G36690	3.37504	3.04724	2.46342	4.04695	3.25734	2.28398	1.15313	1.03387	0.372985
AT2G33735	PP2CG1	3.37163	3.34952	3.58604	3.46987	3.86268	3.74342	-0.0813444	0.357855	0.386585
AT5G03720	UBQ3	3.36397	3.42373	0.89434	3.26749	4.30883	1.7832	-0.325295	0.482025	0.926046
AT4G17243	RPP4	3.35859	2.24118	0.831798	4.07729	4.67189	2.99869	0.222243	1.42319	0.554714
AT4G14270	AT4G13620	3.35738	3.34767	2.36655	3.09193	3.66625	2.55466	-0.605262	0.068074	0.0341054
AT2G30480	ASL5	3.35666	3.21158	4.16766	3.70656	3.78682	4.21736	0.567188	0.588238	0.399895
AT1G02090	AT1G02290	3.34414	3.55201	2.06654	2.51224	3.47073	2.03551	-0.761159	-0.0386092	-0.0617596
AT1G66400	AT1G66090	3.34051	3.56051	1.48681	3.19315	3.31743	2.10846	-0.207867	-0.368483	0.164781
AT4G27680	AT4G27657	3.32729	3.13305	2.82474	3.632	3.14227	3.12105	0.369183	0.0449339	0.299489
AT4G00550	DGD2	3.32481	2.62374	3.08965	3.86467	2.70932	3.38651	0.612411	-0.0944386	0.43289
AT3G07255	REP	3.32267	3.14502	2.61415	3.39654	2.57053	2.78758	0.930249	1.59334	0.411614
AT1G29770	TAF4B	3.32111	3.48096	4.71538	4.15656	3.05757	4.37229	0.882363	0.185452	0.386524
AT3G08690	AT3G06690	3.31284	3.33393	1.83006	2.9477	3.78044	2.04066	-0.485142	0.240074	0.159444
AT3G17790	AT3G17520	3.31281	3.22202	1.4285	3.54638	3.93074	1.47424	0.817786	0.935171	0.41268
AT1G77460	PBC2	3.30413	3.38407	3.65947	2.84625	3.10187	3.32543	-0.366873	-0.400866	-0.347119
AT4G03755	AT4G00940	3.30184	-0.182424	2.47904	3.07557	0.792031	1.55925	0.758774	0.953183	-0.540338
AT3G25240	MYB305	3.30169	3.39705	2.54906	1.98272	4.21519	1.88772	-1.10737	0.22771	-1.09618
AT3G26300	AT3G25240	3.30103	3.36519	1.67333	3.12643	3.41097	2.33078	0.0747243	0.26537	0.719081
AT2G07715	AT2G07695	3.28609	3.05444	3.58746	3.35424	3.2907	3.09337	0.182822	0.0219788	-0.128401
AT1G20823	CLH1	3.27969	3.68241	0.357788	2.52952	3.41979	0.704793	-0.837092	-0.32	0.43453
AT4G22350	KT2/3	3.27148	2.89283	3.15599	3.92563	3.10491	3.79716	0.865417	0.44834	0.799064
AT2G36220	ABS2	3.26707	3.05684	0.0392963	2.11518	3.30522	0.406374	-1.46694	-0.480279	0.371652
AT5G58590	RR18	3.26665	3.20304	3.09985	3.41658	3.6582	3.48063	0.176044	0.463345	0.374957
AT5G58050	AT5G57910	3.25697	2.9179	2.25085	2.93754	4.0127	2.40676	0.397926	-0.365983	0.155996
AT1G57800	AT1G55980	3.25395	1.40933	1.68349	-2.35578	3.33542	0.628892	-3.41756	-0.92696	-0.601044
AT1G04130	TPR2	3.24826	3.16533	3.37372	3.28947	3.34196	3.49341	0.557699	0.212565	0.459731
AT1G49405	AT1G48405	3.24501	2.88965	2.82549	3.54371	4.47914	3.26864	0.399372	0.949825	0.433153
AT2G26140	AT2G25625	3.23276	3.2552	1.30706	2.52281	3.19003	0.978159	-0.685947	-0.0617075	-0.290899
AT2G42560	AT2G42560	3.23214	5.16073	2.88193	6.08531	3.08279	2.27058	0.511054	-0.0913003	-0.33443
AT2G23240	scpl10	3.2316	1.72428	1.02342	4.13948	1.84607	0.478224	-1.32365	2.02625	-0.491278
AT1G33500	AtLEA4-1	3.22311	3.58975	3.76861	3.72871	3.49137	4.41132	0.615782	0.695861	0.523403
AT5G13150	HY5	3.21691	3.05844	2.53743	2.57574	2.7684	2.68791	-0.548587	-0.438504	0.0772112
AT4G02980	AT4G02920	3.21252	3.11631	3.52611	2.62848	3.06591	3.15868	-0.0735097	0.0655876	0.00628794
AT3G53040	AT3G53040	3.20823	3.11779	3.07054	4.37544	3.14109	2.51817	0.39781	0.311067	-0.248084
AT2G31590	AT2G31580	3.208	2.80956	4.11778	5.00581	2.17812	3.56743	-1.07584	-1.3181	-2.04697
AT1G05100	PDIL2-2	3.20666	2.38928	-0.22902	4.21398	4.18651	2.49478	0.453187	1.59992	2.39266
AT5G57260	AT5G57100	3.1979	3.9727	1.5094	2.61937	4.41017	2.47498	-0.429734	0.290375	0.405417
AT2G01150	AT2G00820	3.19529	3.14782	0.803181	2.47868	2.70948	1.83994	-0.610436	-0.479113	1.05475
AT3G49570	NAC062	3.19147	2.8939	1.01423	1.46844	2.00378	-0.424258	-1.63756	-1.31034	-1.59167
AT1G79550	PGK	3.18469	3.37703	3.0819	2.73408	3.3415	2.9803	-0.350323	-0.0154996	-0.114618
AT4G34300	CAD5	3.17259	4.27039	1.11928	4.27726	2.99377	0.662782	-1.40136	-1.27878	-0.702154
AT1G05773	AT1G21560	3.16194	1.41059	1.83928	1.85873	2.01561	4.3677	0.141995	-0.0708846	-0.366819
AT4G29930	PIRL7	3.16191	2.87622	1.51678	2.04811	2.32528	1.24637	-0.494624	-0.176002	-0.269958
AT3G08165	PSBO2	3.16095	3.16347	-0.388866	2.39415	2.89114	1.13788	-0.733167	-0.0215203	0.836031
AT5G66620	DAR6	3.15854	3.03874	3.42782	3.32901	3.73842	3.4561	0.23509	0.713985	0.539317
AT5G15960	AT5G14830	3.15664	3.18783	1.12381	2.40961	3.07642	1.35629	0.822694	1.15062	1.22566
AT4G02425	SR34b	3.15345	2.89055	3.07574	3.41421	3.32772	3.90295	0.148581	0.274363	0.500344
AT4G11310	ATHSP22.0	3.15261	-1.40231	-0.963378	-0.499507	1.10765	-0.320676	-3.66239	2.74269	0.0745709
AT5G41620	AT5G40880	3.14399	2.9018	3.14349	3.73376	2.88594	3.47851	0.788483	0.322819	0.691101
AT5G56300	HSP81-2	3.13704	3.36085	1.54392	4.2985	4.6327	2.46225	0.686998	0.798516	0.244788
AT3G22090	UCNL	3.13648	3.43324	3.01571	3.27397	4.42434	3.44993	0.764062	1.40434	1.01302
AT2G11320	AT2G07827	3.13374	2.4212	1.91115	1.69238	0.850721	2.46976	-2.34257	-1.55018	-0.448044
AT5G06805	AT5G05480	3.13175	2.51506	2.11745	1.64183	1.47807	1.83987	0.230254	-0.571827	-1.27208
AT3G14620	AT3G13840	3.1278	3.4074	2.03417	2.99679	3.69921	1.95001	-0.387137	0.331953	-0.00741373
AT5G55020	AT5G54940	3.12732	2.98351	6.03104	2.89255	3.61386	4.7946	1.07289	1.21789	1.62404
AT2G29165	CYP707A2	3.12326	2.13814	1.59621	1.2113	0.82103	-0.709308	-1.66292	-0.483676	-2.15886
AT3G13840	AT3G13240	3.1123	2.41094	2.48536	2.81547	4.11637	3.52676	0.17644	0.717968	0.0763871
AT3G48300	CYP71A25	3.10895	0.393072	0.187156	1.6054	-1.28164	0.537433	-0.524845	-0.509158	0.463941
AT3G63320	AT3G63320	3.09835	3.98198	4.03177	3.94131	4.88565	4.28045	0.50748	0.312709	0.666869
AT3G57880	AT3G57880	3.09678	3.20719	2.35809	3.01703	3.62746	2.74746	-0.0859428	0.321758	0.3849
AT3G56710	SIB1	3.09367	2.34445	0.512912	2.67023	1.40531	0.724971	-0.604501	-0.902824	0.236758
AT1G75600	AT1G75280	3.08284	3.08305	-0.215977	3.7235	4.60955	0.00163812	0.478399	0.868054	0.262061
AT5G35460	AT5G34790	3.07358	2.97712	2.28782	2.94781	3.38478	2.68167	0.109065	0.262766	0.454778
AT1G55300	AT1G54050	3.06838	2.95543	2.79882	2.65541	3.04694	2.90621	-0.521002	0.0722953	-0.111935
AT2G15020	AT2G12460	3.06424	3.42016	2.92877	1.60341	2.17672	1.41778	-1.15552	-0.680164	-1.10766
AT3G32047	AT3G28945	3.06345	2.88228	2.17598	2.16103	2.40168	1.80105	-0.452498	-0.596264	0.068355
AT2G41160	AT2G41160	3.06084	3.11364	3.22534	3.21682	3.84528	3.52994	0.205405	0.497297	0.398951
AT3G05030	PPCK2	3.058	2.97958	1.57296	2.82323	2.91603	1.81194	-0.047877	-0.0805609	0.302725
AT5G02500	OHP	3.05068	3.17869	2.26185	2.59483	3.20737	2.14082	-0.645027	-0.234775	-0.257146
AT3G08960	AT3G07150	3.04873	3.08427	1.86172	2.20975	3.09958	1.51194	-0.744081	-0.0621661	-0.327191
AT5G18040	AT5G17410	3.0372	2.82197	2.96812	3.11998	3.23773	3.54243	0.483764	0.513949	0.644951
AT1G21340	COR47	3.03175	2.09156	2.95927	2.82353	3.49761	2.77428	0.364525	0.467332	-0.1869
AT1G07360	AT1G07203	3.03101	3.08492	1.22242	2.39195	2.72313	1.20788	-0.733936	-0.448702	-0.0984943
AT3G04200	NPC3	3.02535	2.78301	4.90776	4.62876	3.35692	4.0732	1.28072	0.208755	1.61044
AT5G42760	AT5G42720	3.02468	2.74664	2.3503	2.18444	2.19037	2.68074	0.191341	0.276755	-0.0441024
AT2G18510	AT2G17680	3.0243	3.13543	3.04637	3.48467	3.29337	3.61189	0.488867	0.124805	0.495373
AT5G14020	AT5G13070	3.02017	3.04298	1.77091	3.06398	3.42704	2.11997	-0.180833	0.24631	0.200363
AT1G56650	AT1G55530	3.00568	1.67664	2.55256	2.55965	2.15109	-0.124279	0.541563	0.301365	-1.16606
AT5G02415	PAO1	2.98453	2.60762	-0.324643	2.06879	2.39761	1.67271	-0.709247	-0.443881	0.0771811
AT5G01990	AT5G01300	2.98423	2.8209	2.92724	3.6113	3.34178	3.43387	0.692707	0.332628	0.663109
AT1G60470	GSTU16	2.98399	2.30227	1.89217	3.10087	2.29411	1.95402	1.30478	1.1411	0.855746
AT3G24310	FIB4	2.97204	1.5076	-0.892501	1.97319	2.45247	1.01975	-0.864171	0.630093	1.90477
AT4G27580	VIIIB	2.9666	1.89004	2.88137	2.46777	2.76283	0.925444	1.65979	0.00142974	-1.23342
AT3G43970	AT3G42360	2.96433	5.84212	5.99501	4.32512	6.20353	7.0186	0.604181	0.361739	0.0585721
AT1G55310	XIE	2.96178	2.95424	2.52728	2.86113	2.89692	2.69748	-0.290211	0.00848847	0.0775283
AT4G28480	MTM1	2.96158	2.89657	2.64093	2.96353	2.97282	2.89333	-0.0639045	0.124905	0.219625
AT5G04010	AT5G03380	2.9591	0.967038	1.8508	3.88771	2.41867	1.59851	1.49896	1.59662	0.698463
AT5G58110	TIL	2.94053	3.00849	2.86174	2.92433	3.42336	3.3479	0.154193	0.481967	0.459078
AT5G45340	AT5G44660	2.93061	2.72259	1.13132	3.47409	3.18079	2.45204	0.947686	0.678717	1.70405
AT5G58787	cPT4	2.90952	2.55974	2.1161	3.5582	3.03468	2.95281	0.89503	0.387128	0.935073
AT5G58080	SVL4	2.90688	2.17035	2.15197	1.95824	1.79275	0.555726	-0.370459	0.245841	-0.226963
AT3G11260	BZIP28	2.90685	2.34299	0.562519	2.92633	2.74058	1.13662	0.278376	0.43805	0.551471
AT3G21380	AT3G19920	2.90576	1.80255	0.523954	0.390941	3.33393	1.90363	-2.14515	-0.00960202	0.10142
AT1G48060	AT1G44414	2.90542	1.44655	2.78787	0.444184	0.864239	1.08519	-0.889333	-0.301447	-1.14574
AT3G03325	AT3G15770	2.90516	2.92812	1.56193	2.77709	3.09191	-0.139388	-0.726076	0.158411	-0.924815
AT5G03030	AT5G02430	2.90421	3.10327	0.781262	2.26714	3.01747	1.19765	-0.706541	-0.211544	0.243007
AT5G42020	AT5G41750	2.8944	2.83137	2.88189	2.58099	2.65024	2.63843	-0.145451	-0.0561258	-0.128281
AT1G54870	AT1G53530	2.89218	3.71477	1.64821	5.15833	3.77503	1.05393	-1.3107	1.80845	-0.233595
AT1G67920	AT1G67365	2.88039	2.82045	0.680024	2.38526	2.99312	0.962765	-0.570446	0.131958	0.346931
AT4G03430	Tic20-IV	2.8789	2.91504	1.28416	2.06346	2.63518	1.08957	-0.844018	-0.333465	-0.0781756
AT2G45380	AT2G45380	2.87215	2.84334	2.58937	2.9604	2.94673	2.70746	0.124501	0.223597	0.133923
AT2G20880	AT2G20495	2.86514	2.43806	-0.46857	4.4763	2.1992	-0.656496	0.573173	-0.0779923	0.266652
AT4G17160	PLA-I{beta]2	2.86431	2.04907	0	2.73377	0.957639	1.63018	0.426984	-0.775872	1.03666
AT1G20310	AT1G18360	2.85622	2.82316	0.286733	5.25806	1.77034	0.934473	0.205079	-0.529144	0.654464
AT1G72100	AT1G71520	2.85247	4.2999	3.33029	3.6663	4.51508	1.90157	0.400925	0.206113	0.266177
AT5G54940	GAUT12	2.84762	2.65334	2.04855	2.53344	2.42526	2.20664	-0.262396	-0.0544886	0.306086
AT2G30130	PHT4;1	2.84694	2.65807	1.42052	3.6006	2.61762	1.51655	-0.0219588	0.168376	0.19086
AT1G48405	AT1G47980	2.84586	1.731	5.00311	3.23915	3.20904	2.74267	0.119505	0.482102	-0.0451434
AT1G08650	WIP3	2.8448	3.26179	1.62317	2.23999	2.87135	2.08443	-0.685538	-0.358595	-0.0062134
AT4G08230	AT4G06587	2.84292	2.9219	2.5631	2.50226	3.26579	2.80502	-0.0159706	0.474562	0.197063
AT3G09870	AT3G09455	2.83539	3.46669	3.17948	6.45435	4.25341	1.89849	1.12138	-1.10894	-0.69186
AT2G18780	SDG37	2.83362	2.58562	1.88309	2.19627	2.3343	1.82436	-0.432025	-0.406327	0.00249303
AT3G21150	NTMC2T5.2	2.82796	3.44175	3.22949	2.64537	1.5573	2.9846	-0.390858	-0.514762	-1.25357
AT2G46400	WRKY46	2.82669	2.61806	0.192727	2.25347	2.10404	1.00477	-0.774564	-0.43945	0.285169
AT5G17350	AER	2.82609	2.84097	-0.323069	3.25498	2.69923	1.5532	0.691132	0.380799	1.6774
AT5G03560	DIP2	2.82466	2.84875	2.85153	2.70548	3.02382	3.12082	-0.0554856	0.182537	0.161397
AT1G29640	AT1G27350	2.82077	2.60466	0.141862	4.03124	3.10131	1.1501	0.725428	0.584063	0.825753
AT4G10040	TOC75-IV	2.81898	2.93898	2.48118	3.07348	3.3457	2.88886	0.476167	0.328667	0.549511
AT1G77000	AT1G76720	2.81819	2.81047	1.95587	2.89802	3.29628	2.39896	-0.160223	0.333021	0.336282
AT4G38060	AT4G38030	2.81072	2.84592	1.46634	3.60666	3.67595	2.07214	0.437993	0.969889	0.509763
AT1G18330	UP6	2.80897	2.63533	2.25183	2.82546	2.8473	2.61874	-0.146755	0.243125	0.324197
AT2G27120	HEMD	2.80345	4.13647	1.65669	3.96585	3.02911	1.71615	0.668028	-0.375011	0.195336
AT4G15410	AT4G14385	2.79489	3.01304	2.45923	2.37876	2.94654	2.54157	-0.539169	-0.150002	-0.0764767
AT3G10113	AT3G09620	2.79168	1.96324	1.66577	1.75261	2.9341	1.98758	-0.758082	0.859598	-0.00490984
AT5G46170	AT5G45630	2.78281	2.82083	2.64925	2.27245	2.92095	2.52701	-0.568034	-0.152241	-0.0430047
AT2G05345	AT2G07727	2.78054	4.51419	3.84822	4.66458	3.68215	2.36793	0.0177882	0.0659155	-0.475484
AT2G07727	AT2G07706	2.76112	5.52503	4.07941	3.63709	4.42197	3.07625	0.672992	-0.095356	-0.615217
AT4G15680	PUX5	2.75733	2.50068	1.57218	2.65108	2.54232	2.32773	0.0444983	0.0555099	0.394475
AT3G02515	PPT2	2.75543	3.19802	2.73768	2.94989	2.54175	3.39648	-0.0872942	-0.307715	-0.720977
AT1G05170	MAPKKK18	2.75511	2.81417	2.7356	2.92987	3.18849	3.29748	0.306007	0.46275	0.603526
AT1G20440	AT1G19140	2.75075	2.53718	0.925107	2.87521	2.7611	1.40393	0.165263	0.156009	0.589168
AT3G59430	AT3G59430	2.74368	2.44925	2.27252	2.55796	2.48224	2.44854	-0.060835	0.0398966	0.13158
AT1G17600	CYP79F1	2.73852	2.78028	3.26123	2.83341	2.73212	3.77172	-0.0470771	0.121114	-0.00603824
AT2G37440	RS2Z33	2.7363	2.75347	1.37661	2.36545	3.41288	1.72596	-0.908955	-0.124226	0.245459
AT4G03292	BSM	2.72847	2.42225	0.510461	1.22636	1.92953	-0.115923	-1.45909	-0.535878	-0.460639
AT2G27380	AT2G26692	2.72804	3.62008	0.937446	-1.48587	4.76069	3.7306	-3.24963	0.592713	1.28701
AT3G10150	AT3G09830	2.72447	1.96097	0.9816	0.972995	1.42906	1.6114	0.0806691	0.242665	-0.0364493
AT4G08113	AT4G06566	2.71826	2.69834	1.96576	2.71183	2.26147	3.30935	-0.345986	-0.687678	0.204153
AT2G36800	AT2G36780	2.71744	2.95445	1.5871	2.87362	2.72065	0.878443	0.1925	-0.0172904	-0.585275
AT4G22740	AT4G22360	2.71545	2.53219	2.66955	2.84487	2.98291	3.07098	0.272309	0.414159	0.474874
AT4G05320	ENT6	2.71261	2.64943	1.7167	2.19554	2.54154	1.22088	-0.363751	-0.0921727	-0.384859
AT4G13620	AT4G13010	2.71017	2.74768	1.35604	2.27899	2.62904	1.24494	-0.351245	-0.276569	-0.0406398
AT1G22985	FBP7	2.70964	2.62191	0.27869	2.41228	3.3209	0.943618	-0.570899	0.587509	0.458615
AT2G01008	AT2G00340	2.70895	2.82278	4.28234	3.07657	2.32913	2.85965	-0.261102	-0.52161	-1.25178
AT1G62950	FMO GS-OX3	2.70582	2.56771	2.98518	2.56014	2.49211	3.11093	0.17978	0.0407377	0.0778332
AT5G65500	AT5G65500	2.70139	2.9013	2.81769	3.64838	3.51418	3.03653	0.128085	0.429239	-0.0524458
AT1G15580	AT1G14250	2.69528	3.87754	-0.812489	2.40191	2.81533	-0.816333	-1.99989	-0.664578	-1.41705
AT2G32210	AT2G32190	2.69245	3.30625	-1.06363	2.9725	3.17335	0.541092	-0.29455	0.481004	1.08879
AT1G01520	ASG4	2.69007	3.24944	3.10164	2.17637	2.5307	1.89695	0.125353	0.33652	-0.195075
AT1G62760	FMO GS-OX2	2.67389	3.29861	0.724819	3.60046	3.64394	0.74663	0.940511	0.171692	0.629963
AT5G61510	AT5G60800	2.66578	2.50958	2.42494	2.8011	2.95689	2.95737	0.155634	0.322449	0.449475
AT3G26440	AT3G26135	2.66214	2.94152	1.88449	2.05497	2.23709	1.65577	-0.59992	-0.788855	-0.0282414
AT1G72800	AT1G72660	2.66031	2.39834	-0.912775	2.08472	2.55072	-0.255775	-0.504634	0.110063	0.566705
AT4G06746	AT4G05890	2.65907	2.88997	-1.95971	2.32481	2.82695	-1.1958	-1.0817	0.0882974	0.365341
AT2G44840	ERF13	2.65611	2.47182	0.904476	2.21031	0.749605	0.184927	-1.45402	-1.65393	-0.920745
AT3G50930	BCS1	2.65607	2.18167	0.967563	2.43971	1.73487	0.493666	-0.308875	-0.618813	-0.428471
AT5G03340	PRR7	2.65217	2.45062	2.58395	3.30952	2.91254	2.9581	0.68797	0.277267	0.440399
AT4G08112	AT4G06430	2.65075	2.50264	3.11208	2.56843	3.08756	3.4337	0.206764	0.444432	-0.243895
AT1G06970	AT1G06210	2.65049	1.81475	1.70151	1.8641	0.451854	1.8372	0.920696	-1.67949	0.30077
AT1G77950	AT1G77680	2.64683	2.63792	2.89686	5.04959	2.92087	1.37802	-0.098723	0.858881	-1.11054
AT4G28140	AT4G27890	2.64304	2.65447	-1.27116	1.95394	2.53924	-0.108754	-1.10825	0.248207	1.3589
AT3G16330	AT3G15760	2.64289	2.55141	-0.272227	3.16442	3.30288	0.465316	0.545545	0.703712	0.887644
AT4G15480	ELIP2	2.6401	1.11962	0.99464	0.21694	0.74971	2.19458	-0.842516	-0.869362	0.281759
AT1G13360	AT1G11270	2.63954	2.58802	-0.117128	2.18927	1.95582	0.626882	-0.338237	-0.456037	0.492962
AT5G43620	c-NAD-MDH2	2.6348	2.37867	1.51567	2.46568	2.92317	2.30905	0.00934862	0.446166	0.785543
AT5G00825	SR1	2.62696	1.93441	2.56357	3.3113	2.65798	3.72815	0.680927	0.69788	0.256971
AT1G58889	AT1G58170	2.62628	4.45904	3.38891	2.4009	3.06582	1.73916	-0.466962	-0.592386	-1.00586
AT4G02430	AT4G02550	2.61173	2.48204	2.29306	1.90891	2.33911	2.08058	-0.666342	0.00907343	-0.278175
AT5G25280	PGL5	2.608	2.57872	0.56648	2.27845	2.68035	0.839967	-0.317719	-0.114136	0.37923
AT3G11670	AT3G10815	2.59574	2.5136	1.94068	2.72094	2.76785	2.16539	0.526962	0.369788	0.352983
AT5G18080	AT5G17760	2.58364	2.59892	0.261804	1.05457	1.97006	-0.619008	-1.92272	-0.855868	-0.503828
AT3G17330	PnsB3	2.57812	2.46911	2.33006	3.06003	2.70925	2.85711	0.847993	0.379798	0.685779
AT5G51630	EYE	2.57792	2.72815	2.32459	2.69796	2.74506	2.1081	0.0521823	-0.0455372	0.00481543
AT3G11020	PAP16	2.56184	2.42622	1.5923	2.75222	2.61099	2.34472	0.504038	-0.00405103	0.881892
AT2G08950	AT2G38255	2.55651	2.39469	1.32117	4.79889	2.82564	2.56595	1.00927	1.64687	-0.240734
AT4G03320	AT4G03315	2.55406	2.72904	2.1253	2.84465	3.22953	2.51817	0.1849	0.333726	0.424873
AT2G28000	AT2G27590	2.55275	2.63327	2.39674	2.28562	2.67154	2.51236	-0.0390563	0.189586	0.179218
AT5G63130	AT5G63130	2.55169	2.84432	1.10537	2.67686	3.35958	1.51277	-0.0718356	0.610528	0.059503
AT5G49910	CP1	2.54844	2.76848	2.45823	2.37815	2.9239	2.3342	-0.115142	0.173503	0.0241486
AT5G04410	HD2C	2.54511	2.64554	1.79611	2.4648	2.96931	2.14229	-0.192839	0.21371	0.265504
AT2G23190	AT2G22590	2.5402	1.54994	2.69252	3.75944	3.47231	4.47744	0.623198	0.927514	0.0323659
AT5G04380	AT5G03560	2.53957	1.55075	3.80494	0.826639	0.890566	1.7594	1.54188	0.336607	-0.559514
AT2G02750	HB17	2.53586	2.73217	1.71517	2.17074	2.5697	1.96567	-0.607192	-0.0618199	-0.268357
AT3G47875	CDF3	2.53299	2.81532	1.48761	1.61825	1.23028	1.21501	-0.92559	-0.89657	-0.872709
AT1G35730	TPR9	2.5294	3.85496	3.16827	3.59393	2.58113	1.6603	0.0530088	-0.0482974	-0.923138
AT1G32870	AT1G31690	2.52783	2.27231	1.84884	3.47146	3.07274	2.46735	0.842419	0.7776	0.615958
AT1G49710	AT1G48710	2.52733	2.59941	2.83292	2.75149	3.07049	2.98308	0.182353	0.333873	0.45595
AT5G54690	DFL1	2.52433	2.65928	1.30748	1.67159	2.57471	1.32297	-0.910833	-0.348606	-0.310308
AT4G34550	AT4G34412	2.52169	2.60193	2.8341	2.23012	1.78991	3.08456	-1.19491	-1.27718	-0.966199
AT3G06630	RLP33	2.51813	2.14591	0.466213	1.3691	1.96407	0.806782	-1.08381	-0.476502	0.315668
AT3G05327	TPR10	2.51636	2.1852	0.496043	1.70089	1.98611	1.61205	-0.189386	0.440553	0.707565
AT5G49560	AT5G49390	2.51393	2.64298	1.82511	2.58767	2.67372	2.18443	0.0247445	0.263679	0.252108
AT5G64950	AT5G64950	2.51181	2.25003	2.35035	2.68087	2.43358	2.64223	0.414168	0.136176	0.116433
AT1G13610	BAG5	2.51145	3.30891	0.846093	1.37885	1.73662	1.07822	0.174562	0.150612	1.06793
AT1G08570	LBD1	2.51122	2.40958	2.34165	2.98363	2.84891	2.90348	0.275739	0.359137	0.485982
AT1G64200	AT1G63010	2.50843	2.31144	1.95863	2.39759	2.53016	2.0861	0.414823	0.465733	0.379657
AT1G14980	AT1G13930	2.49517	2.73627	2.37554	2.4661	2.88932	2.73488	-0.0849401	0.367985	0.211957
AT2G15790	AT2G13960	2.4938	2.49575	1.53765	2.99396	2.76672	2.51304	0.956137	0.661851	0.926657
AT2G47950	AT2G47950	2.4892	2.26961	-3.2375	3.71836	3.1932	4.11794	2.02601	2.24207	3.52442
AT1G10960	AT1G10040	2.48473	2.77365	1.14686	2.32107	3.02527	1.70163	0.207686	0.387982	0.537066
AT3G05905	AT3G05260	2.48467	-0.761778	1.18233	2.6066	0.858204	0.258806	0.114666	1.62915	0.0752427
AT1G10230	AT1G09715	2.47951	2.40363	1.50771	2.76137	2.73755	2.23084	0.290387	0.400606	0.585401
AT3G50840	AT3G50840	2.47636	2.33293	1.47872	3.07892	2.85788	2.37613	0.574697	0.502493	0.967528
AT3G13277	SRF4	2.46875	2.21979	3.04184	3.09208	3.20897	2.3343	0.18277	0.318253	-0.542041
AT1G16410	AT1G15970	2.46766	3.02914	2.99602	1.49649	1.76981	2.1171	-0.630879	-0.514037	-0.588375
AT4G09130	AT4G08112	2.46765	2.7292	2.90329	1.17643	1.1507	2.23039	-0.445767	-0.931545	-0.516065
AT5G26146	AT5G25280	2.45942	3.31049	0.104528	3.59294	3.77118	0.374305	0.823052	0.592843	0.438244
AT3G53235	AT3G53235	2.45844	1.93144	1.43168	2.83108	2.10605	2.07359	-0.0560074	0.176637	0.649025
AT1G75980	GASA1	2.45792	2.3897	2.75176	2.20405	2.66224	2.77515	-0.12584	0.431171	0.234808
AT1G09157	AT1G08940	2.45617	5.41966	5.79822	1.60355	4.26219	6.33466	-1.18993	-0.259482	-0.428569
AT1G29785	STZ	2.45338	1.64962	2.10227	2.5288	2.24249	2.29176	0.661592	0.256069	0.647648
AT4G14690	AT4G14270	2.44692	2.7535	2.04877	2.97099	2.29454	2.34705	0.709255	-0.0593348	0.469979
AT3G28155	DRB3	2.44504	1.68278	1.82289	2.07312	1.27273	1.61129	-0.213031	-0.210695	-0.196733
AT5G53486	SPDS3	2.44381	2.24855	2.02171	0.9979	1.75364	1.08966	-0.992374	-0.138371	-0.864904
AT3G60720	PDLP8	2.44221	2.68044	-0.276543	2.86051	2.53352	0.905929	0.703494	-0.026881	1.01358
AT3G50800	AT3G50625	2.43956	2.25053	-0.251707	1.00569	0.969051	0.314979	-0.983957	-1.34761	0.812322
AT4G19170	HSF A4A	2.43599	2.62953	1.78091	0.667043	1.96267	0.275356	-2.06635	-0.951743	-1.43178
AT1G07410	MAC5A	2.43398	2.57269	2.00964	2.26248	2.77081	1.74605	-0.11911	0.264977	0.154201
AT4G39110	EDS5	2.43003	2.49257	3.04124	2.30536	2.55614	2.8361	0.0299715	-0.0379768	-0.272207
AT3G17130	AT3G16040	2.42845	2.12798	0.504644	2.37161	2.18442	1.9289	-0.619973	0.234312	0.48488
AT5G11110	AT5G09390	2.42787	2.40503	1.7203	3.14039	3.38427	2.23078	0.846849	0.884707	0.653036
AT4G29340	AT4G29070	2.423	2.69009	2.76535	2.53291	2.82531	2.22953	0.0965979	0.468021	-0.157729
AT2G01430	AT2G01020	2.42261	2.75294	2.03173	2.67005	2.57126	1.50604	0.0802921	0.524312	-0.0871567
AT3G03320	AT3G03140	2.41828	2.14675	1.58881	2.57161	2.55733	2.13615	0.281428	0.284825	0.461373
AT1G02390	TPK4	2.41712	2.41616	0.131636	1.19917	2.24271	-0.63782	-1.28715	-0.263088	-0.273162
AT5G24155	AT5G23480	2.41696	1.90038	2.57109	1.57306	1.93698	1.70878	-0.393119	0.197983	-0.176028
AT4G34230	UGT73B2	2.41566	2.33651	1.41816	1.97886	2.35106	1.221	-0.0908513	0.246703	-0.121264
AT4G16820	ESD4	2.41405	1.73719	1.54946	3.11896	1.14876	1.02139	-0.431217	-0.088566	-0.214901
AT1G59265	RXW8	2.40906	2.58496	4.00551	2.54544	2.68705	2.0117	-0.613341	-0.22436	-1.109
AT3G10815	AT3G10020	2.40554	2.01694	1.11269	2.40061	2.77244	1.58817	0.186902	0.571097	0.357415
AT1G73066	AT1G72920	2.39982	2.42082	2.05314	1.96885	2.2381	2.68504	-0.143866	0.00514587	-0.0316086
AT5G47160	AT5G47060	2.39668	2.15653	2.89786	3.42206	2.50932	2.97412	0.90304	0.793443	0.775341
AT1G54560	FAP3	2.39169	1.27388	1.18647	0.554034	0.259521	-0.143503	-0.984266	-0.206114	-1.42773
AT2G21130	GPRI1	2.39032	2.45036	2.02082	2.60735	2.93328	2.72937	-0.366764	0.259286	0.515252
AT3G26932	CYP71B34	2.38873	2.15492	0.564632	2.33651	2.00352	0.739271	-0.041855	0.0263088	0.0918611
AT4G29880	ACHT2	2.37925	1.35079	1.74415	1.75555	2.70927	1.95759	0.550246	1.2085	0.48674
AT5G57050	AT5G56850	2.37646	1.92429	1.27213	3.02996	2.96595	2.22018	0.722121	0.955515	0.772983
AT5G57100	AT5G56980	2.37356	2.2846	1.59197	2.15103	2.60852	2.08132	-0.245927	0.255991	0.482324
AT5G12180	AT5G10890	2.37262	1.71323	5.69839	2.80528	2.30763	1.49578	0.684692	0.951199	-0.174776
AT3G12320	RLP34	2.36951	2.40512	2.67832	1.50489	2.38607	1.96516	-0.182502	0.405079	-0.401808
AT3G17600	AT3G17130	2.36823	0.553534	0.932093	0.280793	0.836771	1.72987	-0.747035	0.953253	0.290525
AT5G01060	AT5G00395	2.36628	2.5596	0.860852	1.38638	1.55404	0.291345	-1.23062	-0.683494	-0.768034
AT3G03140	ZFN1	2.36498	2.26858	1.69185	2.17731	2.35682	1.7137	-0.18589	0.0793383	-0.0565578
AT1G13310	AT1G11265	2.36236	1.81003	1.4655	2.61206	3.28886	4.17764	0.449468	0.737705	0.11634
AT1G72540	AT1G72500	2.36029	1.82057	-0.199849	2.9753	2.27506	0.738126	0.0160179	0.0807421	0.719832
AT1G53180	AT1G52560	2.35958	2.04488	1.20505	2.32684	2.35532	1.7444	-0.00436515	0.177591	0.699872
AT1G15410	AT1G14205	2.35501	1.9254	1.39568	3.01564	2.69963	2.36755	0.99027	0.806726	0.982468
AT1G68300	emb1688	2.35442	2.30828	2.20869	1.9342	2.61062	2.53099	0.169706	0.36624	0.370535
AT5G16900	AT5G15940	2.35201	2.54826	1.566	2.30417	2.4078	1.56107	-0.159194	-0.0483775	0.179242
AT1G01830	AT1G01830	2.351	2.0169	1.42322	2.48878	2.30052	2.06938	0.232212	0.268379	0.532325
AT1G71520	AT1G71170	2.34658	2.72741	-1.62083	3.02898	2.54365	-0.457922	0.200758	0.497196	1.2245
AT1G78380	GSTU20	2.3343	2.27863	1.41647	3.03203	2.48769	1.86105	0.759941	0.32306	0.45155
AT4G25130	AT4G24480	2.32741	2.47675	1.8332	2.13701	2.78501	2.14006	0.237912	0.342062	0.544824
AT1G79915	AT1G79915	2.31439	2.53511	1.69831	2.90976	2.28879	1.55613	-0.00535978	-0.116782	-0.137572
AT5G46710	RPS6	2.31415	2.17232	1.39656	2.13671	2.19368	1.52857	-0.453411	-0.019415	0.265789
AT5G03380	AT5G03030	2.3134	2.29767	1.16234	2.71659	2.76841	1.87504	0.448263	0.569619	0.742358
AT1G72900	AT1G72760	2.30304	2.17454	0.271895	1.58494	1.8587	0.151821	-0.585484	-0.248797	-0.0884748
AT1G76190	AT1G75980	2.30259	2.15414	-0.591624	2.26311	1.36498	1.66464	0.00964686	-0.418469	0.960362
AT2G32290	AT2G32210	2.30109	2.35796	1.84238	0.76112	1.03404	0.246102	-0.279497	-0.379697	-1.26266
AT4G11740	AT4G11310	2.29973	2.06011	2.4477	3.01336	2.5549	2.85163	0.707193	0.401147	0.547741
AT3G56350	AT3G56350	2.29824	1.00316	1.3605	0.679272	2.5362	1.48881	-2.92342	1.86461	0.232081
AT1G27350	AT1G26090	2.29774	2.4239	2.10742	2.34032	2.47389	2.54264	0.110008	0.0926281	0.15424
AT4G33930	AT4G33905	2.29328	1.88147	0.486551	1.76765	1.71604	1.08957	-0.558398	-0.0161141	0.630441
AT1G18740	AHA10	2.29219	2.00713	1.11234	2.16625	2.16399	1.6651	0.209513	0.115546	0.744512
AT4G29780	AT4G29590	2.28716	1.90132	-0.209008	2.75368	1.95871	1.18439	0.397079	-0.0663395	1.30791
AT5G65900	AT5G65900	2.28689	2.30823	2.10466	2.29704	2.45867	2.48673	0.241273	0.439184	0.269149
AT2G40170	GEA6	2.28081	1.15628	1.48187	2.22621	1.81347	0.41673	-0.903151	0.624118	-0.32714
AT3G26135	AT3G25013	2.27988	1.13435	0.424426	-0.176025	1.24802	-0.824773	-0.307095	0.913664	-1.35804
AT1G72510	AT1G72490	2.27835	2.39493	0.236164	1.73592	2.19432	0.156685	-0.367603	0.043832	-0.0220533
AT1G36730	AT1G34575	2.27511	2.22783	1.06002	2.18121	2.48156	1.44414	0.0727025	0.317852	0.39133
AT4G37390	HSF4	2.27075	2.29642	0.57007	2.20421	2.27686	0.371328	-0.188577	-0.343402	-0.0338938
AT4G33440	CDC20.1	2.27033	2.28657	1.75998	2.5468	2.43285	1.85137	0.348216	0.15059	0.442506
AT1G10050	AT1G09157	2.26989	2.21765	2.60616	3.08039	2.85275	2.91877	0.829767	0.559627	0.498473
AT2G40610	EXPA8	2.26556	2.49391	2.00649	1.19537	1.87204	1.14182	-1.17625	-0.750361	-0.895886
AT1G63840	AT1G62950	2.26297	2.50362	0.41504	2.44362	2.68891	0.777353	-0.0647571	-0.0887203	0.0482344
AT1G68620	AT1G67870	2.25831	1.9363	-0.0288918	2.97673	2.28367	0.590542	0.764601	0.241221	0.776687
AT5G65230	MYB53	2.25629	1.89219	0.971326	1.63017	2.42413	1.33594	-0.430697	0.0633198	0.343157
AT1G13600	AT1G11320	2.25568	1.27667	1.54471	2.87753	2.42505	1.73184	0.609641	0.459374	0.489631
AT5G17300	AT5G16960	2.24611	1.94366	1.60365	1.71906	1.69195	1.37035	0.22815	0.283833	-0.0256029
AT4G14300	PTAC5	2.24202	2.05243	2.22642	2.30761	2.30703	2.40905	0.338871	0.313383	0.334655
AT5G08790	AT5G06750	2.24043	2.22135	0.64469	1.79984	1.94798	0.508448	-0.760535	-0.397346	-0.257498
AT5G28030	AT5G27560	2.2404	2.48897	3.13924	1.91976	2.35596	2.56992	-0.150293	-0.197835	-0.139922
AT1G64563	VHA-E3	2.23963	2.09311	3.55181	2.62308	2.12925	2.58109	0.337902	0.481573	-0.255574
AT5G40880	AT5G40600	2.23758	2.05859	1.63464	2.20246	2.46803	1.58958	-0.167042	0.254551	-0.0902079
AT1G08290	ECA4	2.2341	1.37997	0.499113	2.19331	2.27179	0.526047	0.624498	0.981123	0.737233
AT4G01490	NAC069	2.23221	2.28434	2.08322	3.01571	1.92362	2.322	0.470476	-0.192582	0.0548441
AT1G19490	EGY3	2.23214	2.22671	1.42743	2.13209	2.73571	1.21754	0.0897424	0.651967	0.316857
AT4G36648	SFH12	2.23081	2.3287	0.123621	2.23251	2.14047	0.552211	-0.112188	-0.00355865	0.313864
AT3G03520	AT3G03270	2.23058	2.18779	0.936685	2.34612	3.09823	1.71252	0.0501454	0.852821	0.755754
AT2G47520	ERF71	2.22628	1.79816	0.3651	2.55013	1.99574	0.950246	0.123088	0.0119165	-0.207553
AT5G55970	MYB120	2.22124	2.24247	0.963413	2.55048	2.7891	1.22699	-0.0523902	0.23689	0.22478
AT5G64400	AT5G64400	2.21547	2.30652	1.60244	2.32449	2.4351	1.8352	-0.0584232	0.11035	0.194195
AT3G10800	AT3G09980	2.21243	2.11518	1.90035	2.52314	2.63312	2.3832	0.0906708	0.210269	0.322683
AT4G08250	RAP2.9	2.20618	1.76621	2.71523	1.43124	1.94313	2.75945	-0.681105	-0.109696	0.247181
AT1G14590	AT1G13640	2.20136	1.74308	1.72769	2.36183	1.91472	2.00648	0.227224	0.313623	0.291013
AT2G19582	emb2444	2.20011	2.79996	2.29435	7.05691	3.47271	2.85413	1.36107	-0.206298	1.20429
AT1G49938	AT1G48725	2.19949	0.560416	1.07328	2.14833	2.27863	1.97218	-0.193055	1.05019	-0.0334141
AT4G17970	AT4G17585	2.19863	2.11205	2.64012	1.88684	2.22106	2.58766	-0.233644	0.0755284	0.0719619
AT3G58190	LBD29	2.19182	2.85397	0.243293	1.79607	1.64447	1.71624	-0.897484	-0.750481	0.785539
AT1G79780	AT1G79780	2.18968	1.29895	2.90606	2.42268	1.47555	3.20923	-0.00685435	0.623912	0.585034
AT2G21180	ERF53	2.18537	2.34223	-0.341301	2.55112	3.10781	0.116137	0.36529	0.837887	0.53999
AT1G32880	AT1G32127	2.18511	1.03541	1.35046	6.2589	4.23201	3.89774	1.84763	2.19139	1.08004
AT2G43570	CHI	2.18454	2.27914	0.49923	2.77449	2.43975	0.862588	0.328588	-0.00809345	0.342477
AT1G15970	AT1G14950	2.18312	2.09198	1.75027	2.11722	2.41538	2.30626	0.0362722	0.261433	0.388821
AT4G12005	AT4G11570	2.18243	1.6783	1.15734	2.67302	2.36178	2.06442	0.639879	0.816378	0.753556
AT5G39860	PMAT1	2.18183	1.91069	1.20927	0.754601	1.18397	0.646097	-0.990098	-0.452621	-0.564188
AT2G31380	AT2G30766	2.18003	2.32657	2.16827	1.48862	1.78592	1.72703	-0.424941	-0.367492	-0.426861
AT5G65300	AT5G65300	2.17939	1.84457	-1.52712	1.56361	1.80643	-1.58425	-0.928029	-0.21149	0.0723493
AT5G09990	MYB29	2.17747	1.35209	1.28077	1.85842	0.493732	1.12825	0.875953	0.16529	0.527371
AT4G01660	GLB1	2.17203	2.25031	1.63946	1.59141	1.99424	1.64337	-0.303664	-0.135465	-0.0716916
AT4G12000	AT4G11350	2.16237	2.10544	0.940714	1.7927	2.27966	1.39162	-0.160173	0.123181	0.264321
AT1G60590	AT1G59865	2.15979	2.56984	2.11477	1.48605	1.84571	1.3762	-0.632793	-0.342131	-0.559282
AT4G05020	AT4G04895	2.15528	2.09861	1.50654	2.50103	2.09731	1.74549	0.335228	0.120662	0.163709
AT1G32560	AT1G31370	2.15399	2.12281	2.81143	2.97222	2.94272	2.19044	0.0527297	0.551669	-0.122295
AT1G55980	AT1G55290	2.15243	2.1365	3.04095	1.97219	2.42467	2.40941	0.86778	0.566979	0.362602
AT2G43500	AT2G43500	2.15219	1.69898	1.81258	2.94575	2.06257	2.11195	0.743034	0.467001	0.301517
AT1G70300	NAP	2.14048	2.05022	2.11264	2.7642	2.58258	2.94701	0.623528	0.519678	0.81871
AT1G04980	AT1G04913	2.13815	2.17129	2.43527	2.46897	2.29431	2.79394	0.461438	0.456415	0.274531
AT2G30766	AT2G30690	2.13594	1.60937	-0.230642	0.416071	1.62577	-0.754379	-0.916561	-0.11262	-0.997971
AT5G04950	NAC2	2.13576	2.07356	2.23375	0.939711	0.960144	1.2477	-0.688722	-0.740625	-0.660419
AT5G47060	BSK2	2.13558	2.08896	0.310392	1.80203	2.23728	0.69897	-0.179194	0.196618	0.287985
AT5G65683	WAVH2	2.13497	2.26613	1.24175	2.64895	2.3006	1.86419	0.471251	0.0917604	0.532489
AT4G30460	AT4G29930	2.13221	2.32176	0.998153	2.74636	3.04258	1.353	0.44288	0.744772	0.376239
AT3G57810	AT3G57810	2.13072	2.24933	2.07176	1.98402	2.47953	2.15554	0.103508	0.304763	0.283898
AT5G16960	KIN1	2.12539	2.25403	1.24611	1.74955	0.1075	1.08523	-0.654897	-1.31904	-0.651867
AT5G25140	AT5G24340	2.12473	2.15137	0.65792	1.47234	2.58495	0.875951	-0.945844	0.455296	0.130678
AT2G36640	FBA6	2.12412	3.32926	3.43949	5.48837	4.82405	1.67544	1.36406	2.1084	-0.624249
AT4G11220	AT4G10110	2.12041	2.02297	2.07334	2.52779	2.71529	3.07636	0.704084	0.545543	0.9465
AT3G50060	AT3G49650	2.1153	2.13638	0.105933	1.45416	1.79928	0.498605	-0.602258	-0.282759	0.48272
AT1G01250	AT1G01250	2.11466	2.18978	2.07433	1.3195	1.64732	0.920986	-0.748145	-0.202343	-0.557472
AT3G49055	AT3G48790	2.11168	0.920208	1.39588	3.53617	3.04533	1.67158	-0.00643729	1.01836	0.591692
AT5G03370	LCL1	2.10978	1.97582	1.22355	1.89181	2.10471	1.47103	0.00214115	0.154247	0.325966
AT1G65980	AMT1;2	2.1076	2.18728	1.61815	2.20183	2.41318	1.89334	0.0485476	0.210968	0.229604
AT1G75270	EDS16	2.10514	1.96862	1.46656	2.47319	2.25286	1.72573	0.427229	0.374948	0.299524
AT5G26865	AT5G25450	2.09699	1.6385	0.706572	2.48983	1.29304	0.806704	-0.111776	0.200659	-0.0501769
AT1G69730	AT1G69430	2.09374	1.99804	2.19511	2.3146	1.60659	1.97193	0.997974	-0.327226	0.316914
AT5G61790	AT5G61510	2.09309	1.96469	1.88508	2.1245	2.12879	2.0047	0.233663	0.272543	0.18559
AT5G41820	AT5G41620	2.0913	2.46419	0.571396	3.54405	2.53024	1.46833	0.847186	0.259176	0.181779
AT4G09350	AT4G08250	2.0897	2.22591	1.92425	1.45367	1.80571	1.29466	-0.38175	-0.137707	-0.487925
AT5G18980	SAUR24	2.08487	1.63962	1.14476	2.0853	1.82307	1.19892	0.0532062	0.1358	0.254691
AT5G62130	AT5G62030	2.083	2.0646	1.44489	1.913	2.25763	1.48668	-0.15559	0.202938	0.143134
AT3G44900	AT3G44450	2.0823	3.29721	2.84076	2.40316	2.51606	3.3199	-0.438375	-0.422719	-0.298098
AT4G32610	AT4G32590	2.08012	1.9843	1.40783	2.24716	2.11099	1.77466	0.118063	0.263894	0.217422
AT2G04030	AT2G02750	2.07712	2.19161	2.08028	1.9461	2.47271	2.29701	0.0405274	0.346226	0.173044
AT4G39470	AT4G39470	2.07517	2.25689	2.21731	1.77723	2.27936	2.26598	-0.156343	0.122248	0.0402009
AT3G13310	AT3G13130	2.07247	2.00451	-0.678743	1.31949	1.22005	-0.522025	-1.07236	-0.91801	-0.15367
AT4G30490	AT4G30390	2.0719	2.00304	1.75387	2.13165	2.45334	1.9219	-0.163856	0.420168	0.170447
AT1G72920	AT1G72900	2.07033	2.033	0.883476	0.655932	0.867959	-0.0781381	-1.6973	-0.972148	-1.04519
AT2G05225	AT2G07652	2.07033	1.91422	2.11203	1.59078	1.57918	1.75236	0.175697	0.0970597	-0.162865
AT4G30390	AT4G29905	2.06017	1.90252	1.7519	2.55251	2.38559	2.74156	0.367191	0.479373	0.80919
AT4G10110	AT4G09130	2.05778	2.11249	2.21773	2.46626	2.54248	2.66892	0.374533	0.390153	0.446592
AT2G04520	UTR1	2.05665	2.13093	1.86018	1.97501	2.32767	2.40981	0.0418781	0.396678	0.464687
AT4G22670	AT4G22350	2.05639	2.02795	1.66064	2.14077	2.32819	1.91028	0.193649	0.378025	0.246508
AT1G29150	AT1G27090	2.04206	1.91384	2.14599	2.01283	2.23304	2.1863	0.0759726	0.200122	0.200357
AT1G13080	ZIP4	2.04049	2.19775	1.44385	2.7371	2.53022	1.89601	0.923345	0.420662	0.727014
AT5G37350	THI2.2	2.03513	2.03233	1.73808	2.06905	2.04767	1.94809	0.0367035	0.146854	0.184689
AT2G47020	AT2G47020	2.03394	2.06593	0.231391	2.05406	1.74526	0.203889	-0.0992694	-0.160618	-0.072701
AT2G25090	AT2G24535	2.03357	1.83535	0.370487	1.74911	1.72602	0.523933	0.156414	0.105121	0.52869
AT1G07203	AT1G35660	2.03207	2.39742	2.09777	1.87043	2.49718	0.856783	-0.115728	0.275657	-1.01726
AT3G59750	AT3G59750	2.02726	2.14024	3.21498	1.34446	0.563326	1.59422	-0.459549	0.0562645	-0.813405
AT4G25470	AT4G25390	2.0262	1.36439	-1.46149	-0.37223	-0.122855	-1.15868	-1.74056	-1.07757	1.06625
AT5G24150	AT5G23380	2.02571	2.40587	2.04501	1.69675	1.68989	1.60694	-0.294783	-0.326892	-0.144713
AT4G38140	AT4G38060	2.02483	3.82161	-1.24014	1.85071	2.46229	-0.554003	-0.299931	0.552495	-0.663211
AT5G40600	SIP1	2.01808	1.60099	2.08979	2.12421	1.93213	2.51695	0.53611	0.487765	0.462789
AT5G03160	Hsp70-2	2.01773	2.04496	2.43002	1.9791	2.02344	2.36352	0.130238	0.142232	0.0679628
AT3G06660	AT3G05695	2.01735	1.67254	2.32617	2.29568	2.35408	2.7751	0.618267	0.690829	0.588796
AT5G16600	CLPB3	2.01671	1.89946	0.962168	0.93937	1.53795	0.355569	-0.592366	-0.366944	-0.594438
AT1G74240	AT1G74070	2.01497	2.15262	2.19343	2.17052	2.54209	2.69141	0.250582	0.282609	0.241704
AT5G57123	ABI2	2.01459	2.0787	0.147068	2.30578	2.81351	-0.68943	0.141117	0.524522	-0.627434
AT4G25540	CBF2	2.01366	1.82147	1.7386	2.73924	2.21492	1.86318	0.646436	0.0121395	0.0995123
AT5G19870	AT5G18636	2.01166	2.289	1.07781	3.06467	3.1033	1.34049	0.974394	0.346484	0.817
AT1G50400	FUT12	2.01138	2.04745	0.819044	1.39389	2.53748	0.793439	-0.120714	0.179471	-0.181567
AT4G23680	CORI3	2.00943	2.23224	1.50445	1.77044	2.52461	1.43601	0.453128	0.418568	0.417337
AT4G03315	AT4G30570	2.00512	1.9185	2.3713	1.96962	2.11155	1.95954	0.296094	0.187965	-0.274423
AT5G02425	AT5G14020	2.00128	1.98799	1.97861	1.3307	2.5825	2.08685	-0.138759	0.112902	0.133174
AT4G12320	GPX6	1.99879	2.34252	1.69799	1.11209	1.67227	0.983459	-0.93039	-0.847744	-0.545841
AT1G31280	AT1G30070	1.99635	2.29304	2.12303	2.44116	2.94198	2.31963	0.127876	0.395073	0.234715
AT1G21140	AT1G20400	1.99633	1.10929	0.437689	2.2911	1.37209	0.898877	0.0755165	-0.298602	0.484483
AT4G23160	AT4G22740	1.99459	-1.56829	0.433406	1.21652	1.42307	1.75479	-0.152895	2.3206	0.743716
AT2G21150	ULT2	1.9916	1.91059	1.53266	2.04563	2.00926	2.00728	0.239933	0.228513	0.413219
AT5G54585	CNGC4	1.99123	1.84362	1.54086	1.36849	1.39996	1.03603	-0.813591	-0.475033	-0.488624
AT4G29070	AT4G28480	1.99059	2.02685	2.352	2.14939	2.34737	2.62465	0.26149	0.320315	0.454853
AT4G17670	AT4G17420	1.98856	1.59056	0.528268	1.16623	1.12826	0.32677	-1.07617	-0.550788	-0.052877
AT2G38600	AT2G38600	1.98582	2.06495	0.747896	1.84676	2.63238	0.570567	0.664061	0.973152	0.0554663
AT1G08460	APX1	1.98509	2.10069	1.14204	1.66189	2.23428	1.15022	-0.343718	-0.0106572	0.111588
AT1G20450	AT1G19230	1.9849	1.85841	0.600557	2.62125	2.60032	1.27016	0.291475	0.588366	0.788592
AT3G51520	DGAT2	1.98475	1.92522	1.68503	2.50117	2.36326	2.28706	0.529812	0.359897	0.634869
AT4G27020	AT4G26795	1.98353	1.82678	1.64652	2.34968	2.10768	1.95278	0.427632	0.377289	0.350379
AT1G77410	AT1G77090	1.98339	1.90301	1.95596	2.65811	2.62123	2.91009	0.93579	0.624642	0.751858
AT1G73600	AT1G73390	1.98199	2.02247	1.93706	1.45562	1.61656	1.65357	-0.13205	-0.139358	-0.112194
AT1G79640	AT1G79640	1.98193	2.18985	0.399093	1.84363	2.37685	0.234624	-0.0538364	0.152692	-0.246593
AT1G65860	AT1G64563	1.97993	2.54815	2.08925	-0.162869	0.0340594	0.731925	-1.55874	-1.30934	-0.981541
AT1G10480	AT1G09965	1.97976	1.70882	0.233806	1.25374	1.11562	0.572209	-0.0819487	-0.165294	0.719896
AT1G16500	PnsB1	1.97813	2.09118	0.576213	2.6791	1.8662	1.19238	0.830055	-0.11504	0.671283
AT5G66090	AT5G66090	1.97723	1.85529	1.93003	1.83336	2.2478	2.45651	0.659146	0.358348	0.613844
AT3G48790	XTH11	1.97511	1.85022	2.16758	1.25596	1.5515	1.1562	-0.363084	-0.484434	0.316178
AT1G61470	AT1G60590	1.97361	0.549951	0.33454	0.728128	0.882844	-0.291662	-0.738191	0.267747	-0.570171
AT1G08940	HDA08	1.96816	1.79166	0.82428	2.02046	1.44506	1.5078	0.261892	-0.053044	0.700211
AT1G79160	AT1G79100	1.96608	1.75383	0.613313	1.6385	1.77166	0.813071	-0.420151	-0.0598207	0.343371
AT3G15760	ATPMEPCRC	1.96476	2.45524	0.569257	0.206078	1.14538	-0.222097	-1.56019	-1.30265	-0.788423
AT5G37550	AT5G37400	1.96474	0.754559	0.30315	1.4206	1.48683	1.26448	0.00991944	0.0655077	0.662936
AT1G21560	AT1G20990	1.96017	2.02283	0.905667	1.38478	1.573	0.623614	-0.415922	-0.182295	-0.215136
AT4G39520	AT4G39520	1.96015	1.82293	1.95598	2.28736	2.26224	2.30336	0.537095	0.430735	0.559641
AT2G40830	RHC1A	1.95728	1.92445	2.16582	2.01178	2.1869	2.39467	0.259281	0.302805	0.270879
AT5G51430	SDHAF2	1.95709	1.9333	1.46948	1.87631	2.14679	1.56213	-0.211545	0.0420501	0.0296853
AT4G05631	DDB1A	1.95481	2.0002	3.46786	2.58371	2.31278	3.09054	0.258135	0.50171	-0.310681
AT2G44600	AT2G44600	1.95177	2.03691	1.69991	1.4978	2.41074	1.80981	-0.53981	0.0342692	0.252533
AT5G00470	CYP71B12	1.94513	2.36406	1.32568	1.9764	1.33647	0.833249	-0.75708	-0.812562	-1.01701
AT1G64500	AT1G63580	1.94503	1.9574	2.0137	0.774851	1.14859	0.780603	-0.546083	-0.241406	-0.843916
AT1G01810	AT1G01810	1.94491	2.26569	-0.205145	0.638857	1.29735	-0.772741	-1.53703	-0.378518	0.0704479
AT2G34040	CUTA	1.94327	1.62533	2.03551	2.20085	1.80172	2.27815	0.440858	0.217612	0.3743
AT2G20470	AT2G19310	1.94226	2.26929	2.19203	1.36552	0.758785	1.83963	-0.420248	0.291483	-0.342922
AT5G12040	CM2	1.93852	2.08686	1.19496	1.51743	2.29365	1.14335	-0.345193	0.104895	-0.00742798
AT2G38255	APD1	1.93764	1.84328	2.32571	2.79566	1.99938	2.9796	0.658721	-0.237961	-0.872395
AT2G26000	RLP21	1.93681	1.64373	2.21849	2.25123	1.94283	2.44516	0.398678	0.342744	0.210831
AT3G04530	SAUR28	1.93661	1.73518	1.12503	0.495353	1.35026	0.148355	-1.32033	-0.380295	-0.980851
AT2G02350	AT2G01360	1.93623	1.76254	1.3385	1.62149	2.10216	1.3898	-0.433368	0.345043	-0.0941641
AT3G23170	AT3G22100	1.93591	1.6684	-0.858039	2.04435	2.67885	-0.27668	0.176425	0.80146	0.70385
AT1G58150	PAP1	1.93447	1.66607	-0.013036	2.66425	2.05016	1.13645	0.784447	0.530293	1.23217
AT5G17760	RVE1	1.93432	1.82729	0.428469	2.38213	2.08693	0.611731	0.530766	0.465914	0.0749894
AT4G37990	bZIP7	1.93357	1.18821	2.2991	1.78013	0.663167	1.93549	0.760538	0.437777	2.09357
AT4G34135	ABF3	1.93041	2.00086	1.55991	2.35864	2.27056	1.36537	0.432272	0.20009	-0.0946607
AT1G60970	GolS4	1.93026	1.8158	2.35288	1.4098	2.48444	1.88518	1.05215	1.06866	0.0908899
AT5G03740	AT5G03285	1.9275	1.92838	1.9153	2.13492	2.11036	2.26708	0.153262	0.355288	0.269621
AT1G51340	AT1G50590	1.92321	1.99114	1.06924	2.40792	2.50416	1.61207	0.562827	0.408916	0.372248
AT4G35690	DRL1	1.92257	1.53882	0.432417	3.17475	2.15494	1.79229	0.722327	0.933123	1.41332
AT5G06750	DREB2A	1.92108	1.79001	1.24726	1.7492	1.9783	1.72633	-0.0321974	0.284541	0.355708
AT5G64230	AT5G64230	1.92032	2.09461	1.15807	1.69012	1.60061	1.19789	-0.359579	-0.140413	0.22774
AT1G30480	AT1G29820	1.92008	1.82178	1.35162	1.59254	1.85764	1.39389	-0.394716	0.0659572	0.0603746
AT2G41260	M17	1.919	3.28088	0.084151	1.79574	2.75937	2.16216	-1.35145	-0.345003	0.612445
AT1G19230	AT1G17600	1.9129	1.73893	1.16665	1.47329	2.13096	0.888485	-0.0796402	0.270295	0.174315
AT5G33382	DES1	1.9121	3.23816	1.28933	1.05875	1.69665	0.554803	-0.668349	-1.12909	-0.0346381
AT4G06430	AT4G16460	1.91144	0.716256	2.99823	0.637466	0.229639	0.935097	-1.44407	-0.9334	-0.338511
AT4G24380	AT4G24160	1.91123	1.72295	1.01652	1.47351	1.64125	0.909738	-0.782962	-0.00275358	0.10611
AT2G35150	AT2G34890	1.90865	1.4593	0.159073	2.43954	1.75763	0.903509	0.684359	0.332894	1.12341
AT3G54000	AT3G54000	1.90822	1.42845	0.906513	1.86508	1.83642	2.09934	0.112045	0.450787	1.21749
AT5G49390	AT5G48575	1.90762	1.85446	2.73804	2.82818	2.25758	2.99294	0.983932	0.666891	0.678189
AT2G43630	AT2G43630	1.90718	2.05381	1.82435	1.5901	2.27116	1.76721	-0.160684	0.353642	0.0865065
AT3G24100	AT3G23170	1.90649	1.90803	1.01888	1.27224	2.02839	1.05056	0.239263	0.606165	0.595628
AT3G58000	AT3G58000	1.90231	1.58972	-0.144206	2.39093	1.91346	0.839901	0.527586	0.505028	0.449827
AT2G40300	FER4	1.89948	2.07285	1.52615	2.08271	2.22738	1.90627	0.153015	0.175545	0.331179
AT1G77680	AT1G77460	1.89565	2.02318	1.12854	1.66688	1.95918	1.02147	-0.255586	-0.0964723	-0.0448839
AT3G26290	ROF1	1.89388	2.06072	1.96396	1.82645	1.78772	1.62353	-0.0168079	-0.149857	0.00724584
AT2G26690	HSFA2	1.88811	1.86677	0.407554	2.29265	2.59816	0.673535	0.885659	0.855438	0.455666
AT1G70440	AT1G69523	1.88337	2.44993	-1.07079	3.3436	3.07363	0.87154	0.233044	1.14491	1.45323
AT5G64870	AT5G64870	1.88062	1.64925	0.203956	0.567903	0.532171	-0.540847	-1.33248	-1.44055	-0.152404
AT4G14695	AT4G14300	1.87387	1.7706	1.8071	2.00627	1.58304	1.01813	-0.512693	-0.290736	-0.222925
AT5G55830	PDC2	1.8738	1.99523	0.0946675	0.928759	1.79388	0.483484	-0.84229	-0.198421	0.300293
AT2G36307	AT2G36220	1.87257	1.92519	-1.45538	1.57202	1.65543	-1.03432	0.0736718	-0.0623835	0.28457
AT1G13195	AT1G11100	1.87119	1.91146	1.59114	1.8778	2.23792	2.0309	-0.119214	0.182954	0.305399
AT2G33585	RIC1	1.87098	1.7216	0.97245	1.14441	1.50732	1.40984	-0.245969	-0.122133	0.334608
AT3G50970	LTI30	1.87026	2.04459	-0.183328	2.23336	2.4799	-0.477252	0.0394931	0.401391	-0.291888
AT2G36355	AT2G36307	1.8699	1.36516	0.837408	2.05475	1.712	1.13931	0.172623	0.557983	0.416349
AT3G04120	AT3G03440	1.86937	1.89496	1.40831	1.90184	1.79719	1.39632	0.214337	0.0258345	-0.00828875
AT1G02290	GPAT2	1.86859	1.77611	2.26168	1.97491	2.07462	2.33317	0.147603	0.21294	0.248782
AT5G01300	AT5G00400	1.86826	1.41547	2.73268	2.19901	1.20787	1.5008	0.146737	0.802308	-0.777865
AT1G75750	AT1G75460	1.86673	1.75046	0.673132	2.20924	2.62494	1.13032	0.858917	0.840352	0.73292
AT2G33280	AGO6	1.86562	2.94951	0.468838	1.64338	2.27762	0.122669	0.377652	0.0930813	0.190736
AT1G07900	AT1G07517	1.86487	1.62245	-0.361061	2.63672	2.32382	0.632415	0.499095	0.463033	0.978321
AT2G43865	AT2G43865	1.86447	1.19291	1.80286	1.47212	1.78858	0.968661	-1.4017	0.0700469	-0.818326
AT2G47770	TSPO	1.85777	2.25427	1.114	2.86353	4.09412	1.74572	0.898179	2.34315	0.328668
AT1G33760	AT1G32780	1.85584	1.06404	-2.78793	2.73965	1.7064	-0.979518	0.410905	-0.0187607	1.40181
AT3G56260	AT3G56260	1.85527	2.16046	2.52697	2.55563	1.67228	2.62312	0.582785	-0.193005	0.26266
AT5G06760	AT5G05415	1.85458	2.58201	2.0638	4.27891	4.26521	1.67069	1.07467	1.67763	0.244018
AT1G11320	SK18	1.8536	1.25924	2.39695	1.95259	1.25149	2.70928	0.393548	0.275629	0.464556
AT4G20020	AT4G19645	1.85352	1.32474	1.75761	2.40685	1.6294	2.33048	0.811052	0.396386	0.806387
AT5G56630	Cpn60beta3	1.84909	1.65332	1.67982	2.4431	1.89357	2.1068	0.792015	0.307855	0.564923
AT4G02990	ABP1	1.84852	1.90194	1.75503	1.59972	1.89264	1.98247	-0.124959	0.0615829	0.1766
AT5G39050	AT5G38520	1.84819	2.36503	0.278693	2.55565	2.78313	-0.27387	0.319347	0.387688	-0.539729
AT1G79170	AT1G79160	1.84791	1.57468	0.724734	1.37067	1.79568	1.30162	-0.513065	-0.398548	-0.204293
AT5G61810	AT5G61670	1.8467	1.64146	0.488351	1.56916	2.08105	0.508896	0.0342098	0.494315	0.163728
AT4G39030	AT4G38940	1.84669	1.66481	0.609386	1.53994	1.68996	0.13308	-0.0518187	-0.110508	-0.0433942
AT1G73380	PS2	1.84397	1.85282	2.20026	1.37073	1.71166	1.92353	-0.601349	-0.224634	-0.379077
AT2G33700	MLO5	1.84079	1.56367	1.852	2.07806	1.80129	2.11336	0.2716	0.226524	0.327162
AT1G73010	AT1G72910	1.83268	1.91743	0.88943	1.60635	2.38205	0.305531	-0.0414253	0.0848135	-0.32755
AT1G43160	AT1G35210	1.83078	1.65126	-0.493376	2.83289	2.61426	0.0962397	0.74142	1.20441	0.110444
AT5G14830	AT5G13205	1.82785	1.92549	2.11958	1.52352	1.70795	1.88364	-0.345722	-0.124577	-0.152306
AT2G32190	AT2G32130	1.82582	2.10641	-0.770666	1.62019	1.91617	0.144049	-0.379583	0.121688	0.806063
AT3G18900	AT3G17800	1.82539	1.66577	1.13569	1.61084	1.97667	1.49255	-0.152372	0.602728	0.265924
AT3G15354	AT3G14200	1.82172	1.95462	1.9286	1.67942	1.74282	1.81793	0.112578	0.0387815	-0.103403
AT3G03310	AT3G03060	1.82084	1.50954	1.78797	2.12648	2.09284	2.21161	0.6288	0.506078	0.531095
AT4G17090	AT4G16555	1.82016	1.71116	1.49698	1.66657	1.76793	1.1623	-0.165046	0.100618	-0.0962053
AT3G17225	PDX1.2	1.81944	1.11633	1.43878	0.895697	1.37913	1.32566	-0.287	0.454421	0.179557
AT2G43020	PAO2	1.81765	2.07682	0.801415	1.9049	2.34373	1.17594	0.0533544	0.264248	0.423978
AT5G35450	AT5G33382	1.81675	1.49578	1.9371	2.0624	1.46149	1.73722	0.615631	-0.00965408	0.0580777
AT2G29090	AT2G28426	1.81636	2.0222	1.32183	0.628847	0.878557	-0.0609571	-1.09078	-0.908327	-1.08174
AT5G02170	FER1	1.81111	1.77916	0.438513	2.2686	3.0918	1.47765	-0.0832221	0.445162	1.06719
AT1G32330	AT1G31270	1.81088	1.40669	1.5208	2.69429	1.67889	1.83358	0.831867	0.148797	0.575082
AT2G20940	AT2G20560	1.81024	1.86967	1.55006	2.07753	2.15851	2.08739	0.140366	0.403801	0.404042
AT5G53120	AT5G52760	1.81016	1.9049	1.27769	1.78839	2.20573	1.47033	0.0284893	0.467475	0.139953
AT5G56850	PFK7	1.80513	1.88424	1.55559	1.38317	1.43725	1.30964	0.0452705	0.00869639	-0.117799
AT4G15930	AT4G15680	1.80231	1.73103	1.5244	2.05577	1.92397	2.07674	0.274551	0.379249	0.45772
AT3G20830	AT3G19230	1.80216	1.79656	0.297836	1.68884	2.16412	0.622331	-0.155032	0.15118	0.212685
AT5G57610	AT5G57345	1.79474	1.63105	1.99285	2.37225	2.43066	2.22122	0.850524	0.707131	0.574076
AT3G44450	J3	1.79368	2.23375	2.31988	0.923045	1.59163	0.910889	-0.808252	-0.292212	-1.12003
AT1G05894	AT1G05773	1.77959	0.433503	0.535195	0.716433	0.941095	0.0777682	-0.432841	0.934496	-0.438715
AT2G47460	MYB12	1.77943	1.78794	1.83811	2.23338	1.77778	1.5043	0.456096	0.19574	-0.309416
AT4G38620	AT4G38215	1.77793	1.62505	0.943766	0.456761	0.409079	0.564621	-1.23173	-1.01929	-0.294976
AT3G56740	AT3G56740	1.77563	1.48269	1.58589	1.7899	1.78122	1.98751	0.148984	0.370525	0.294052
AT2G02810	SKIP3	1.77426	1.79301	2.26185	2.10574	1.88124	2.43574	0.233596	0.209993	0.0873644
AT4G17615	AT4G17250	1.77403	1.77205	1.98928	2.26573	1.82066	2.42142	0.162807	0.273766	0.61965
AT5G04890	ZAT6	1.76978	1.72101	1.27674	2.11518	1.80388	2.05505	0.306985	0.466232	0.732787
AT1G27170	MLP423	1.76695	1.22825	2.24307	2.26751	1.68542	2.24869	0.685635	0.366132	0.233484
AT2G33740	AT2G33735	1.7662	1.55637	1.71208	1.46442	1.86609	1.98535	0.0396306	0.173114	0.233389
AT2G34360	AT2G34040	1.76453	1.95694	0.00735026	1.76274	2.44055	0.664795	-0.502363	-0.0668274	0.212626
AT5G57920	AT5G57887	1.76073	1.15477	0.0447094	2.26013	1.68796	1.12727	0.700996	0.74862	0.679515
AT1G09350	AT1G09107	1.75857	1.98655	3.10919	0.0477429	1.30181	1.77471	-1.8404	-0.684119	-1.36186
AT3G48580	CYP71A22	1.75811	1.98706	1.61369	1.9096	2.85962	1.49358	-0.0466895	0.602489	-0.0853131
AT3G54600	DJ1F	1.75259	1.92322	1.54901	1.10342	1.16542	1.26782	-0.247432	-0.232205	-0.214238
AT1G66540	AT1G66330	1.74975	1.48882	1.46489	1.05712	1.03139	0.739349	-0.475269	-0.12753	-0.592476
AT1G04180	YUC9	1.74654	1.10807	-2.64469	1.38633	1.51658	-1.44783	0.0143977	-0.0524238	1.54692
AT3G00210	AT3G05327	1.7465	1.83609	2.09809	1.34363	1.37041	1.74292	-0.666671	-0.498498	-0.628804
AT3G13520	AT3G13227	1.74307	1.77243	0.363849	2.33753	2.56618	1.40705	0.438064	0.742925	0.835717
AT1G35210	AT1G32890	1.74286	1.60644	-2.31288	1.60022	0.537539	-0.146591	0.0395794	-1.11897	2.07311
AT1G21410	AT1G20640	1.74166	1.5498	1.80231	1.94512	1.69043	1.79834	0.289223	0.360111	0.189753
AT3G01100	AT3G00650	1.7393	1.76205	1.52581	1.84211	2.32933	1.80695	0.398338	0.501978	0.348693
AT3G15770	NCED3	1.73385	1.98399	1.68419	2.33698	2.08487	2.27213	0.328095	0.286397	0.647286
AT1G29810	AT1G29030	1.73121	1.88264	1.46984	2.17565	1.96524	1.89839	0.370659	0.192877	0.388564
AT2G43120	AT2G43120	1.73108	1.8428	0.281922	1.83712	1.56955	0.281285	0.0276097	-0.131525	0.0974536
AT2G02061	MEE65	1.73105	2.17292	1.31124	2.10211	1.8998	1.02801	-0.107603	-0.00502436	-0.355504
AT1G69430	AT1G68300	1.73041	1.98274	0.878598	0.963782	2.61482	1.1738	-1.0428	-0.0235438	0.274697
AT5G52760	MEF1	1.72314	3.3588	0.252104	4.11218	2.88319	0.747574	0.899811	0.390663	0.984216
AT1G24020	AT1G21945	1.72207	1.46479	1.22033	1.27683	1.50838	1.48499	0.048218	0.0744795	0.121224
AT5G15537	AT5G13920	1.72083	1.32993	1.12601	1.70034	1.62358	1.23045	0.00163866	0.437022	-0.342031
AT5G24060	AT5G22620	1.71984	1.42448	1.56298	1.99256	1.57099	1.72169	0.147956	0.152309	0.133811
AT5G56600	GAMT2	1.71912	1.82808	1.55755	1.82627	1.79465	1.72175	0.0433882	0.241655	0.263908
AT1G61640	AT1G60970	1.71699	1.56224	1.76935	1.53884	2.02912	1.92587	0.20072	0.470355	0.347553
AT1G78440	AT1G78400	1.71438	1.34655	0.278127	1.09518	0.546174	0.208328	-0.526988	-0.55001	-0.455704
AT3G46200	MYB48	1.71336	1.37511	2.39941	2.24117	1.78884	2.82891	0.708015	0.403298	0.398871
AT2G41210	PIP5K5	1.71322	1.61804	1.24897	1.15148	1.58124	1.02733	-0.481259	0.12601	-0.196889
AT2G38470	WRKY33	1.71235	1.72912	-0.589693	1.44046	1.84227	-0.33064	-0.677934	-0.201343	0.21955
AT3G08990	Hsp89.1	1.71157	2.03878	0.868251	1.88469	1.60441	1.14654	0.108475	-0.213508	0.221646
AT4G32205	HSL1	1.70709	0.549508	2.21405	0.630831	1.16618	1.85324	-1.27382	0.918428	-0.369377
AT4G34630	AT4G34550	1.70656	1.6075	1.647	1.49906	1.86963	1.48437	-0.356896	-0.0323808	-0.188583
AT2G30690	AT2G30480	1.70628	2.20168	2.78987	1.59329	3.46268	3.58048	0.785054	0.576288	0.0287061
AT5G25755	CYP71B13	1.70412	0.847718	1.58194	1.01261	1.41316	1.20677	-0.604047	0.355467	-0.7412
AT5G00985	AT5G03930	1.69942	1.5659	0.394876	2.61222	2.12773	2.70485	1.0481	1.02078	1.56454
AT2G01440	RHA2B	1.69735	1.73524	0.123087	0.852447	1.77422	-0.258106	-0.834961	-0.0338089	-0.379528
AT2G05235	AT2G07655	1.69646	2.23257	1.52088	1.50447	1.49914	1.28614	0.0983271	-0.106311	-0.104415
AT2G16720	AT2G14690	1.69628	1.41733	1.09577	1.37871	0.943216	1.19122	-0.416018	-0.503637	0.217937
AT4G29520	PRF4	1.69436	1.66086	1.98246	2.13178	1.80299	2.10327	0.609877	0.524086	0.293903
AT4G02005	AT4G02210	1.69259	1.30943	1.54174	1.55047	1.41488	1.51512	-0.0778985	-0.0925541	0.0616262
AT2G21640	AT2G21180	1.68879	1.35202	0.690604	2.26187	1.6672	1.84891	0.834695	0.736978	1.00456
AT4G26850	AT4G26790	1.68812	1.90148	1.61197	0.785882	1.17773	0.818941	-0.633242	-0.606609	-0.669628
AT3G17520	AT3G16800	1.68735	1.38701	1.76389	2.95796	2.45931	0.897761	1.00151	1.30759	-0.270496
AT3G13860	AT3G13250	1.68659	1.73078	1.95946	1.73089	2.16295	2.07703	0.370696	0.571138	0.267269
AT3G06690	AT3G05905	1.68606	1.61007	1.68728	2.33461	2.196	2.099	0.190667	0.536839	0.638614
AT1G48130	WOX4	1.68151	1.22737	2.08156	0.506871	1.5585	1.08484	-1.19017	0.091745	-0.856339
AT5G56000	AT5G55830	1.68126	1.87153	1.46725	1.08241	1.67457	1.25144	-0.546392	-0.188376	-0.325873
AT5G17400	AT5G16980	1.67985	1.464	1.68057	2.72409	1.82973	2.43864	0.979431	0.418479	0.813213
AT1G48000	RAP2.6	1.67863	1.48838	0.383765	1.7846	1.84504	-0.397581	0.922215	0.873027	-0.951605
AT4G13550	NUDT7	1.67739	1.72859	1.99827	2.20744	2.1	2.18541	0.696076	0.406438	0.493116
AT4G09080	ACS11	1.67708	1.48146	0.695939	2.11848	1.35962	1.47827	0.33833	0.189298	0.813132
AT3G24495	AT3G23910	1.67444	1.9112	0.978416	1.07015	1.59777	0.821348	-0.509067	-0.18449	0.0726439
AT3G03830	AT3G03280	1.67132	2.34409	-0.840394	1.5056	1.97092	-0.130206	-0.891338	-1.00881	1.9514
AT3G61220	SDR1	1.6713	1.55472	1.7806	0.9613	1.11618	1.21819	-0.16281	-0.0374708	-0.305733
AT1G64900	AT1G64500	1.67046	2.01356	1.86328	1.59536	1.57468	1.35707	-0.0280206	-0.222929	0.0298539
AT5G46570	CUL4	1.66974	1.27872	1.46312	2.49553	1.47042	2.13005	0.998005	0.263291	0.883927
AT1G05700	AT1G05510	1.66942	1.58904	1.87429	1.09982	1.35366	1.97754	-0.1117	0.45739	0.510716
AT1G16640	CNGC7	1.66828	1.29641	1.61358	0.878152	1.81843	1.21425	-0.769497	-0.0913988	-0.365131
AT5G59170	AT5G59050	1.66798	1.5526	0.451865	1.07385	2.06059	2.43774	-0.751968	0.985906	1.24643
AT5G06400	AT5G05265	1.66748	1.64916	0.552644	0.89965	1.55193	-0.0286749	-0.940804	-0.0735468	-0.323879
AT2G39650	AT2G39650	1.66693	1.47261	0.488772	0.903924	-0.15634	0.205176	-0.686251	-1.43028	-0.204805
AT4G01550	ABC1	1.66481	1.79123	0.97177	1.50266	2.14731	1.11567	-0.420407	0.198556	-0.00982441
AT4G34680	AT4G34630	1.66451	1.44377	1.30184	2.28439	2.01614	2.14367	0.734228	0.620993	0.831442
AT5G62140	SLK2	1.66413	1.95459	1.63179	1.25876	1.76123	1.08096	-0.285197	-0.00163529	-0.379384
AT1G76530	CDSP32	1.66341	1.97239	2.39678	2.17896	1.55123	2.03638	0.260231	-0.359272	-0.772941
AT5G13700	AT5G12040	1.66334	1.77556	-0.155556	1.61042	1.99543	-0.0912333	-0.205629	0.310108	0.390308
AT2G37770	AKR4C8	1.66181	1.40932	1.78713	1.75567	1.23429	1.18919	0.444877	-0.0183381	-0.0808482
AT1G48100	AT1G45020	1.66072	2.19008	2.08883	1.07697	1.79034	1.43955	-0.710968	-0.375961	-0.389863
AT1G03180	AT1G03495	1.65718	1.61648	1.76508	1.84848	2.20424	2.30678	0.285793	0.393752	0.494393
AT1G20220	EPR1	1.65189	1.61173	1.57947	2.1049	1.63888	1.97929	0.523128	0.178164	0.52362
AT1G79820	SGB1	1.65183	1.56197	1.33575	1.41668	1.84148	1.49378	-0.0828363	0.235071	0.0428495
AT5G64180	AT5G64180	1.65176	1.47436	1.20006	1.5558	1.75499	1.38728	-0.00767473	0.284476	0.116022
AT5G06080	NAS1	1.65026	-0.0549409	1.09443	1.52343	2.60382	0.724461	0.773835	2.24705	0.347886
AT3G45440	AT3G44620	1.6499	1.69264	0.498511	0.990961	0.750157	0.459943	-0.512441	-0.733742	-0.136713
AT2G36770	UGT73C2	1.64988	1.86386	-0.26506	1.33214	1.78276	-0.581945	-0.216873	0.124509	-0.117524
AT4G15880	IAGLU	1.64836	1.2306	1.75604	2.22025	1.23812	2.07718	0.847392	0.0760557	0.373591
AT4G10330	AT4G09845	1.64714	1.60206	1.46709	1.94005	2.01307	2.42257	0.413723	0.421705	0.501178
AT4G35985	GB2	1.64368	1.63863	0.882779	1.50322	1.99745	1.14831	-0.592551	0.00836711	0.396073
AT4G02920	UBQ14	1.64106	1.62566	1.39895	1.52437	1.67388	1.50624	-0.0477858	0.147938	0.148097
AT1G10040	AT1G09150	1.63726	0.595531	0.73069	2.36461	1.25423	1.27866	0.955557	0.655617	0.604491
AT2G33380	AT2G33280	1.63597	1.50102	1.92006	1.34722	0.974069	1.72112	-0.172077	-0.241427	0.0349071
AT1G77570	NAC032	1.63562	0.643807	0.452313	2.69477	0.884848	1.72628	0.849629	0.544112	1.23415
AT5G23380	JAZ12	1.63521	1.49464	0.588757	2.04575	1.95757	1.42181	0.11678	0.431357	0.657192
AT3G48070	AT3G47875	1.63173	1.57724	1.80106	1.85832	2.01291	1.90363	0.209607	0.373098	0.200546
AT5G24340	AT5G24060	1.63112	1.48109	1.2049	1.39788	1.64662	1.25174	-0.0040348	0.195831	0.169713
AT1G07890	AT1G07450	1.62477	1.62411	1.45491	1.70176	1.75092	1.5716	0.0916132	0.123383	0.265282
AT2G12460	AT2G08950	1.61882	1.92326	3.39975	1.12158	2.06871	2.31184	-0.497271	0.725412	-0.373933
AT4G27280	FADA	1.61826	1.17392	-0.150777	1.04649	0.668306	-0.0972618	-0.787724	-0.782913	-0.301159
AT2G39020	AT2G39020	1.61602	1.71352	0.922663	1.82584	1.93301	1.62788	0.167466	-0.0712312	0.367564
AT4G23885	AT4G23670	1.61569	1.48017	1.78844	1.81631	1.76609	2.14988	0.552429	0.505202	0.716396
AT5G38140	ARLA1A	1.61555	1.50076	1.25221	1.17566	1.01088	1.03634	-0.626459	-0.381517	-0.577571
AT2G20570	AT2G20362	1.61514	1.76379	0.911769	0.560291	1.1708	0.525313	-0.823193	-0.550275	-0.405148
AT5G11260	MTHSC70-2	1.61336	1.47477	1.56593	1.55454	1.62156	1.43215	0.103065	0.200985	0.00502727
AT1G07450	AT1G07400	1.60677	1.5733	1.18971	0.863207	1.01271	1.13768	0.140816	0.140724	0.000941879
AT3G09840	AT3G09450	1.60504	1.48745	1.09225	1.4487	1.59224	0.992698	-0.214076	-0.0484647	-0.141674
AT2G01020	AT2G00500	1.60456	1.48738	2.86771	2.17983	1.6991	2.18262	0.0654103	-0.247996	-0.779284
AT5G56080	HSP81-3	1.60317	1.84441	1.70277	0.875479	0.77321	0.713593	-0.890491	-0.795826	-0.836367
AT5G25130	AT5G24210	1.60282	1.51215	0.966442	1.98443	2.17876	1.16308	0.227826	0.472416	0.464799
AT3G18773	PAP17	1.60182	1.88428	-1.13563	2.17253	2.8528	-0.0812095	0.332439	0.868649	0.77751
AT1G74300	GR-RBP5	1.60062	1.72674	1.62872	1.24944	1.00162	0.883805	-0.69519	-0.552125	-0.585325
AT5G38420	AT5G37750	1.59746	1.7159	1.13738	1.25264	1.22095	1.18777	0.153744	-0.0365547	0.165769
AT5G13880	AT5G12110	1.59744	1.00463	-0.71105	2.37263	1.74513	1.01601	0.65282	0.760999	1.70929
AT1G08910	NVL	1.59365	1.3151	0.732843	1.98373	1.30324	0.886691	0.208733	-0.244384	0.100122
AT2G28426	CPN60A	1.59335	1.43422	1.39036	1.90407	1.1252	2.36458	0.196849	0.447559	0.944501
AT3G51750	AT3G51750	1.59278	1.46138	1.01889	1.91236	1.99458	0.877367	0.874973	1.11808	0.338592
AT3G19920	AT3G18900	1.58904	1.9882	1.24602	1.88465	2.38946	0.0573331	-0.605025	0.160427	-0.167563
AT5G42220	AT5G42050	1.58823	1.55563	1.96242	1.44781	2.03389	1.69756	0.00271013	0.256837	0.0310992
AT5G43660	AT5G43620	1.58764	2.06835	1.9601	1.61275	1.17793	1.71582	0.185599	-0.0218903	0.0636551
AT4G34000	AT4G33930	1.58713	1.32396	1.31438	1.51739	1.49433	1.39488	0.359116	0.537806	0.243193
AT1G78610	LZF1	1.58693	1.56288	1.08518	2.10009	2.17264	1.81611	0.754996	0.698918	0.763847
AT5G58780	RANBP1	1.58649	1.09715	1.14175	1.41756	1.10978	0.711351	0.500962	0.53589	-0.0670235
AT4G29670	AT4G29520	1.58511	1.8052	0.412659	1.44075	1.95249	0.82814	-0.215293	0.105446	0.388575
AT1G53730	GPCR	1.58503	1.51132	2.03675	2.10569	2.12441	2.30232	0.759237	0.465326	0.534139
AT1G18320	AT1G16640	1.5846	1.38052	1.81347	2.00015	1.66953	2.07245	0.613711	0.644694	0.0214921
AT5G46470	AT5G46200	1.58433	1.67077	1.04381	2.16201	1.51844	1.54102	0.701017	-0.250838	0.655864
AT1G27090	AT1G23180	1.58239	1.44014	1.12531	1.82222	1.80865	1.32569	0.0997049	0.182594	0.273015
AT1G48560	MYB112	1.58204	0.436586	1.67082	1.67007	1.27539	1.98793	0.325633	0.753731	0.436533
AT3G02830	AT3G02300	1.58163	1.6268	1.38916	1.39298	1.45893	1.3196	0.0569901	0.0492999	-0.0622118
AT4G33070	AT4G33040	1.58142	1.66321	0.893441	0.889615	1.02236	0.670078	-0.768132	-0.40891	0.00563258
AT1G70790	KUP6	1.57352	1.44977	0.926841	2.35742	1.8375	1.81235	0.80625	0.456758	0.780206
AT2G21430	AT2G21130	1.57333	1.20116	0.992412	1.31782	1.3418	0.936847	-0.245822	0.229275	-0.0933015
AT5G34790	AT5G28085	1.57118	2.32014	2.78233	1.478	2.18632	2.66633	-0.435544	-0.348012	-0.116272
AT2G21720	XK-1	1.57115	-0.0901739	1.21488	1.09424	0.928558	0.0322362	-0.757777	0.708028	-0.553299
AT4G27030	VTC2	1.56674	1.92071	1.49987	1.32225	1.54823	1.13626	0.113871	-0.0759386	-0.196418
AT5G62030	AT5G61830	1.56577	1.59159	1.24422	2.1369	1.8489	1.88246	0.646768	0.248576	0.647404
AT1G20400	AT1G19025	1.56531	1.57914	0.768072	2.07608	1.24073	0.632379	-0.597119	-0.113504	-0.628461
AT2G43340	AT2G43340	1.56501	1.60477	0.786155	2.03383	1.87648	1.65978	0.845256	0.618888	0.797203
AT5G43330	AT5G42740	1.56469	1.41837	1.39276	1.66751	1.63415	1.73347	0.891543	0.50645	0.694976
AT1G76080	AT1G75860	1.5644	1.70331	1.15516	1.69635	1.65612	1.21977	0.318114	0.149333	0.212465
AT1G20920	AT1G20220	1.56315	1.41214	1.50023	2.0379	1.56777	1.8603	0.483494	0.244081	0.173516
AT3G09520	AT3G08980	1.56032	1.15332	0.418685	0.896442	1.37284	0.0448319	-0.429661	0.371801	-0.306315
AT1G58520	VIM1	1.55978	1.55796	2.04776	0.920926	1.33395	1.51203	-0.427935	-0.170187	-0.508191
AT5G02810	AT5G02415	1.55787	1.37216	1.30246	1.66449	1.53144	1.44992	-0.0601365	0.198443	0.0874286
AT1G64561	AT1G63840	1.55316	0.466276	0.281239	1.323	1.27214	1.56751	0.17249	0.127164	0.529574
AT5G66690	UGT72E2	1.553	1.55923	1.82165	0.689417	0.741338	0.777388	-0.624096	-0.506569	-0.579108
AT5G08640	AT5G06550	1.55214	1.57629	1.57833	1.07012	0.769732	1.24739	0.112901	-0.134908	-0.126536
AT4G30940	AT4G30540	1.55193	1.01177	0.348987	2.14643	1.8335	0.69139	0.556717	0.758932	0.485581
AT1G71330	AT1G70985	1.55021	1.36494	0.72577	1.27515	1.18714	1.06178	0.0348484	0.280968	-0.00939749
AT3G19830	AT3G18773	1.54978	1.52502	1.4521	1.36568	1.94735	1.58987	-0.0446858	0.327489	0.145848
AT5G20070	AT5G18980	1.54505	1.53835	1.16379	1.57585	1.50517	1.41346	0.0538539	-0.036389	0.0550166
AT3G28945	AT3G28155	1.54238	1.44166	2.32515	0.981633	1.07791	0.432893	-0.814462	-0.473615	-1.1986
AT1G24147	AT1G22110	1.54136	1.36882	1.11028	-0.441021	0.10298	-0.354767	-2.48146	-1.21998	-1.05221
AT4G31354	AT4G30940	1.54076	1.73185	1.16052	2.86563	2.94694	1.4403	0.383255	0.386384	-0.0327353
AT1G03860	AT1G04083	1.53718	1.55992	1.50502	1.70029	1.83012	1.85705	0.381753	0.271105	0.348007
AT1G65040	AT1G64561	1.53563	1.64987	2.0185	1.62056	1.6911	2.02688	0.132746	0.17649	0.0652577
AT4G19645	AT4G19440	1.53463	1.74289	0.931281	1.57796	2.50596	1.95585	0.753911	0.785783	1.21484
AT3G47430	AT3G46650	1.53105	1.53126	1.29884	1.21591	1.18274	1.11739	0.132016	-0.0215	0.0231939
AT4G31870	AT4G31408	1.52952	1.5101	1.31845	1.03374	0.875314	0.864378	-0.00605255	-0.225021	-0.120026
AT1G78080	AT1G78070	1.52903	1.69453	-0.00313108	1.90131	1.66309	1.06493	0.433719	0.0970498	0.834156
AT2G39740	HESO1	1.5281	1.45887	1.36614	1.34842	1.72304	1.52762	-0.138675	0.127898	0.107165
AT3G09600	AT3G09310	1.52764	1.16475	1.63733	0.601791	0.961245	0.774386	-0.0640508	0.217599	-0.273032
AT1G07670	RABA2b	1.52629	1.49828	1.57815	1.846	1.96702	1.87498	0.405157	0.376857	0.327432
AT1G69523	AT1G68930	1.526	1.66255	1.81419	1.06486	1.42408	1.07638	-0.104634	-0.00807839	-0.216618
AT4G25420	SAP10	1.52338	1.81582	0.19138	2.0128	1.51635	0.131835	0.324108	0.0406475	-0.173547
AT4G34400	AT4G34300	1.52336	0.413362	0.746293	0.542579	-0.105192	0.145937	-0.903233	0.570271	-0.388031
AT4G27370	WES1	1.52045	1.35723	2.04263	2.26612	1.80316	2.53714	0.676133	0.621576	0.457761
AT1G64780	AT1G64370	1.52001	1.80981	1.84529	1.06969	1.34189	1.48409	-0.124234	-0.216048	-0.0108703
AT4G20730	AT4G19830	1.51993	1.46507	1.15481	1.45953	1.63498	0.962233	-0.0523146	-0.125006	-0.286134
AT2G35900	AT2G35820	1.5197	1.18292	1.13526	1.94906	1.341	1.27736	0.363879	0.159912	0.271894
AT4G08040	AT4G06170	1.51898	1.68633	-0.539176	0.833827	1.28212	-0.672918	-0.783698	-0.243958	-0.0362478
AT2G36780	AT2G36770	1.51878	1.64592	-0.980881	1.4459	1.47743	-0.834696	-0.268829	0.0224381	-0.104962
AT5G13080	SPS2F	1.51857	1.43601	0.139632	2.49733	2.5835	0.584309	0.887271	1.02432	0.51437
AT1G17590	RH36	1.5139	1.44195	1.45548	1.58335	1.10315	1.46315	-0.075907	0.0881898	0.112339
AT1G67440	AT1G67300	1.51381	1.38492	2.00325	1.37147	1.75532	2.30679	0.364203	0.441679	0.36798
AT2G18440	AT2G17340	1.51207	1.60012	-0.587314	1.04709	1.40631	-0.323684	-0.628265	-0.0273698	0.116647
AT1G04770	AT1G04770	1.51019	1.33865	1.38821	0.456559	0.732653	1.22158	-0.704511	-0.524245	-0.1212
AT5G34800	BIP1	1.50991	1.47577	-0.0645142	1.18961	1.07538	-0.198929	-0.37043	-0.659853	-0.332744
AT5G66070	AT5G66070	1.50838	1.49377	0.342096	1.00203	1.41818	0.724982	-0.955055	-0.198569	0.215529
AT4G12830	Hop3	1.50801	1.662	1.50421	1.07959	1.34259	1.03263	-0.046964	-0.0591592	-0.170303
AT4G24190	UGE2	1.50191	1.35754	2.03325	1.52979	1.46515	1.9486	0.191017	0.184721	0.00604015
AT1G29260	AT1G27170	1.50119	1.39638	1.47954	1.71197	1.77695	1.94667	0.186164	0.320794	0.521789
AT3G13240	HSP70	1.50081	1.4037	1.61551	0.91171	1.13434	1.2185	-0.499536	0.0319668	-0.228299
AT1G77960	AT1G77930	1.50049	1.34193	1.674	0.824479	0.973279	1.45986	-0.565963	-0.137541	0.17869
AT5G49480	KAT5	1.49994	1.62761	1.23675	1.00629	1.28888	0.508877	-0.219846	-0.020136	-0.545274
AT1G66130	FMO GS-OX1	1.4999	1.58463	1.32911	0.96862	1.06998	0.719023	-0.246994	-0.237966	-0.388877
AT5G40590	PRE1	1.49541	1.43856	1.31048	0.663647	0.555069	0.857545	-0.35559	-0.867799	-0.689738
AT1G14210	AT1G13360	1.49306	1.76201	0.842778	1.28509	1.6687	1.20684	-0.0109596	0.228168	0.515366
AT2G14060	AT2G11778	1.49287	0.431251	0.957638	1.39881	1.44307	-0.233831	0.336132	1.00787	-1.10664
AT4G05050	NDB2	1.48946	1.42165	0.959259	1.34163	1.53932	0.898032	-0.230069	0.161976	-0.0762427
AT3G09570	AT3G08990	1.48815	1.12877	1.55097	1.85523	1.54933	2.05905	0.617455	0.327398	0.597024
AT3G21050	BCAT4	1.48642	0.743699	0.327673	0.882277	0.82653	0.834201	-0.137789	0.335344	0.0142323
AT1G07517	AT1G48220	1.48553	1.23176	3.5998	2.84815	1.03482	2.61972	0.236085	-0.202618	0.438855
AT5G50360	AT5G49920	1.48435	2.23078	2.48697	4.39083	5.0662	2.52886	1.21471	1.98695	0.870587
AT3G17800	IAA31	1.48194	1.40489	1.50225	1.4823	1.4579	1.24829	0.0853579	0.0121361	0.0611109
AT5G17540	SDG40	1.48157	1.71985	2.26272	2.0312	1.36038	2.37293	0.307477	0.15276	0.10294
AT4G35860	AT4G35710	1.48094	1.28558	1.18406	1.79479	1.48215	1.49158	0.205445	0.192208	0.290602
AT2G25110	AT2G24680	1.48037	1.48719	1.65573	1.80684	1.71466	2.00526	0.334658	0.450923	0.426604
AT1G07370	AT1G07330	1.48006	1.42332	1.30129	1.36798	1.51358	1.18997	-0.119829	0.143972	-0.0357698
AT4G13540	AT4G12530	1.47916	1.77427	1.30333	1.47678	1.27894	1.46818	0.160705	-0.370957	0.180722
AT4G26080	DREB1A	1.47836	1.50241	0.945518	1.99383	2.08213	1.21716	0.425883	0.551739	0.156664
AT5G04250	AT5G03440	1.47763	1.23144	0.606195	1.60986	1.70483	0.609018	0.181592	0.644585	0.0480753
AT5G50100	cpHsc70-2	1.47526	1.46654	1.46296	1.12416	1.27856	1.23189	-0.0533936	0.0899855	-0.082987
AT3G02555	AT3G02205	1.47483	1.57666	0.384021	1.53743	1.85223	0.859332	0.0129262	0.215672	0.338738
AT5G51130	NBP35	1.47453	1.65263	0.788527	1.49538	1.5229	0.687222	-0.235477	0.0248221	-0.196816
AT4G14560	AT4G14090	1.47398	1.21265	0.559089	0.990007	1.42975	0.0439727	-0.917925	0.0405545	-0.470341
AT3G06365	AT3G32047	1.47242	1.26161	1.6807	1.58966	1.21872	0.480125	-0.156378	-0.0771041	-0.824677
AT4G22200	MSRB2	1.47076	1.65662	1.92539	0.585718	1.14274	0.985462	-0.605585	-0.367449	-0.598866
AT5G13210	cwINV6	1.47056	1.31223	-0.913456	1.71461	1.74157	-1.06916	-0.19423	0.23738	0.126334
AT5G06280	AT5G05220	1.46946	1.23925	1.1411	2.38035	2.05787	1.91289	0.675273	0.541029	0.564231
AT5G59660	AT5G59480	1.46393	0.88882	1.55358	0.0203916	1.12816	1.2521	-0.826104	-0.0116664	-0.786802
AT5G59540	AT5G59400	1.46379	1.59087	1.348	1.18796	1.00637	0.829464	-0.152497	-0.414574	-0.297738
AT1G01390	AT1G01390	1.46343	1.62725	0.937161	-1.03901	-0.213239	0.135022	-2.23431	-1.90183	-0.884212
AT5G18030	ER-ANT1	1.46192	1.38894	-1.61296	0.86696	1.21022	-1.66033	-1.10622	-0.519335	0.0742587
AT1G52920	PSAH2	1.46093	0.454923	0.249612	0.418674	0.335111	1.28092	-0.497554	0.0699221	0.695936
AT3G03280	VTC4	1.46027	1.04833	-0.634148	1.49994	1.781	0.562928	0.357289	0.344569	0.75807
AT3G19230	AT3G18310	1.46009	1.18121	0.653553	1.31688	1.35972	0.730699	-0.295092	0.263606	0.0220498
AT3G10100	RVE8	1.45988	0.838373	1.48644	0.691677	0.718072	0.997576	-0.354811	0.265217	-0.531469
AT4G23600	AT4G23493	1.45977	1.39963	1.22519	1.22727	0.679112	0.562268	0.161574	-0.385032	-0.056299
AT1G06040	AT1G05894	1.45967	1.27228	1.0693	1.14792	1.23069	1.12219	-0.0319632	0.0570184	0.0476838
AT4G26790	AR192	1.45911	1.48527	0.386109	0.77898	1.41287	0.851704	-0.423163	-0.0375176	0.487124
AT1G47980	AT1G36730	1.45613	2.33515	0.594765	1.45418	2.16234	1.06011	-0.159398	0.301207	-0.24795
AT5G46210	AT5G46170	1.4551	1.1403	1.31034	2.17413	1.50704	1.8735	0.827677	0.30294	0.643692
AT3G15780	CYP72A8	1.45344	1.49734	0.361856	1.5136	2.12347	1.47849	-0.150424	0.237054	0.393395
AT5G48030	NF-YB6	1.45205	1.4808	1.59608	1.64162	1.82806	1.8375	0.485017	0.565501	0.414471
AT5G15090	AT5G13310	1.45197	1.34963	1.23455	1.66106	1.52731	1.59859	0.453007	0.24044	0.372757
AT5G62090	HSFB2A	1.45181	1.10878	1.38604	2.42385	1.68484	2.1963	0.958552	0.492488	0.924302
AT3G03440	AT3G03165	1.45173	1.35079	0.271338	0.910327	1.15961	0.0233637	-0.547407	-0.30486	-0.457569
AT5G01350	AT5G00470	1.45122	1.41274	1.29775	1.95981	1.76007	1.97708	0.250902	0.37234	0.435861
AT5G57910	MPS1	1.45114	1.18787	0.916484	2.6236	1.55178	2.15503	0.975158	0.428887	1.45685
AT1G80760	NIP6;1	1.44987	1.3789	1.20465	0.829683	1.06437	0.439115	-0.510902	-0.264215	-0.598321
AT5G41750	TOM20-4	1.44982	1.02132	-0.240547	1.87003	1.0442	-0.452822	-0.0607409	-0.301043	-0.653231
AT4G11350	AT4G10300	1.44838	1.41112	0.803019	1.33707	1.8611	0.533569	0.182526	0.734388	-0.0192765
AT5G56840	PRF3	1.4419	1.15392	-0.217776	2.20533	2.32044	0.707076	0.436992	0.849152	0.951583
AT3G27060	CYP71B35	1.44181	1.55537	1.01886	1.16083	1.10562	0.773359	-0.155374	-0.221212	-0.291055
AT4G37730	BRU6	1.44181	1.42973	0.0442316	1.89693	1.45668	-0.323072	0.29591	0.0666204	-0.318018
AT3G03060	AT3G02555	1.44157	1.13918	1.52256	1.87106	1.26772	1.77146	0.72759	0.284112	0.383578
AT2G41250	AT2G41250	1.44152	1.54253	1.63347	1.052	1.40084	1.3693	-0.100762	0.0184969	-0.168521
AT1G80670	RAE1	1.44047	1.43913	0.404038	1.68384	1.92918	0.651397	0.307831	0.479292	0.191694
AT3G56400	WRKY70	1.43926	1.44906	-0.294232	1.31066	1.62863	-0.796798	-1.22584	-0.448481	-0.540974
AT1G16730	Hsp70b	1.43871	1.83238	1.78467	1.78678	1.3584	1.18043	0.382876	0.243053	-0.284186
AT1G29030	NRT1.6	1.43677	1.18358	1.5835	1.82732	1.26583	1.97911	0.741893	0.359735	0.48025
AT2G40435	AT2G40435	1.43588	1.15271	0.468937	0.369593	0.586437	-0.0205388	-1.23783	-0.496841	-0.50342
AT3G22740	AT3G21380	1.43446	1.90163	2.24001	0.873224	0.559445	0.954215	-0.574408	-0.715259	-0.673041
AT1G58848	AT1G58150	1.43445	1.65287	2.42843	1.41705	1.96875	1.96028	-0.00725427	0.188898	-0.117021
AT5G25520	CRY3	1.43109	1.1262	1.53848	1.92524	1.29601	1.74542	0.435481	0.0851487	0.29885
AT2G20495	AT2G19582	1.43041	1.46735	0.954803	1.3597	1.55463	1.33682	0.0832317	0.130291	0.0924442
AT4G16860	AT4G15930	1.42975	1.38653	1.50472	1.1311	1.42326	0.814133	-0.518662	-0.20335	-0.595146
AT4G27940	BGLU10	1.42837	1.29621	0.920294	1.94382	1.66356	1.48638	0.43627	0.407999	0.327515
AT5G10880	AT5G09060	1.42745	2.09269	2.19379	2.65529	1.89927	1.96594	-0.0277265	-0.100575	0.267512
AT5G65480	AT5G65480	1.42726	1.59041	0.797988	1.55595	1.64827	1.0873	0.150054	0.243769	0.0290314
AT5G61820	CNX1	1.42698	1.5219	1.20832	1.7199	1.74047	1.20706	0.414501	0.326117	0.269136
AT3G15210	AT3G14075	1.42698	1.48226	-1.22848	1.16401	1.79565	-0.162619	-0.484077	0.161702	0.730262
AT1G52890	AT1G52100	1.42412	0.385801	1.4807	0.352698	0.23241	0.736934	-1.37441	-0.536106	-1.09029
AT5G04940	NAC077	1.42355	1.12944	2.08762	2.14245	1.93388	2.44544	0.759793	0.572945	0.528128
AT5G17000	MYB43	1.4232	1.6604	1.43334	1.32424	0.9537	1.30506	0.0459781	-0.180194	0.00817524
AT5G36700	AT5G35660	1.42288	1.21104	1.28611	0.123431	-0.328782	1.48127	-1.83824	-0.0258821	0.58623
AT3G23000	AT3G22090	1.42128	1.49902	1.17165	1.72361	1.57475	1.57287	0.672265	0.322935	0.443487
AT5G64200	SC35	1.42072	1.27948	1.13302	1.46041	1.54356	1.48913	0.106713	0.348052	0.273887
AT4G25390	FKBP53	1.41952	1.11385	-0.700442	1.33003	1.42987	0.0721753	-0.180328	0.10766	0.786834
AT2G36080	AT2G35900	1.41885	1.60042	0.431042	1.67156	1.55602	0.492348	0.457257	0.0962807	0.109495
AT5G57880	AT5G57510	1.41773	1.53167	1.54183	1.36316	1.99811	1.46064	0.334321	0.298679	0.0918203
AT5G60610	RHL41	1.41759	0.782383	0.822934	1.69855	1.0931	0.903766	0.40302	0.555811	-0.15575
AT5G59050	cPT5	1.41707	1.32108	1.10821	1.81443	1.42609	1.14133	0.597473	0.132554	0.329104
AT5G20720	AT5G19870	1.41595	1.5639	1.21638	1.29713	1.55397	1.47108	0.127687	0.23177	0.153006
AT5G38890	RBCS2B	1.41508	0.895664	1.06208	1.25822	1.01128	1.77031	0.432111	0.348814	0.607464
AT2G03875	AT2G00510	1.41407	1.4848	1.49218	1.29811	1.77013	0.524479	-0.526731	0.377189	-0.621194
AT4G21810	MYB102	1.41358	1.40381	1.02694	1.83158	1.77187	1.6263	0.124038	0.151615	0.23695
AT1G13930	CYP71B2	1.41286	1.36996	0.864735	1.05153	1.02593	0.778233	-0.554428	-0.321123	-0.226789
AT5G13070	AT5G10946	1.41166	1.29216	0.912549	1.32212	1.40916	1.08241	-0.065858	0.182612	0.259131
AT4G27830	AT4G27700	1.41138	1.53213	1.16276	1.61897	1.56983	1.04496	0.358928	0.17011	0.307678
AT5G24120	FSD3	1.41011	1.47899	1.58744	0.593257	0.920831	0.737207	-0.447288	-0.307207	-0.724395
AT1G70985	ABCB26	1.41004	1.16164	0.785389	0.690375	0.793609	0.695829	-0.257838	-0.439243	-0.234184
AT1G20390	AT1G18740	1.40776	1.4885	1.5247	1.46541	1.49594	0.778184	-0.570431	-0.316847	-0.710947
AT3G17609	AT3G17225	1.40689	1.40533	1.43296	1.0333	1.25697	1.27693	0.128258	0.217356	-0.167715
AT1G73805	AT1G73600	1.40605	1.92704	-1.21887	1.368	1.68168	-1.47216	-0.854457	-0.611165	0.181705
AT1G19025	AT1G17490	1.405	0.969167	1.34238	1.54229	1.03208	1.39107	0.106996	-0.104545	0.285697
AT3G19710	ALMT9	1.40393	1.5477	1.40713	1.09006	1.15731	1.42873	-0.363384	-0.133981	-0.138524
AT4G31408	FLP1	1.402	1.29533	2.07281	1.53099	1.88418	1.8854	0.117357	0.296834	-0.319283
AT5G54860	AT5G54585	1.39894	1.34756	1.38439	1.13972	1.42969	1.31404	-0.119874	-0.0193986	-0.0207637
AT3G21460	AT3G20180	1.39569	1.11579	0.0210659	-0.030445	0.512138	-0.294541	-0.469857	-0.355179	-0.40812
AT3G01210	HYP1	1.39326	1.52873	1.77852	1.62663	1.92375	2.3356	0.39026	0.851184	0.58636
AT1G19670	AT1G18320	1.39218	1.81941	1.50767	0.841878	0.762113	0.951685	-0.592168	-0.566904	-0.457596
AT2G17040	AT2G15810	1.39092	0.806813	-0.105674	-0.36472	0.800093	-0.584292	-1.67292	-0.434813	-0.537026
AT2G00840	AT2G27580	1.39014	0.984842	1.45254	1.00624	0.307256	0.571222	0.0554904	0.0789865	-0.484246
AT5G44190	AT5G43950	1.38992	1.59152	0.51467	-0.462532	0.0160758	-0.515742	-1.34173	-1.19842	-0.940114
AT2G38185	AT2G38160	1.38519	1.08739	1.45803	1.58283	1.04999	1.81711	0.200696	0.0924706	0.372177
AT4G02210	AT4G02425	1.38514	1.37641	1.77706	1.90075	1.80664	2.11546	0.481416	0.4199	0.348458
AT1G16280	CCR1	1.3841	1.31862	1.56858	1.46837	1.40669	1.44948	0.100127	0.0888701	0.0523773
AT2G46830	CCA1	1.38244	1.52668	1.4847	1.25177	1.42668	1.248	0.999086	0.548089	0.265474
AT2G36970	GAMMA-TIP	1.38158	1.56804	1.2198	0.550648	0.849626	0.324551	-0.74013	-0.815578	-0.864792
AT1G75280	BOR5	1.38088	1.30182	1.50901	1.359	1.27366	1.01144	0.335253	0.0690373	-0.0841786
AT2G37170	AT2G36970	1.38059	1.28717	0.857092	1.705	1.60286	0.83901	0.316536	0.190624	0.104242
AT3G04970	AT3G04200	1.37922	1.88304	2.04273	1.06627	2.09936	2.07833	-0.632775	0.115995	-0.195438
AT3G52740	AT3G52740	1.37862	1.50556	1.31952	0.81045	1.10295	0.903409	-0.597293	-0.488728	-0.608992
AT4G19440	NCED4	1.3786	1.25892	0.859201	1.31106	1.82866	0.869561	0.140649	0.590945	0.186023
AT3G62600	ATERDJ3B	1.37716	1.24708	1.63314	1.4559	1.52811	1.86845	0.314915	0.458907	0.289506
AT5G01410	AT5G00825	1.37541	1.4016	0.786909	1.1713	1.33916	0.704343	0.0133098	0.0351875	0.101015
AT1G32780	ECS1	1.37468	1.7495	0.724987	1.12984	1.57214	0.862076	0.433049	0.202666	0.110221
AT2G25950	AT2G25460	1.37385	1.46472	1.43466	1.5135	1.61626	1.89016	0.234158	0.233301	0.379664
AT1G49790	AT1G48720	1.37364	0.958436	1.70735	1.74113	0.600731	2.48829	0.578025	0.122585	0.855609
AT5G06550	CHIL	1.37333	1.51042	1.29373	1.25799	1.48472	1.39908	0.0410278	0.109516	0.0361284
AT5G40930	PHB3	1.37298	1.35233	1.12991	1.3819	1.27942	1.20363	0.124568	0.0893652	0.0377685
AT4G21650	RK3	1.37169	1.37706	1.15896	1.2289	1.23444	1.10937	0.0209278	-0.386197	0.0443909
AT5G04750	AT5G03990	1.36919	1.30903	1.09369	1.70859	1.56386	1.62145	0.590265	0.489926	0.560693
AT5G61830	APC1	1.3682	1.47559	0.738246	1.465	1.69064	1.15064	-0.114831	0.226796	0.218542
AT3G59010	PME61	1.3659	1.5211	1.32447	0.732077	1.13726	1.19749	-0.439075	-0.691781	-0.0030524
AT4G10150	AT4G09150	1.36389	0.987526	0.163502	-0.693785	0.177151	-1.15906	-2.44876	-0.797518	-1.57549
AT5G37750	AT5G37670	1.36274	1.57651	1.03518	0.165926	0.968723	-0.325548	-1.05597	-0.370942	-0.51727
AT2G13960	AT2G11320	1.36107	1.3337	0.883243	1.23672	1.40073	1.10807	-0.0470842	0.136896	0.264
AT2G41870	AT2G41870	1.3597	1.39522	0.752938	1.82691	1.22697	0.665401	0.522681	-0.0591047	0.0419515
AT1G55915	AT1G55230	1.35946	1.1332	1.04328	0.981152	1.24577	1.36403	-0.0345027	0.199516	0.0607267
AT5G35520	AT5G34800	1.35928	1.00277	1.04236	1.80806	0.95741	1.64796	0.634725	0.0963038	0.49465
AT3G08980	AT3G07255	1.3568	1.13379	0.917577	0.657523	1.20805	0.820414	-0.451314	0.147278	-0.019656
AT1G13640	AT1G12250	1.35445	1.37103	1.14505	1.03303	1.78418	1.27266	-0.0282873	0.383777	0.227937
AT1G77450	BGAL16	1.35249	1.41094	0.124602	1.02355	1.53079	-0.362461	-0.259333	0.337273	-0.430172
AT3G62100	IAA30	1.3514	1.13003	0.870258	1.74486	1.84758	-0.691493	-0.155936	0.575917	-0.680732
AT3G06520	RLP30	1.35092	1.2415	0.0666102	0.692627	1.33499	-0.221045	-0.705558	-0.120672	-0.152972
AT5G43850	TZP	1.35006	1.2437	1.16478	1.45645	1.27952	1.25486	0.194502	0.0891646	0.180888
AT5G17410	AT5G17000	1.34972	1.10512	1.35584	2.09728	1.619	1.78321	0.828845	0.375774	0.528264
AT4G13800	AT4G13540	1.34901	1.39758	0.834986	1.13706	1.47396	0.430598	-0.255197	0.0818946	-0.407638
AT1G78100	RAP2.4	1.34386	1.57939	-0.743212	0.0870731	0.385844	-0.829271	-1.1736	-1.08361	-0.163605
AT2G32340	BAM6	1.34372	1.42685	1.25111	1.88574	1.3496	1.63037	0.590316	0.0776242	0.115123
AT1G78600	SPS1	1.34329	1.18951	0.859198	1.9442	1.35991	1.33475	0.406729	0.149846	0.503534
AT5G16260	AT5G15340	1.34245	1.25197	1.23525	1.79209	1.44585	1.46327	0.529834	0.293505	0.284398
AT5G59340	AT5G59130	1.34238	1.10889	1.05421	0.949731	1.01037	0.578122	0.348985	0.437232	-0.592557
AT5G15340	AT5G13410	1.33962	1.13852	0.129313	1.8302	1.26229	-0.230707	0.620641	0.393463	-0.346313
AT4G00050	UNE10	1.33889	1.63858	1.38489	0.877479	1.41796	0.962547	0.0460795	-0.176375	-0.297378
AT5G13920	CPK17	1.33847	1.1261	1.80807	2.55736	1.53628	3.0357	0.857276	0.534939	0.672412
AT2G27420	CDPMEK	1.33794	1.87958	1.51964	0.243959	1.13351	0.950699	-0.288932	-0.0405397	-0.491443
AT1G62380	RPL3B	1.33587	1.39985	1.12496	1.31924	1.46036	1.19458	0.167097	0.0834659	0.0264544
AT5G65790	MYB68	1.33401	1.19881	0.862341	1.79403	1.95974	1.33854	0.4868	0.748905	0.765963
AT5G59130	AT5G58787	1.33363	1.39996	1.21189	1.51011	1.14062	0.884671	0.0961902	-0.303473	-0.0748092
AT1G52100	AT1G50740	1.33335	1.42186	1.2044	1.05003	1.2551	1.18595	-0.236935	-0.173418	-0.20276
AT1G69480	AT1G68620	1.33313	1.37986	1.63215	1.68898	1.67089	1.89362	0.649951	0.605011	0.429928
AT3G14190	AT3G13310	1.33283	1.22745	1.09821	1.02635	1.02061	1.11806	-0.332002	-0.329369	-0.078349
AT5G66400	RAB18	1.33201	1.22466	1.37747	1.12353	1.04328	1.10097	-0.698125	-0.448037	-0.484193
AT1G74230	SARD1	1.33038	1.26453	1.37431	1.36839	1.32573	1.57352	0.350631	0.224231	0.351932
AT5G48250	AT5G47830	1.32982	1.20067	1.60355	1.67807	1.70861	2.04906	-0.0527689	0.160911	0.355539
AT1G68660	AT1G67920	1.32718	1.31885	0.996416	1.02974	1.16316	1.11588	-0.0169794	0.0728634	0.132747
AT2G32920	CSLB03	1.32607	1.38319	1.73949	1.55766	1.57462	2.12745	0.314592	0.298528	0.269083
AT1G22190	SKP2A	1.32585	1.39982	-0.498848	1.19698	1.54649	0.380035	0.120641	0.259333	0.729502
AT1G62560	AT1G62010	1.32479	1.47198	1.46877	0.746085	0.809715	0.939915	-0.396594	-0.246703	-0.630487
AT5G56500	NAS2	1.32394	1.3519	1.39153	1.21142	1.43919	1.34259	0.0735944	0.283824	0.119862
AT4G36220	AT4G36010	1.3228	1.55273	1.33952	0.971733	1.2348	1.02829	-0.035222	-0.225533	-0.148082
AT2G25460	AGL61	1.32064	1.70817	-1.78063	1.92626	1.6339	-0.303136	0.357656	0.258075	1.40129
AT2G26480	BRIZ2	1.31979	0.813875	0.790494	0.353017	0.948197	0.245568	-0.238236	0.201422	-0.349314
AT5G59920	HSP18.2	1.31854	1.49815	0.83219	0.607853	1.2568	0.193969	-0.266436	-0.0410556	-0.434671
AT4G27410	AT4G27280	1.31783	1.00142	0.424244	2.03239	1.64519	1.24081	0.670406	0.923388	0.754957
AT5G36290	MIS12	1.31723	1.06547	0.894109	1.73607	1.38058	1.68056	0.432029	0.254477	0.61478
AT5G14820	AT5G13200	1.31501	1.38526	1.4783	0.598754	1.11204	1.82746	0.101066	-0.00852857	0.0292384
AT5G15910	AT5G14810	1.31491	1.33948	1.38054	0.986225	1.00129	1.16745	-0.248938	-0.0706295	-0.1488
AT1G64370	HMA5	1.3137	1.10303	0.816733	0.840788	0.951705	0.670027	-0.398713	-0.0582167	-0.0728288
AT5G10870	ATAF2	1.31313	1.23561	1.49413	1.66993	1.55281	2.19055	0.469709	0.221091	0.510565
AT2G31650	AT2G31590	1.31276	0.99123	0.398413	1.90907	1.47868	0.477166	0.530266	0.385352	0.230532
AT3G51500	AT3G51500	1.31113	1.26457	0.954512	1.4182	1.66019	1.28212	0.0514196	0.434453	0.334456
AT3G09455	ATERDJ3A	1.31058	1.24222	1.23489	1.58612	1.54517	1.66856	0.455631	0.544608	0.527913
AT2G42750	AT2G42750	1.31032	1.35041	1.32187	0.96019	1.19421	0.912247	-0.295237	0.0710186	-0.310484
AT2G43100	IPMI2	1.30906	1.58843	1.62826	0.983108	1.29609	1.45714	-0.11427	0.0228687	-0.173189
AT3G28840	AT3G27185	1.30644	1.42579	1.00676	1.22832	1.13618	0.822623	0.425714	0.0621145	0.0171384
AT1G77440	ADH1	1.30617	1.20678	1.14821	1.46888	1.3452	1.39941	0.27073	0.200284	0.184042
AT2G46680	HB-7	1.30315	0.929405	0.0349379	1.7339	1.99199	0.130431	0.875461	1.20904	0.329747
AT4G33040	AT4G32630	1.30308	1.09626	0.54262	1.6489	1.1054	1.32581	0.735536	0.133933	0.706147
AT5G54510	AT5G54165	1.30259	1.2875	0.478119	0.45357	0.847499	-0.512843	-0.9117	-0.692652	-0.825093
AT4G28740	AT4G28140	1.30197	1.33498	1.12527	0.972345	1.07784	1.09736	-0.215427	-0.0714194	-0.101024
AT2G32530	GLR3.5	1.29949	1.60607	1.45131	0.908531	1.10221	0.758893	0.30386	-0.169476	-0.325015
AT5G65490	AT5G65490	1.29894	1.38746	0.81808	1.56932	1.79528	1.2813	0.379213	0.382853	0.511914
AT1G66200	TPX1	1.29786	1.25972	1.1624	0.686208	0.761501	0.767165	-0.170037	-0.113002	-0.234655
AT3G55580	AT3G55580	1.29737	1.19153	1.47285	0.824024	1.96816	1.50594	-0.867916	0.437567	-0.266802
AT4G01026	AT4G01280	1.29734	1.48397	0.261504	1.91494	2.06868	0.475649	0.213969	1.02438	0.409186
AT5G42470	AT5G42220	1.29714	1.02259	1.37415	1.75864	1.46312	1.88243	0.624048	0.335139	0.540291
AT2G43840	UGT74F1	1.29518	0.996498	0.754101	1.3925	0.77753	1.21297	0.777397	-0.284339	0.596058
AT2G04530	AT2G03550	1.29516	1.53725	1.37764	1.32512	1.51674	1.50067	0.0468994	-0.00728169	0.0679648
AT3G16800	AT3G15780	1.29483	1.26921	0.448589	1.32729	1.93493	0.185543	0.0457375	0.558954	-0.373505
AT5G20150	AT5G19480	1.29432	1.3714	0.405937	1.79934	2.12491	0.574291	0.183495	0.661048	0.176837
AT3G49530	AT3G49320	1.29204	1.20224	0.767371	1.09173	1.2356	1.18442	-0.416663	-0.0690222	0.398616
AT3G13610	AT3G13229	1.29203	1.64538	1.48342	1.19214	1.40449	1.15435	0.026363	-0.148468	-0.194032
AT5G11920	FLC	1.29167	1.73556	0.583933	0.903263	1.5586	0.307591	-0.30408	0.0142151	-0.0175553
AT5G05490	SUVH1	1.29098	1.32401	2.53289	1.09646	1.09756	1.53359	-0.319571	-0.436548	-0.0686721
AT3G53420	PIP2A	1.29096	1.2938	0.811815	1.77583	1.71189	1.21861	0.599741	0.460313	0.425595
AT5G08535	AT5G06400	1.29033	1.29268	0.764209	1.16556	1.44865	1.0162	-0.0553445	0.140987	0.305294
AT1G32127	AT1G30475	1.29033	1.41218	0.556837	1.67588	1.51088	1.19836	0.133336	0.113802	0.431595
AT5G18050	AT5G17460	1.29028	1.39038	-2.12128	1.08954	1.11913	-2.10091	-0.728515	-0.624229	-0.0953038
AT5G23940	J2	1.28851	1.35257	1.35844	0.880233	0.97529	0.959481	-0.358552	-0.344531	-0.428563
AT5G20140	CPK34	1.28776	1.09414	1.30193	1.08282	1.0654	0.934346	0.00297046	0.054688	-0.034548
AT5G02565	AT5G15537	1.28732	1.50375	0.75911	0.676713	0.545429	0.728945	-0.880643	-0.525296	-0.207692
AT3G01120	ENODL16	1.2864	1.46295	1.44034	1.08411	1.18786	1.07332	-0.159171	-0.244503	-0.236225
AT5G43860	AT5G43660	1.28552	1.77167	1.03399	0.606856	1.35505	1.2304	-1.48875	-0.288142	-0.178998
AT1G62010	FBS1	1.28469	0.725315	1.84209	1.72487	1.07	2.24438	0.582907	0.411209	0.331012
AT2G21970	AT2G21530	1.28316	1.36659	1.27342	1.31564	1.27125	1.24177	0.326549	0.159765	0.0112549
AT5G64770	RGF9	1.28132	1.29443	1.05749	1.00918	1.19358	1.11516	-0.302987	0.0367217	-0.0223027
AT4G02825	AT4G04485	1.27818	0.755666	1.54305	1.43027	0.79563	0.49003	0.513644	-0.23654	-0.910206
AT5G03240	AT5G02565	1.27764	1.15556	0.775101	1.11171	1.30557	0.519469	-0.41932	-0.124155	-0.207978
AT3G26350	AOC2	1.27743	1.71061	2.53338	2.19849	2.16499	3.42372	0.665387	-0.0212934	0.212766
AT2G29370	AT2G29360	1.27591	1.03138	0.874188	0.958688	0.630198	-0.147397	0.581129	0.00866487	-0.467488
AT3G48310	CYP71A23	1.2758	1.15073	1.3627	1.05718	1.07619	1.0295	0.00266114	0.107283	0.0261257
AT1G07010	FTSH8	1.2752	1.2312	1.68602	1.18151	1.11358	1.37798	0.485485	0.283417	0.0883071
AT5G00400	NRT2.7	1.27373	1.58323	1.75252	1.63822	2.40075	1.12954	-0.209292	0.0120545	-0.833801
AT5G61670	PIF7	1.27317	1.45788	1.15714	1.1282	1.22467	0.968463	-0.0499099	-0.0558546	-0.126639
AT3G32040	PRE5	1.27306	1.66225	1.35235	0.248092	-0.546182	0.58638	-0.787242	-1.63432	-0.0936727
AT2G02760	AT2G01440	1.273	1.16923	1.01059	1.36429	1.5559	1.31842	-0.414815	0.0567881	0.0703354
AT1G50740	AT1G49938	1.27124	1.02235	0.198886	1.25012	1.44902	0.819295	-0.0509625	0.383653	0.355201
AT1G80130	AT1G80130	1.27025	1.39975	1.49101	0.904936	1.55807	1.47194	0.521903	0.371987	0.212793
AT2G34620	AT2G34360	1.26994	1.19297	0.558267	1.25756	1.1573	0.766375	-0.010841	-0.055554	0.146011
AT5G40770	AT5G40590	1.26915	1.25085	1.28974	1.64504	1.66095	1.75891	0.434898	0.457054	0.424089
AT1G57560	AT1G55915	1.26714	1.02134	0.924618	1.33614	1.15465	0.445596	-0.0876523	-0.0497224	-0.387463
AT1G09070	ACHT4	1.26699	1.07817	0.169521	1.98139	1.79888	0.882095	0.47387	0.567447	0.698952
AT2G27590	EPR1	1.26691	1.32556	0.4724	0.554155	0.856586	0.276081	-0.780894	-0.501328	-0.236532
AT1G55290	SRF6	1.26668	1.70323	0.554617	0.552092	0.982566	0.551026	-0.091303	-0.790733	-0.541049
AT1G76980	OPR1	1.26328	0.885563	0.43812	1.1692	1.13387	0.875939	0.220218	0.247344	0.341915
AT5G19480	AT5G18330	1.26309	1.1544	1.19264	1.44987	1.57483	1.58338	0.179962	0.533136	0.26743
AT1G63010	AT1G62730	1.26298	1.26063	0.712523	1.34239	1.74789	0.831295	0.265482	0.401659	0.331779
AT2G34720	AT2G34620	1.26162	1.18392	1.3275	0.736452	1.13333	0.816081	-0.520863	-0.158602	-0.335017
AT1G05820	AT1G05700	1.26099	1.82497	2.0828	1.92623	2.28669	1.88161	0.63957	0.421745	0.47192
AT2G29420	AT2G29370	1.25993	1.5811	0.534137	1.25133	1.43073	1.83495	-0.607293	0.0845142	0.228648
AT3G09830	AT3G09440	1.25939	0.988976	1.32547	1.02367	1.2684	1.49779	-0.358476	0.184421	0.116118
AT1G15820	UTR3	1.25881	1.28913	0.870655	1.00696	1.13479	1.08776	0.00458924	0.103725	0.112307
AT1G29820	ATS9	1.25813	1.12192	1.31137	1.70199	1.50327	1.83133	0.666543	0.280598	0.555419
AT5G03545	AT5G03205	1.25784	1.24348	0.699167	1.0725	0.859717	0.568442	0.0788628	-0.424386	-0.378233
AT1G62540	AT1G61640	1.25687	0.937333	1.05436	0.455435	0.571421	0.372914	0.0445661	-0.0981041	-0.243379
AT3G55646	AT3G55646	1.25512	1.26887	0.249646	1.09556	0.938902	0.641981	0.827881	-0.33039	0.62853
AT5G65630	GTE7	1.25486	1.41679	-1.28755	1.35381	1.67008	-1.12513	0.0586637	0.251116	0.225314
AT5G36910	AT5G35960	1.25461	1.5555	1.06885	0.805659	1.18299	0.757564	-0.0357107	0.0619925	-0.101953
AT2G01010	AT2G00460	1.25376	1.45716	2.11176	1.85341	1.49321	1.54666	-0.0692259	-0.14604	-0.442648
AT4G27260	AT4G27020	1.25353	1.34273	0.577792	0.980838	1.03775	-0.142094	-0.59768	-0.748721	-0.596851
AT3G25770	MBF1C	1.25228	1.52104	1.16626	0.733398	0.464433	0.631763	-0.615813	-0.692757	-0.444695
AT3G60540	AT3G60540	1.25031	0.969552	0.575675	0.117774	0.610342	1.62592	-0.660145	0.114455	0.229051
AT5G28020	AT5G27460	1.25006	1.16465	1.03728	1.07878	1.17046	0.811572	-0.161826	-0.119515	0.0289693
AT5G64700	UMAMIT21	1.24902	1.29398	-0.0263531	0.961755	1.1452	0.776903	-0.0922343	-0.248714	0.511315
AT2G22470	SK1	1.24889	1.56012	-0.783543	1.66471	2.21845	-0.500621	0.329591	0.457843	0.233547
AT5G37680	AT5G37550	1.24875	1.36097	1.58086	1.80165	1.32022	1.86224	0.467002	0.216754	0.390877
AT1G70810	SRO3	1.24678	1.14493	1.23244	1.28236	0.953097	1.30823	0.346766	0.210606	0.199932
AT4G12440	AT4G12000	1.24572	1.1883	0.467522	0.392481	1.04516	1.25726	-0.916121	0.0254219	-0.106319
AT1G09867	AT1G79170	1.24352	0.821972	0.60243	1.01155	1.92794	1.22268	-0.0137704	0.379297	0.48192
AT5G24850	AT5G24155	1.24126	0.974012	1.10194	0.893137	1.09202	0.979819	-0.0820153	0.193825	-0.0461879
AT4G13575	AT4G12830	1.24121	1.00949	1.06676	1.21553	0.704268	0.953763	0.365849	-0.0347228	-0.195762
AT1G63440	Hop2	1.24087	1.22875	0.0500154	0.970532	1.3511	-0.158478	-0.255789	0.15684	-0.146294
AT1G14250	bZIP58	1.23991	0.901727	0.93195	0.821728	0.320134	1.11725	-1.34162	-0.96488	-0.348412
AT1G78170	AT1G78150	1.23964	1.27891	0.130632	0.0506319	0.704028	-0.655368	-1.13926	-0.594433	-0.778453
AT3G56290	AT3G56290	1.23584	1.28767	1.18538	0.718806	0.849945	0.910616	0.295318	0.145957	0.130997
AT3G04930	GAPC1	1.23527	1.16776	1.41298	1.30724	1.56208	1.51063	0.0616635	0.267222	0.263762
AT1G31690	AT1G30260	1.23489	1.09072	0.889025	0.827034	0.72865	1.26812	-0.650255	-0.644878	0.149827
AT3G19184	C2	1.23436	1.31403	0.807174	1.79957	0.7813	0.383505	0.151408	0.291721	-0.918955
AT1G27330	AT1G24147	1.23322	1.36142	1.40921	1.52579	1.34913	1.58885	0.142978	0.178039	0.153185
AT3G02380	LSF1	1.23272	1.38452	1.3109	0.311667	0.512466	0.104014	-0.0912545	-0.494986	-0.568766
AT5G54960	AT5G54860	1.23264	1.1356	0.861193	1.39222	1.44297	0.798972	-0.00142528	0.101981	0.067428
AT1G10370	RAS1	1.22946	1.50066	1.17443	1.07882	1.33015	1.11236	0.425228	0.286819	0.0951978
AT1G49620	AT1G48560	1.22894	1.35737	0.43784	1.31186	1.09245	1.2735	0.156225	0.0879972	0.467037
AT4G33270	AT4G33070	1.22859	1.18273	0.906859	1.04149	0.804668	0.766491	-0.350886	-0.249747	-0.218303
AT5G06290	AT5G05250	1.22706	1.28497	1.06164	1.42507	1.3136	1.22315	0.550236	0.17941	0.294843
AT1G72500	AT1G72100	1.2256	1.28634	1.28681	0.920942	1.0971	0.85694	-0.0939183	-0.0205027	-0.144193
AT1G27720	PERK10	1.22524	1.15538	0.924595	1.50417	1.52029	1.13484	0.140426	0.327783	-0.0653609
AT4G23920	AT4G23680	1.22393	1.0098	0.837674	1.3786	1.32258	1.39151	-0.0258417	0.214492	0.36588
AT3G01440	MTO1	1.22277	1.29322	1.11051	0.95567	1.07671	0.818109	0.111749	0.12154	-0.0524893
AT3G09980	EXO70H4	1.22052	1.25872	1.23072	1.38903	1.54491	1.75333	0.326083	0.533522	0.458632
AT3G06540	AT3G05625	1.22044	1.1996	1.6692	1.60309	1.67028	1.98395	0.245091	0.403457	0.442039
AT1G33102	HSFA1D	1.21996	1.42153	-0.0646171	0.584793	0.645531	0.309919	-0.0652868	-0.305751	0.142445
AT5G53000	HSP90.1	1.21906	1.02057	1.30106	1.42107	1.04476	1.43182	0.188324	0.104653	0.144907
AT1G59700	AT1G58561	1.218	1.23776	1.27967	1.2578	1.14443	1.03113	0.0144307	0.0245098	-0.213767
AT5G63830	AT5G63830	1.21764	0.99642	2.13205	1.89851	1.72239	2.49726	0.809834	0.559049	0.538502
AT1G32520	AGO2	1.21649	1.00389	1.00821	0.890686	1.13361	0.511806	-0.106829	0.158133	-0.145895
AT1G71760	CSN5B	1.21624	0.494599	-0.465915	0.528013	0.0462223	0.619116	-0.0696461	-0.0627948	0.358089
AT5G19850	AT5G18633	1.21524	1.47165	1.2337	0.948185	1.04769	0.916205	0.0767659	-0.13793	-0.256006
AT4G23670	SGT1A	1.21483	1.30131	0.971653	1.10739	1.25726	0.943143	0.279482	0.307762	0.17504
AT1G76720	AT1G76530	1.21478	0.940216	1.03791	0.984507	0.59968	0.849962	-0.141721	-0.0391917	-0.150883
AT5G54160	AT5G53486	1.21467	1.27127	1.25007	1.17973	1.16595	0.864134	0.111806	-0.0733351	-0.0274809
AT4G35420	GLUR2	1.21411	0.88333	0.614861	1.02652	0.853793	0.988478	-0.20706	-0.178939	0.225829
AT3G11090	VPS60.1	1.21337	1.28773	0.857945	0.400023	0.867758	0.253427	-0.692119	-0.248342	-0.421649
AT1G50590	AT1G49790	1.20804	1.55453	-0.521887	1.11266	1.23809	-0.712946	-0.195849	0.0940105	-0.00291219
AT4G26530	ACS7	1.20752	1.22309	1.06064	0.936639	1.12655	0.661873	-0.633775	-0.186854	-0.452221
AT5G60800	AT5G60610	1.20654	1.57223	0.51301	1.50799	1.33947	0.836065	0.207472	0.157574	0.306765
AT5G61270	ABCF1	1.20639	1.25386	0.801249	1.17036	1.42764	0.811153	0.0618433	0.186337	0.139846
AT5G56980	AT5G56840	1.20557	1.18034	-0.215774	1.96581	2.30132	0.474429	0.627501	0.651142	0.682141
AT1G75460	DHAR2	1.20454	1.58088	0.974781	0.480089	0.841801	0.282984	-0.780088	-0.707616	-0.770094
AT5G11340	PUM21	1.20445	1.29314	1.19845	1.24036	1.5812	1.64785	0.207555	0.401033	0.422595
AT5G40390	AT5G39785	1.20368	1.46287	1.05965	1.19547	1.1981	0.396759	0.326501	0.0579602	-0.272444
AT5G67370	CGLD27	1.20295	1.27116	1.2817	1.0434	1.23611	1.18798	0.291262	0.256532	0.0399102
AT1G77120	SKP2B	1.20092	1.23786	0.352053	0.900359	1.11097	0.668579	-0.0977775	0.390748	0.35519
AT3G60360	EDA14	1.20073	0.929015	1.08274	1.65408	1.23367	1.77617	0.696851	0.560341	0.711882
AT5G57345	AT5G57123	1.20054	1.32654	1.12962	1.08597	1.15111	0.940909	0.383344	0.0515511	0.14047
AT4G21220	MORF1	1.19964	0.575805	0.777565	0.193792	0.639192	0.794461	-0.872104	0.310893	0.0617207
AT4G36740	AT4G36648	1.19955	1.49764	-0.00509839	1.05646	1.27593	0.758372	0.522532	0.830908	1.06191
AT3G02870	SADHU6-1	1.19713	1.38129	1.08262	0.685401	0.961426	0.6406	-0.193129	-0.127777	-0.343572
AT5G50930	AT5G50100	1.19708	0.36902	0.108046	0.849276	0.751207	0.708615	-0.118049	0.714807	0.543968
AT1G71230	AT1G70810	1.19606	1.1524	1.58853	1.44469	1.21005	1.82309	0.185639	0.161784	0.129943
AT3G04690	SAUR26	1.19448	1.34785	0.559907	0.47074	1.49889	0.253968	-0.593484	-0.160455	-0.217242
AT4G18880	AT4G17670	1.19442	0.629299	1.11173	1.41381	0.902266	1.672	0.174017	0.189676	0.676377
AT1G31580	AT1G30240	1.19235	1.38007	0.979593	0.97175	1.47142	1.02696	-0.344851	-0.328324	-0.145278
AT4G39800	MIPS1	1.19183	1.1435	1.28522	0.555984	0.918586	0.699393	-0.0508087	-0.154688	-0.287584
AT5G15940	AT5G14820	1.18998	0.937435	-0.219209	1.1653	1.13104	0.291183	0.522605	0.449671	0.495481
AT5G67430	AT5G67430	1.18944	1.4624	0.82681	0.282668	0.257294	0.0448588	-1.09084	-1.17606	-0.74688
AT4G05110	AT4G05070	1.18913	0.897448	1.49382	0.727962	0.639267	1.17792	0.183437	-0.0881333	-0.28521
AT3G46130	ZAT7	1.18883	0.894244	0.450705	1.43187	1.73705	0.51414	0.542919	1.15107	0.22215
AT2G21370	AT2G20940	1.18624	1.16147	0.992302	1.03578	1.0096	0.942963	-0.227294	-0.0952712	-0.00913789
AT2G04350	AT2G02795	1.18374	1.08822	1.16999	1.38511	1.47758	1.25601	0.506957	0.454729	0.244041
AT5G27460	AT5G25520	1.18126	0.648513	1.58842	1.929	1.13569	2.28513	0.86152	0.60222	0.622899
AT1G15950	AT1G14590	1.18092	0.981768	1.28145	0.808086	0.902874	0.742173	-0.0686721	0.0123635	-0.212653
AT3G16250	SPA3	1.18077	1.27816	0.927955	1.02461	0.994331	1.07743	-0.0683792	0.0865414	0.0990658
AT3G51895	SULTR3;1	1.18045	1.31692	0.743051	0.578985	1.09389	0.461087	0.214237	0.0763323	0.213691
AT3G01500	AT3G01210	1.18034	1.36015	1.2473	1.00241	1.24034	1.03649	0.260022	0.079198	0.160555
AT1G66330	AT1G66080	1.17947	1.1886	1.01356	0.684648	0.913584	0.721351	-0.191216	-0.0636489	-0.243674
AT5G24210	PEL3	1.17902	1.19715	-0.0704978	0.483446	1.16217	-0.325455	-0.883659	-0.222151	-0.236444
AT4G15690	AT4G15420	1.17832	1.01265	0.563472	1.21156	0.838736	0.682868	0.0159985	-0.277059	-0.0353386
AT1G79040	AT1G78620	1.17826	1.04982	0.892968	0.957096	0.887828	0.853061	-0.0687342	0.142769	0.11381
AT4G15550	AT4G14695	1.17769	1.6166	1.3623	0.895236	1.2539	0.560905	-0.37791	-0.607123	-0.954333
AT5G14570	WRKY75	1.17521	1.22901	0.385514	0.975254	1.06316	0.349473	-0.4022	-0.289587	-0.145926
AT2G31790	ATX1	1.17511	1.24762	1.53637	0.684396	0.931529	0.935811	-0.316547	-0.139341	-0.246796
AT1G09340	SRC2	1.17505	1.2062	1.13281	0.990788	1.04473	0.902803	0.106771	0.00476859	0.00127354
AT2G25920	CLPB4	1.17374	1.13591	1.12662	1.85756	1.37206	2.0789	0.691625	0.264651	0.731444
AT5G66740	AT5G66740	1.17327	1.72937	2.52543	0.812079	0.962675	1.43759	-0.370507	-0.516757	-0.278355
AT1G26150	TPPC	1.17147	1.46393	1.16472	1.11985	1.23473	0.88898	-0.367887	-0.425502	-0.303003
AT2G24010	GH3.3	1.16991	0.762072	0.924855	0.726849	1.23174	1.45959	-0.175869	0.645204	0.444113
AT4G33690	AGD2	1.16971	0.889496	1.40673	1.22451	0.901124	1.4943	0.108972	0.163009	0.258148
AT5G47420	BI1	1.16904	1.28192	1.57996	1.3669	1.41155	1.85356	0.0187416	0.231835	0.051081
AT2G17030	SQN	1.16646	1.04724	1.33709	1.19762	1.45737	1.38318	-0.108369	0.0727382	-0.0600415
AT4G38940	ROC1	1.16513	1.01499	-0.148062	0.827218	1.25882	-0.183323	-0.563223	-0.0277641	-0.0532855
AT3G14075	AT3G13277	1.16445	0.814223	0.93399	1.61142	1.15889	1.30114	0.455875	0.205842	0.242711
AT5G09390	AT5G06805	1.16424	1.02394	0.532177	1.03841	0.94114	0.799959	-0.121569	0.0626005	0.312561
AT5G48880	AT5G48570	1.16418	1.57705	1.31393	1.0407	0.964133	1.12115	-0.0245695	-0.338287	-0.15138
AT1G67870	AT1G67360	1.16414	1.03755	0.863817	1.01329	1.06899	0.839763	-0.0768177	0.0221181	0.0306835
AT4G30570	AT4G30490	1.16383	0.530433	0.331762	0.831287	0.64008	0.562813	-0.0471616	0.137513	-0.0643851
AT5G65140	TPPJ	1.16321	1.19575	0.422207	0.394012	0.84282	0.429261	-0.14911	-0.0411506	0.00608123
AT3G23910	HMT3	1.16204	1.1779	0.988598	1.21347	1.38128	1.33871	0.0117423	0.165484	0.233705
AT4G21380	LpxD2	1.16169	0.71825	0.520344	-0.141234	0.114074	-0.128243	-1.16796	-0.569886	-0.743671
AT5G16980	ELF9	1.16168	1.38601	1.15035	1.52628	0.918499	1.08879	0.456556	-0.127976	0.0115903
AT4G13010	AT4G12410	1.16136	1.23269	1.20268	1.17199	1.20531	1.31352	0.0614384	0.105062	0.148329
AT5G44660	VPS2.2	1.16107	1.16273	0.961668	1.03353	0.731093	0.565522	-0.175611	-0.13521	-0.336894
AT5G19730	AT5G18340	1.16047	1.33339	0.999271	1.51724	1.21314	0.64778	0.619538	0.086245	-0.213928
AT2G23170	AGP2	1.15942	1.32643	-0.242915	1.46126	1.61875	-0.361404	0.331321	0.348503	-0.378893
AT1G21760	AT1G21010	1.15899	1.06975	0.595844	1.20008	1.49817	0.774494	-0.0942777	0.253582	0.211241
AT4G11600	BTI2	1.15871	1.19557	0.985115	0.818846	0.927045	0.838479	-0.536292	-0.261026	-0.274498
AT5G05480	ABO6	1.15826	1.28205	1.48009	1.49674	1.69699	1.85219	0.1566	0.105807	0.542052
AT3G05660	NHX2	1.15808	0.979475	2.01747	2.21704	1.68134	2.84344	0.997744	0.499784	0.839974
AT2G36830	DOGT1	1.15618	1.11281	0.0474981	1.48542	1.58691	0.550222	0.587186	0.488165	0.596897
AT5G03440	P58IPK	1.15592	0.939302	0.943964	1.54533	1.5149	1.75967	0.325024	0.527049	0.477637
AT1G17260	AT1G16080	1.15476	0.897476	0.72624	0.559278	1.08013	-0.125957	-0.417805	0.143187	-1.14545
AT5G09290	LEA4-5	1.15466	0.414936	0.969457	0.440446	0.341287	0.320471	-1.12691	-0.544566	0.0509439
AT1G78150	AUF1	1.15453	1.05345	0.853644	1.2842	1.46914	1.25014	0.141571	0.3971	0.333898
AT4G15700	UGT84A1	1.15449	1.07426	0.0170227	1.1876	1.07199	0.457637	0.012994	-0.0865102	0.246478
AT1G21350	ERD10	1.1534	1.27874	1.27385	0.999148	1.28686	1.31152	0.327514	0.155948	0.208122
AT5G10946	AT5G09290	1.15338	0.559548	1.08388	1.68466	0.994983	1.15826	0.700187	0.737416	-0.133564
AT1G17490	WAKL4	1.15286	0.678786	0.68161	0.20157	0.540789	0.595697	-0.408097	0.234998	0.0251057
AT1G74810	AT1G74530	1.15266	0.952341	0.625642	0.56498	0.47058	0.274106	-0.346144	-0.33113	-0.206055
AT2G46230	AT2G46230	1.15167	1.15908	0.887109	1.17845	1.04856	0.808832	-0.204725	-0.0963032	-0.0693345
AT3G10420	CDC48	1.151	1.20301	1.11994	0.988221	1.08895	0.883105	-0.0574672	-0.0454768	-0.102299
AT3G62290	ARFA1E	1.14847	0.979757	0.757997	0.983294	1.07427	0.920233	-0.269098	-0.115933	0.047223
AT4G14090	AT4G13575	1.14831	1.64075	1.69225	0.305723	1.3566	0.897404	-0.756247	0.167046	-0.170572
AT2G22190	AT2G21640	1.14783	1.65203	0.484162	0.227881	0.688846	-0.211233	-1.08891	-0.582273	-0.815716
AT2G43560	AT2G43560	1.14652	1.20702	0.733115	0.984058	0.960234	0.773005	-0.0979764	-0.0809818	0.0636013
AT2G32390	AT2G32340	1.14623	1.21191	0.916841	1.96849	1.2911	1.2444	0.951895	-0.0304436	0.43809
AT2G25625	SDF2	1.14622	0.821326	0.871037	0.867564	0.956327	0.795352	-0.230744	0.268517	-0.0922304
AT4G32010	GPX7	1.14551	1.10515	0.828155	0.490567	1.01624	0.450914	-0.544478	-0.039317	-0.208289
AT2G24820	ASG1	1.1443	1.42237	1.50374	1.08282	1.33656	1.00516	0.00352453	-0.0848799	-0.100636
AT2G24190	AtMT4b	1.14365	1.37298	1.49391	0.594165	0.555759	0.337803	-0.1766	-0.326285	-0.647338
AT5G63320	NPX1	1.1434	1.22473	0.99729	0.695304	1.12008	0.596681	-0.428315	-0.163004	-0.438324
AT5G17810	AT5G17350	1.14336	0.769274	0.951581	-0.228435	0.505184	0.0975948	-1.4358	-0.509901	-0.795495
AT5G10140	TOM5	1.14031	-0.256023	0.691918	0.441018	0.600141	0.997464	-0.448677	0.950022	-0.387228
AT5G04830	AT5G04010	1.13995	1.28251	1.2966	1.03006	1.0676	1.1125	-0.0765871	-0.0298289	-0.0315331
AT1G57820	TPR5	1.13944	1.04598	1.06345	1.28966	1.2998	1.39816	-0.0632697	0.18865	0.153139
AT3G18440	AGD15	1.13889	0.978464	0.878855	1.14063	1.15381	0.74004	0.00969119	0.230516	-0.0320911
AT1G77930	AT1G77570	1.13755	1.11952	1.03182	0.842171	0.840441	0.798175	-0.232647	-0.0240726	-0.198299
AT2G17340	MYB7	1.13722	1.16516	1.38598	0.919919	1.06186	1.35655	-0.149016	0.0331277	0.0267403
AT2G31580	STH	1.13703	1.13618	0.667624	0.63172	1.13105	0.748772	-0.389257	-0.0272338	-0.0949756
AT5G50960	AT5G50360	1.13657	1.01808	0.655567	1.12859	1.00725	0.745917	-0.0155046	0.0094981	0.0878026
AT3G27100	AT3G26350	1.13637	1.11629	1.42699	1.60418	1.27382	1.58481	0.498123	0.510704	0.339248
AT1G53520	AT1G52770	1.13611	1.27578	0.719906	1.01691	1.27089	1.10012	-0.0561921	0.135035	0.193798
AT2G33600	CRL1	1.13358	1.12686	0.45492	0.797249	0.990376	0.805404	-0.371982	-0.0246536	0.130187
AT5G01820	BSK10	1.13312	0.982631	0.433752	1.44432	1.19678	0.70726	0.375287	0.242068	0.194825
AT5G17170	DHAR3	1.1322	1.26209	0.987283	1.02916	1.05043	0.894244	0.461809	0.0609897	0.283263
AT5G17460	ENH1	1.13154	1.03122	0.41157	2.04209	2.39205	0.439753	0.606892	1.10927	0.109012
AT3G02860	COL2	1.1307	0.78534	1.10458	1.91284	1.2213	1.78851	0.934109	0.54975	0.816394
AT1G52230	AT1G50745	1.13045	1.19148	0.885529	0.800385	1.01186	0.804463	-0.0837198	-0.00244453	0.0250652
AT1G09150	AT1G08910	1.12988	1.02696	0.712423	0.921019	0.87265	0.786627	-0.184111	-0.121791	-0.0660511
AT5G63060	AT5G63060	1.1297	1.01818	0.890464	0.675773	0.887688	0.751026	-0.360077	-0.171066	-0.0427541
AT3G02300	CA1	1.12769	1.08255	1.03026	1.18032	1.05417	1.31417	0.0247484	0.103269	0.17552
AT1G03630	AT1G03650	1.1274	1.13487	1.33283	1.19547	1.06997	1.27928	0.454915	0.109932	0.296342
AT1G21010	AT1G20390	1.1259	0.679295	0.0832585	1.75847	1.41082	1.24572	0.967991	0.735272	0.896554
AT4G21990	DER2.1	1.12428	1.17592	1.25354	0.408556	0.741031	0.766893	-0.534721	-0.434726	-0.438236
AT4G29400	DER1	1.12335	0.92512	0.76454	0.865761	0.832909	0.859764	0.0123882	0.0429597	0.0943157
AT5G27895	AT5G26865	1.1222	1.46358	1.56054	1.42994	1.04725	0.849306	0.247068	-0.546644	-0.666795
AT1G26090	AT1G22190	1.12213	1.19965	0.95774	0.931927	0.920244	0.830479	-0.0263455	-0.0820935	0.0254541
AT1G02000	FUS5	1.12088	0.810762	0.267602	1.22	0.722238	0.643113	0.0616697	-0.227629	0.464537
AT4G38740	MYB4	1.1207	1.13867	0.787939	1.05285	1.06307	0.802438	0.061777	0.0681853	-0.00995289
AT1G29418	AT1G27330	1.12038	0.91116	-0.360485	0.487556	1.35923	1.11073	-0.108795	0.247456	0.686724
AT1G46480	AT1G36390	1.11873	1.15662	-0.03243	1.1959	1.44211	-0.0200038	0.39085	0.51089	0.0412887
AT1G74710	AT1G74320	1.11728	1.45981	0.925564	0.551878	0.955858	0.849935	-0.359623	-0.463368	-0.253084
AT4G01280	AT4G01490	1.11491	1.18701	1.70867	1.50882	1.52464	2.02091	0.369404	0.374451	0.220967
AT3G50440	MYB77	1.11323	1.24579	0.802396	0.721971	0.943133	0.689355	0.3595	0.390314	0.0561337
AT2G36690	ECP63	1.11299	1.56297	1.27848	1.86883	1.26129	1.07016	0.798157	0.0988174	-0.0164598
AT4G13670	RTFL12	1.11256	1.00155	0.971182	0.935338	1.07489	1.12857	0.299969	0.360348	0.280022
AT5G16970	GRF5	1.11159	1.10623	0.907522	1.19647	0.821914	0.788051	0.256605	-0.067832	-0.0976762
AT2G29360	AT2G29165	1.11051	1.23866	1.06811	0.708177	0.833496	0.678813	-0.311019	-0.150922	-0.130166
AT5G20850	HBP5	1.11011	0.830609	0.566584	0.95803	0.800197	0.712372	-0.148263	-0.0253803	0.0728308
AT4G24960	AT4G24420	1.11002	1.25209	-0.0231557	1.1265	1.67417	0.173252	-0.0718319	0.352337	0.00742815
AT5G44560	ABCI21	1.10909	0.868278	0.713589	0.722942	0.709391	0.631419	-0.438731	-0.154167	-0.19011
AT4G24480	AT4G24413	1.1087	0.82245	0.896149	1.63357	1.26356	1.27515	0.742883	0.400956	0.551576
AT2G47590	PHR2	1.108	1.2125	0.989156	1.07889	1.07652	1.00118	0.00871878	-0.120739	0.0561474
AT5G18100	WOX12	1.10739	1.19778	1.02997	1.03306	1.21101	1.42195	0.429995	0.326444	0.460872
AT1G05385	GLR3.4	1.10655	0.926532	1.24375	1.26989	1.40471	1.85007	0.784736	0.679423	0.749547
AT2G35660	EXL7	1.10633	1.03503	1.29411	0.990965	1.07267	0.698881	0.0113172	0.140888	-0.118563
AT3G44190	AT3G43970	1.10521	1.27374	1.17276	1.04015	1.20469	1.37787	-0.14589	0.0212772	0.123841
AT3G03850	LCAT3	1.10442	1.15609	-1.71209	0.306257	0.794569	-0.397917	-1.28452	-1.19745	0.787967
AT1G79520	AT1G79520	1.10375	1.00783	1.15996	1.32455	1.2105	1.07167	0.71693	0.683085	0.108844
AT4G35090	GATA3	1.10361	1.09425	1.10306	0.949007	0.960605	0.743632	0.177476	-0.0403382	-0.0750232
AT1G06430	STO	1.10256	1.07981	1.14596	1.03647	0.955848	0.831972	-0.0591375	0.00934199	-0.166651
AT1G10320	AT1G09867	1.10249	1.03395	1.36145	0.703032	0.832346	0.981409	-0.307671	-0.0722235	-0.276358
AT1G79050	PSBR	1.10237	0.942773	0.750808	0.879025	0.597622	0.592007	-0.0518988	-0.0972878	-0.0959527
AT4G12720	CYP706A6	1.10225	1.07073	0.115108	1.29172	1.34534	0.48747	-0.288711	0.0494655	0.225399
AT1G19140	NF-YA8	1.10207	1.05589	0.94313	1.0811	1.08329	1.09017	0.182041	0.280579	0.158573
AT1G16150	LHCB6	1.10205	0.366563	0.231848	0.816281	0.618725	0.388766	-0.107038	0.0123966	-0.323745
AT1G03650	PHB2	1.10022	1.10031	-0.144802	0.228565	0.401728	0.581506	-0.903245	-0.474213	0.169547
AT2G23000	TPPE	1.10013	1.29883	0.993559	0.659754	0.724519	0.902843	0.237546	-0.041519	0.08797
AT1G76680	AT1G76190	1.10002	1.11081	1.24206	0.772566	0.5326	0.961925	-0.364649	-0.429795	-0.229436
AT5G51720	AT5G51440	1.09979	1.42494	0.932263	0.819803	0.946334	0.953674	0.0629308	0.18841	0.472157
AT5G23310	RAD51	1.09929	1.34577	0.900163	1.07217	1.13408	1.16455	-0.0619196	0.0720361	0.0898038
AT3G25740	MSH7	1.09891	1.19076	0.818931	0.603077	0.949153	0.869492	-0.303361	-0.104157	-0.0723753
AT4G17420	RABB1a	1.09881	0.962439	0.897254	1.05641	0.987176	1.15445	0.0436739	0.0516776	0.141465
AT4G05070	UBQ11	1.09872	1.04917	-0.389587	0.47547	0.807719	-0.50929	-0.771276	-0.203441	-0.330844
AT1G06210	AT1G06030	1.09872	1.05901	1.34019	0.827409	0.997365	1.15798	-0.212231	-0.0828064	-0.146164
AT2G46915	AT2G46915	1.09866	1.14168	1.30959	1.33968	0.987865	1.31891	0.509205	0.0301336	0.0816216
AT5G43630	AT5G43450	1.09838	1.17852	1.2633	0.401899	0.964583	0.62776	-0.246069	0.0884782	-0.40153
AT2G46270	GBF3	1.09787	1.00612	1.02484	1.96904	1.89299	1.71943	0.720325	0.842357	0.664445
AT1G79930	HSP91	1.09752	1.11666	0.900482	0.945057	1.45025	1.01187	-0.117981	0.305667	0.108518
AT1G20990	AT1G20310	1.09704	1.5455	0.954847	0.221448	0.645396	0.0796189	-1.04361	-1.28433	-0.685059
AT1G63580	AT1G62760	1.0968	0.98982	-0.0664515	0.469917	1.37411	-0.0971406	-0.701122	-0.100495	-0.312534
AT1G10220	CRB	1.09582	1.36298	-0.372182	0.966457	1.40078	0.778369	0.0452147	-0.0870184	0.704115
AT5G48300	GFA2	1.09484	1.207	1.08748	0.941746	1.09676	0.947847	-0.0253573	-0.0492163	-0.00727813
AT5G42740	AOS	1.09453	1.08863	1.10765	1.20267	1.25742	1.29996	0.158485	0.196344	0.123782
AT4G01900	AT4G02005	1.09336	1.14617	1.129	0.997434	1.10623	1.17513	-0.0476429	0.0427567	0.0515575
AT4G11570	NDPK3	1.09221	1.17077	1.15228	0.903114	1.0742	1.01636	-0.122267	-0.037434	-0.165975
AT1G12250	ZFP5	1.09213	1.1031	0.960634	1.00814	0.917772	0.876996	-0.0931978	-0.0203151	-0.00880316
AT3G17660	AT3G17400	1.0921	0.612712	0.414193	0.517841	0.579998	0.279014	-0.350577	0.0910418	-0.621227
AT3G09310	AT3G08165	1.09158	0.173497	0.300543	0.732988	0.540336	0.760916	-0.12281	0.478247	0.509539
AT2G29650	AT2G29500	1.09017	1.29228	1.08318	0.694369	1.0062	0.705437	-0.302182	-0.182109	-0.285387
AT2G40950	BZIP17	1.08964	0.91379	1.0498	1.1443	1.57862	1.33961	0.183507	0.473729	0.313113
AT1G77090	AT1G76980	1.08895	1.09829	1.14538	1.00226	0.977094	0.97163	0.199459	0.188825	0.0323904
AT3G10640	AT3G09870	1.08786	0.738834	1.1427	1.57165	1.16671	1.56807	0.555704	0.444346	0.487416
AT3G28070	AT3G26510	1.08726	1.58413	0.874072	0.418119	0.815389	0.379778	-0.453075	-0.44953	-0.344214
AT5G07650	LBD33	1.08668	1.22635	1.09559	1.05368	1.52155	0.945104	0.774077	0.272471	0.408978
AT5G05250	AT5G04830	1.08607	0.943797	0.454498	0.455514	0.981977	0.784135	-0.207093	0.362667	-0.0677458
AT5G59480	WOX2	1.08359	0.995974	1.35605	1.16535	1.2757	1.21747	0.367074	0.433268	0.0910556
AT1G67300	CML23	1.08352	0.955816	0.708228	1.15247	1.1538	0.965074	0.085651	0.282228	0.108031
AT5G66880	SNRK2.3	1.0831	0.793422	1.00637	1.95025	1.2449	1.79607	0.429398	0.301751	0.618928
AT3G03980	AT3G03325	1.08304	1.14128	0.865173	1.28104	0.973827	1.21438	0.216249	-0.016483	0.182128
AT1G16080	IAA5	1.08299	1.15042	0.940223	0.925341	0.90063	1.04209	0.225845	0.130097	0.132395
AT5G21430	PHT4;5	1.08292	1.18796	1.01316	0.921854	1.01541	0.932953	0.00253768	-0.0211536	-0.0415601
AT1G51110	AT1G50390	1.0828	1.1819	1.02573	0.803498	0.918845	0.818287	-0.233868	-0.138745	-0.157133
AT2G23960	AT2G23040	1.08271	0.422204	1.05628	0.776652	0.271667	0.917996	0.248975	0.519252	0.169299
AT5G42050	RGTA2	1.08194	0.867965	0.302501	0.985632	1.1268	0.539614	-0.193062	0.0506653	0.390236
AT2G35820	CTF2A	1.08096	0.946653	0.852153	1.37742	1.24918	1.01472	0.227064	0.247352	0.205031
AT1G71170	AT1G70790	1.08028	0.778016	0.88151	1.80836	1.2712	1.62089	0.909527	0.440636	0.728972
AT5G10170	AT5G08535	1.07992	0.845549	0.963938	0.973275	0.773107	0.780203	-0.13799	-0.216335	-0.142816
AT5G01600	AT5G00985	1.07965	1.10605	0.229424	1.05478	0.636353	0.297788	-0.484618	-0.970708	0.218534
AT3G54500	AT3G54500	1.07865	1.04801	1.12266	0.72496	0.903075	0.764826	0.0999839	0.145208	-0.217271
AT1G80480	PTAC17	1.07851	1.0022	1.03493	1.9183	1.31349	1.67775	0.985971	0.201935	0.697265
AT1G33400	AT1G32520	1.0782	1.21453	0.446919	0.619619	0.770663	0.128868	-0.516066	-0.3041	-0.381265
AT4G22220	2003-04-01	1.07804	1.06522	0.793635	1.11813	1.16638	0.999181	0.032642	0.0640377	0.203479
AT3G23400	AOX1A	1.07804	1.31558	1.0511	0.996786	1.15198	0.977661	0.0424228	-0.0821296	0.0721162
AT2G05100	AT2G03875	1.07783	0.97565	0.642038	0.662441	0.861394	0.593456	-0.271058	-0.0167908	-0.100355
AT1G70610	AT1G69730	1.07618	1.09933	1.23498	0.928685	0.891224	0.913953	0.0192973	0.0404292	-0.0257212
AT3G26510	CYP71B26	1.07601	1.02541	0.237495	1.14814	1.61099	0.619511	-0.305474	0.319345	0.344414
AT2G46100	AT2G46100	1.07571	1.24183	1.08373	0.889475	1.05267	0.904286	-0.291473	-0.100784	-0.147494
AT2G26290	AT2G25950	1.07547	1.29657	0.429887	1.30361	1.39941	0.178539	0.191706	0.0673726	-0.408555
AT2G03550	AT2G02720	1.0754	1.16938	0.843126	1.05677	1.02401	0.912727	0.0533392	-0.0690811	0.124533
AT5G52320	AHG1	1.07516	0.337451	0.587848	0.209701	-0.0475537	0.184237	-0.735758	0.0645637	0.23021
AT4G39710	PnsL4	1.07495	1.07889	0.779414	0.782373	1.02092	0.80867	-0.0896564	0.0346605	0.04531
AT1G03495	POR C	1.07475	1.2175	0.945352	0.796529	0.843703	1.0304	-0.220901	-0.194256	0.0876547
AT1G15440	AT1G14210	1.07463	1.09302	1.22566	0.986858	1.27736	1.04286	-0.059605	0.17735	-0.143219
AT4G19830	AT4G19470	1.07423	0.956169	0.810208	1.22899	1.08661	1.37388	0.41343	0.414533	0.452773
AT5G62380	AT5G62140	1.07401	0.800633	-0.407979	0.559306	0.61945	-0.152623	-0.266349	-0.107201	0.312654
AT2G41550	AT2G41550	1.07354	0.98517	0.508358	0.544307	1.19002	0.415246	-0.553937	0.0705927	0.138413
AT5G13410	HSP17.6A	1.07326	0.998161	0.741884	0.853012	1.02678	1.00859	0.482709	0.228535	0.397708
AT2G38160	AT2G37805	1.07242	1.09363	0.959064	0.847262	0.603877	0.4753	-0.318123	-0.450444	-0.324914
AT3G05625	AT3G04970	1.07096	1.05821	0.918862	0.976509	1.10965	1.07875	-0.00868807	0.0414634	0.227403
AT4G14385	AT4G13800	1.07088	0.66275	1.14042	1.32993	1.04527	1.53436	0.403572	0.488821	0.365709
AT3G43520	AT3G42250	1.06983	1.06238	0.872948	1.06747	1.12275	1.06789	-0.0522248	0.101737	0.138968
AT1G74530	HSP101	1.0698	1.04164	0.89413	1.05152	1.17711	0.971548	-0.0242274	0.0618356	0.0567808
AT3G49320	AT3G49055	1.06975	0.749591	0.819085	1.13052	0.60539	1.13826	0.23537	0.0641616	0.227312
AT5G43450	AT5G42760	1.06856	0.91869	0.697169	0.925968	0.605577	0.261419	-0.194372	-0.331303	-0.36545
AT3G13065	LBD21	1.06843	0.829366	0.964472	0.970526	0.676102	0.454754	-0.0743448	0.0924462	-0.592416
AT3G50820	AT3G50800	1.06834	1.13238	1.00785	1.108	1.17621	1.05273	0.229303	0.120186	0.184017
AT2G33460	RD20	1.0675	1.0192	0.977692	0.788913	0.907459	0.144908	0.184682	-0.311816	-0.274495
AT1G73390	AT1G73066	1.0673	1.0081	0.702935	1.17325	1.39248	0.566704	0.193635	0.362782	-0.0123641
AT4G29590	AT4G29400	1.06717	1.0654	0.961016	0.773234	0.855528	0.764337	-0.13113	-0.0579738	-0.106866
AT3G22370	BBX32	1.06705	1.09039	0.903726	1.13251	1.31421	0.546038	-0.132619	0.18761	-0.226479
AT5G04895	AT5G04380	1.06681	1.17666	1.06371	0.546041	0.896201	0.686867	-0.405925	-0.115241	-0.161307
AT3G48280	AT3G48240	1.06533	1.08885	0.856363	0.520168	0.916208	0.209137	-0.0388992	0.0247062	-0.0888844
AT2G40140	CZF1	1.06524	0.968621	0.188569	0.947665	0.929993	0.168423	-0.222435	-0.10972	-0.0558411
AT2G21530	XCT	1.06386	1.06404	0.980793	0.706167	0.855485	0.642491	-0.209336	-0.100819	-0.264872
AT1G34060	NAC13	1.06183	0.852445	0.390791	0.170149	0.0453739	0.00207284	-1.02706	-0.0643912	0.166789
AT2G29460	AT2G29452	1.06146	1.33357	0.941556	1.9133	1.43395	1.8313	0.630668	0.659968	0.708617
AT1G78510	ATGA2OX1	1.061	1.22164	1.2256	0.91244	0.89263	0.954194	0.14771	-7.07249e-05	-0.194403
AT2G26930	UGT76D1	1.061	0.977711	0.843102	0.870352	0.797259	0.787121	-0.139321	-0.0648979	-0.143709
AT5G39785	AT5G38890	1.06036	0.983693	-0.26217	1.38984	1.23433	-0.0299785	0.434108	0.482849	0.206344
AT4G21860	AT4G21650	1.06007	1.2046	0.802918	1.13685	1.03234	0.910079	0.434132	0.100696	0.190662
AT4G24160	AT4G23885	1.06006	1.17806	0.579404	1.15572	1.10038	0.448099	-0.0957904	-0.14134	-0.185961
AT3G05360	AT3G04930	1.0598	0.68407	1.23504	0.952178	1.04588	1.28963	0.226497	0.06308	0.329297
AT5G07690	AT5G06280	1.05957	1.69338	1.27003	0.59967	0.83434	0.789552	-0.241006	0.0037062	-0.42018
AT5G51040	AT5G50930	1.05922	0.951831	1.08587	1.17524	1.04178	1.12816	0.20343	0.171722	0.0446323
AT2G37340	RD28	1.05921	0.860351	0.657253	1.07735	0.838493	0.807611	-0.0419861	0.096531	0.102578
AT5G18633	SAUR22	1.0568	0.917219	1.63153	0.66782	0.294488	0.509153	-0.894888	-0.450035	-0.716869
AT3G60290	AT3G60290	1.05675	0.709842	1.11766	1.03477	1.42037	1.96734	-0.14396	0.440402	0.549371
AT5G20620	AT5G19850	1.0564	1.05799	1.08	0.915752	0.909467	0.850849	-0.13539	-0.151892	-0.120789
AT4G39790	AT4G39790	1.05633	0.745711	-0.230802	0.943589	0.679372	0.0613837	-0.478134	-0.0245404	-0.222676
AT2G46735	AT2G46735	1.05625	1.23456	0.59755	1.30164	1.59216	0.897534	0.30394	0.33644	0.322236
AT3G61470	LHCA2	1.05621	1.03052	0.835966	0.970544	0.970479	0.870666	-0.0408483	0.081527	0.106338
AT3G52720	ACA1	1.05527	1.15138	0.854306	0.587672	0.640037	0.546378	0.0153004	-0.0453826	-0.153044
AT1G73690	AT1G73480	1.05489	1.06405	1.20937	1.73176	1.59534	1.78066	0.67474	0.483081	0.361047
AT2G43910	HOL1	1.05443	1.15615	0.945445	0.894857	0.997643	0.884995	-0.0351121	0.0422452	0.0211691
AT4G03960	PFA-DSP4	1.05374	0.821226	1.18157	1.80805	1.0951	1.7667	0.66999	0.397301	0.536791
AT1G15980	CPN10	1.05373	1.0735	1.12137	0.855073	0.885269	0.7343	0.0153045	-0.0239032	-0.0683172
AT5G59400	AT5G59170	1.05298	1.02055	0.844806	1.04652	0.784694	0.888012	-0.082763	-0.33936	0.0388165
AT3G62190	AT3G62190	1.0515	1.02898	0.72995	0.908629	0.886333	0.854082	-0.0856674	-0.0292414	0.0241665
AT3G11050	SPD1	1.05133	1.2997	1.01972	1.23732	1.52833	0.936662	0.255139	0.0548767	0.0802558
AT5G02120	RSR4	1.05029	1.14323	0.79783	0.946193	1.33844	0.896001	-0.0834197	0.147735	0.0579254
AT5G37440	AT5G37350	1.04912	1.31164	1.63355	1.13714	1.84876	1.49789	0.0960049	0.622527	0.263416
AT3G01550	PnsL3	1.04762	1.08691	1.04082	0.483839	0.830423	0.536403	-0.256444	-0.0973862	-0.396426
AT1G01360	RCAR1	1.0474	1.03987	0.564919	1.18338	1.58017	0.724065	0.121135	0.546816	0.337373
AT5G24420	SIGE	1.04734	1.02303	0.921709	0.904441	0.844273	0.496576	-0.0173744	0.0414289	-0.303098
AT1G18360	AT1G16840	1.0471	0.906132	0.843009	0.331831	0.525344	0.351633	-0.787124	-0.478365	-0.442684
AT1G22470	AT1G21550	1.04705	0.501589	-2.4191	1.54843	0.545022	-2.01151	0.249389	-0.174542	0.326785
AT1G30260	AT1G29785	1.04683	1.55478	0.257949	0.417401	1.09585	0.509304	-0.658017	-0.222909	-0.289646
AT4G29905	AT4G29780	1.04672	1.13606	1.16484	1.00874	1.23216	1.50662	-0.23474	0.0347281	0.256713
AT3G47500	PEX11B	1.04558	1.0799	0.24685	0.480696	0.924152	0.0730169	-0.126706	-0.00632083	-0.0724986
AT3G49650	LSU1	1.04535	0.823489	0.858316	0.259427	0.558849	0.386389	-0.725876	-0.422412	-0.3847
AT1G36390	AT1G33760	1.04508	0.979319	0.646618	0.833471	1.07795	0.786558	-0.194405	-0.0862654	0.170178
AT1G74070	CDKD1;1	1.04445	1.09816	0.923385	0.928482	0.963916	0.941204	0.114801	0.129866	0.11745
AT5G62790	SRO5	1.04382	0.977037	0.846047	0.792212	0.795191	0.802381	-0.0953223	-0.0491457	-0.0390911
AT4G02790	AT4G02815	1.04343	1.0826	0.916165	0.873998	0.799123	0.834138	-0.0759002	-0.0994427	-0.0303352
AT3G26310	MAP1B	1.04339	0.943866	0.84816	1.42193	1.08233	1.10167	0.568475	0.236631	0.403411
AT1G60550	AT1G59860	1.04294	0.984858	0.991872	1.37749	1.08943	1.17094	0.485634	0.204395	0.230227
AT4G22360	ISU1	1.0425	0.886928	0.529438	1.45134	1.41536	0.9133	0.176622	0.242393	0.418019
AT5G18636	AT5G18065	1.04219	1.01498	1.09136	0.468774	0.439263	-0.168947	-0.361816	-0.503313	-0.367524
AT5G63530	FP3	1.04197	1.11203	1.05557	0.929629	0.592331	1.16442	0.0403385	-0.0542212	-0.0205186
AT5G22620	CPN20	1.0417	0.876417	0.843998	0.700399	0.754899	0.813538	-0.0194682	0.109882	0.0458722
AT5G13310	HSP17.6II	1.04166	0.973339	0.416754	0.778985	1.13887	0.360207	-0.235401	0.0969616	-0.0602678
AT5G65030	AT5G65030	1.04145	1.129	0.370594	-0.0340332	0.954834	-0.179553	-0.982457	-0.0192453	-0.504162
AT1G53530	AT1G52870	1.04129	0.991578	0.975867	1.1668	1.11888	1.0653	-0.0365373	0.0952975	0.0805125
AT5G38520	NF-YC12	1.04054	1.11753	0.801073	0.853511	0.911151	0.857313	-0.106664	0.00800542	-0.0030731
AT4G10300	AT4G09750	1.03912	1.09537	0.778741	0.908218	0.923417	0.926518	0.0495233	0.0822937	0.208045
AT5G54250	OMT1	1.03824	1.28989	1.04142	0.562946	0.840066	0.661158	-0.329649	-0.225446	-0.212883
AT3G01510	AT3G01335	1.03693	1.09677	1.01428	0.917308	0.906835	0.925253	0.0213814	-0.0375512	0.0179489
AT1G08300	AT1G07850	1.03655	0.957622	0.989601	1.2646	0.985612	1.07578	0.145862	0.0162563	0.127156
AT1G03055	AT1G03070	1.03601	1.33092	0.981256	0.699181	1.24607	0.55129	-0.179512	0.152275	-0.143701
AT5G17240	AT5G16900	1.03538	0.905973	1.11044	1.69667	1.39151	1.65795	0.731918	0.502309	0.49134
AT5G42720	AT5G42490	1.03435	0.750035	0.690642	1.40695	0.643138	0.785713	0.419893	-0.129699	0.197344
AT3G63445	AT3G63445	1.03367	0.817647	0.580731	1.81549	0.987528	0.728544	0.74903	0.400676	0.019811
AT5G66100	LARP1b	1.03256	0.950426	0.798774	1.38497	1.33936	1.23061	0.434449	0.188223	0.382409
AT1G30240	AT1G29770	1.03206	0.867051	1.2305	1.33565	1.39548	1.31638	0.269428	0.203926	0.23205
AT1G13650	DDF1	1.03161	1.24381	0.601857	0.143253	0.63332	-0.162829	-0.286868	-0.0782202	-0.437639
AT5G28750	CYSD2	1.03101	1.22868	0.796071	1.08836	1.16381	1.14605	0.109684	0.169797	0.250145
AT3G61080	AT3G61080	1.028	1.02814	0.636	0.812024	0.772444	0.510789	-0.162168	-0.0433573	-0.0579086
AT2G43710	SSI2	1.02788	0.990356	1.27359	0.617004	0.781517	0.642066	-0.164242	-0.23945	-0.259233
AT3G54320	WRI1	1.02746	0.595132	0.609187	1.62635	0.879488	1.17583	0.672809	0.181817	0.540271
AT5G63790	NAC102	1.02738	1.04203	-0.156325	0.915289	0.948791	0.0342244	-0.287205	-0.0943313	0.109307
AT1G62180	AT1G61470	1.02703	0.998109	1.08075	0.192107	0.653152	0.328764	-0.335918	-0.200641	-0.385314
AT4G05420	UBQ10	1.02698	1.09991	1.25981	0.653998	1.16739	0.965029	-0.309935	-0.0515467	-0.262057
AT4G32590	AT4G32220	1.02671	1.1292	0.967959	1.00329	1.17349	1.24642	0.154483	0.320431	0.32642
AT2G27680	AT2G27420	1.02617	1.01102	0.954316	0.855096	0.943804	0.875025	0.091425	0.135375	0.0788958
AT2G32940	PDIL2-3	1.02593	1.01693	0.697489	1.19914	1.6174	0.748154	-0.125443	0.382842	0.0627196
AT2G37760	AT2G37440	1.02588	1.039	0.905274	1.06194	1.02304	0.960933	0.438483	0.19395	0.232435
AT5G16710	AT5G15910	1.0254	1.11688	0.848404	0.89777	1.01151	0.95421	0.0141477	0.128555	0.186552
AT3G61870	AT3G61870	1.02442	1.54929	1.04104	1.039	1.19429	0.983421	0.0514403	-0.132368	0.218273
AT5G60790	ULI3	1.02413	1.11545	-0.177482	0.780547	1.11747	-0.1103	-0.115795	0.0432507	0.0542574
AT5G08040	2-Cys Prx B	1.02333	0.878838	0.490493	0.962726	0.918907	0.835684	0.00477177	0.285805	0.241544
AT5G27560	AT5G25755	1.02077	1.08884	0.780043	0.88636	0.845899	0.975262	0.0896904	-0.0343982	0.167325
AT1G32220	DRT111	1.02064	1.22523	0.96328	0.733415	1.13369	0.934567	-0.106572	-0.0352635	0.055881
AT2G26540	ftsh4	1.0204	1.23109	0.798161	0.927744	0.892052	0.77005	-0.136782	-0.300845	-0.0921429
AT4G23050	HIP1	1.02015	0.84265	0.793667	1.11252	1.31539	0.701363	0.0394684	0.494365	0.0359657
AT3G59220	PRN	1.01964	1.20486	1.02868	0.790472	0.862971	0.716812	-0.0943991	0.0180331	-0.044436
AT5G37400	AT5G37340	1.01963	0.841429	2.08874	1.71386	2.20216	2.5224	0.773032	0.878644	0.587574
AT5G66170	STR18	1.01936	1.00773	0.580613	1.62416	1.52759	1.22076	0.840733	0.6483	0.767841
AT5G05270	AT5G04840	1.01924	1.02831	1.07542	0.502629	0.731624	0.826686	-0.161756	-0.00161224	-0.314292
AT1G04250	AXR3	1.01887	0.930564	0.847266	0.788375	0.886725	0.959566	0.0433645	0.274803	0.212336
AT2G44920	AT2G44920	1.01865	0.911442	0.645604	0.886046	0.781898	0.620395	-0.142611	0.0535206	-0.0302635
AT5G44580	GLK2	1.01805	1.4706	0.994975	0.757023	1.2552	1.15115	-0.157262	-0.101545	0.00583982
AT4G27700	HSP21	1.0175	1.04161	0.740487	0.628476	0.79805	0.719864	-0.0549813	-0.0820809	0.0428292
AT5G42650	AT5G42470	1.01742	1.10427	0.82466	0.151312	0.374857	0.0868513	-0.935345	-0.665492	-0.519771
AT1G05200	AT1G05170	1.01722	1.11727	0.934089	0.413588	0.708758	0.213446	-0.498081	-0.366431	-0.584993
AT5G02020	AT5G01350	1.01645	0.997218	0.213924	0.947283	1.14402	0.197595	-0.347812	0.028367	-0.144434
AT3G62770	AtATG18a	1.01625	1.04533	0.529032	1.40938	1.52526	0.983622	0.0331424	0.154659	0.323183
AT5G63380	AT5G63380	1.01594	1.10644	1.05472	0.809866	1.04278	0.854215	-0.208268	-0.0327649	-0.0560007
AT4G18975	AT4G18450	1.01575	0.745273	0.766382	0.905916	0.742758	0.898578	0.172057	0.138863	0.0727088
AT5G20900	SPX1	1.01542	0.972299	0.824309	1.00635	0.743791	0.834935	0.0702739	-0.113637	0.0209309
AT5G44110	CLH2	1.01427	1.07215	1.19562	0.995935	0.983901	1.02987	-0.00418764	-0.139169	-0.244894
AT2G39110	AT2G39110	1.01411	0.910308	0.351157	1.09247	1.10969	0.320511	0.00827797	0.00999556	-0.180788
AT1G51200	AT1G50400	1.01395	0.987566	0.662074	1.00586	1.01174	0.768565	-0.10161	-0.0727826	0.074538
AT3G63140	CSP41A	1.01355	0.955737	0.700227	1.46435	0.938763	0.972221	0.831301	0.234397	0.350382
AT4G09750	ARGAH2	1.01305	1.30572	1.07283	1.03815	0.85418	0.772074	0.106669	-0.093878	-0.254724
AT2G34840	NF-YA4	1.01303	1.119	1.40323	1.39395	1.43231	1.99278	0.391331	0.195326	0.381515
AT2G40960	AT2G40960	1.01253	1.06146	0.951993	1.26458	1.01439	1.24574	0.681948	0.348141	0.340742
AT2G22230	AT2G21720	1.01152	0.993099	0.728062	0.963693	0.954474	1.02524	-0.022852	-0.011351	0.171769
AT1G52770	AT1G51200	1.01125	0.876729	0.837514	0.609285	0.448169	0.298727	-0.579805	-0.389832	-0.610286
AT5G20380	AT5G19730	1.01116	1.31924	0.979116	0.759304	0.893447	0.782001	-0.0491033	-0.182586	-0.0109139
AT2G23040	AT2G22230	1.01113	0.53365	0.300217	-0.0196056	-0.202083	0.216061	-0.682824	-0.234026	-0.5061
AT3G46600	HSP17.4	1.01082	1.00404	0.0720509	0.216944	0.650565	-0.321333	-1.01806	-0.599789	-0.30447
AT5G45070	AT5G44580	1.0102	0.909358	1.48731	0.582825	0.439205	0.891029	-1.19373	-1.0485	-1.06599
AT3G44620	AT3G44190	1.0098	0.966278	0.853009	0.86565	0.921854	0.888264	0.00196706	0.050164	0.102696
AT5G02780	AT5G02170	1.00847	1.18225	1.00694	0.660154	0.8098	0.928882	-0.822086	-0.713577	-0.717215
AT1G78620	MSL6	1.00782	1.1013	0.702876	0.888575	1.08529	0.916938	0.0161283	0.0769313	0.0737404
AT1G04710	PKT4	1.00776	1.01982	1.13746	0.957483	0.882824	1.0487	0.104923	0.0271619	-0.00292341
AT4G36360	FAH1	1.00766	1.09272	0.906477	0.689862	1.12584	0.736319	-0.0143768	0.134151	0.0690348
AT3G52880	MDAR1	1.00744	0.931456	1.00074	0.943978	0.975775	0.955954	0.124346	0.0732988	0.0451001
AT5G16050	VDAC3	1.00728	0.980499	0.870179	1.00124	0.936695	0.989875	0.0222969	0.0488504	0.0573279
AT4G33680	AT4G33660	1.00717	1.05031	0.921314	0.929057	0.998263	0.916729	0.00850734	-0.0163321	-0.00382431
AT1G78370	AT1G78170	1.00682	1.35266	1.02563	0.922487	0.997501	1.37692	0.315086	0.260251	0.252996
AT4G02850	AT4G02825	1.00657	1.00677	0.958518	0.623196	0.811158	0.682489	-0.141027	0.182526	-0.117415
AT5G07020	SYN1	1.00605	1.05836	0.859791	0.965241	1.00688	0.889784	0.00155064	0.0298179	0.0448696
AT3G12587	FER2	1.00594	1.05054	0.425769	0.931838	1.37469	1.00643	-0.199172	0.326406	0.354237
AT3G18310	RBL14	1.00558	1.09611	0.834462	1.13229	1.35875	0.757682	0.0652943	0.176934	-0.0245513
AT4G11010	CYTC-2	1.00552	1.12278	0.922539	0.992163	1.02007	1.18841	0.0439643	-0.00432088	0.103086
AT5G02840	AT5G02425	1.00543	0.79985	0.799618	0.823522	0.705731	0.621328	-0.168145	-0.118528	-0.0775596
AT1G16840	AT1G16040	1.0041	0.983493	0.89802	1.14452	1.40388	1.20528	-0.0916233	0.200177	0.241213
AT1G50030	AT1G49405	1.00405	1.01767	1.33002	0.92777	1.24132	0.963673	-0.137925	0.0528155	-0.196923
AT4G34412	AT4G34400	1.00347	0.925774	1.02261	1.03588	1.08566	1.2736	0.076893	-0.023393	0.214078
AT4G08870	AT4G06890	1.00262	1.22293	1.25289	0.917531	0.887886	1.03371	0.207605	-0.0392306	0.0903611
AT4G27820	AT4G27680	1.00114	1.28645	1.21578	0.495293	0.864659	0.34023	-0.360915	-0.243686	-0.622175
AT3G13224	DGD1	1.00056	0.845832	1.43002	1.04522	1.00465	1.12955	0.0772564	0.060011	-0.120502
AT5G00395	AT5G13210	1.00029	0.912982	1.51335	1.22655	1.34819	1.58748	0.0110751	0.176357	0.00339467
AT1G61580	AT1G60750	1.0002	0.98654	0.999226	1.186	1.34609	1.13499	0.482401	0.306505	0.157632

## Sheet: NR genes in hsfa2_cdk8
	(+/++)		(0/+)
# of 0+ DEGs	not up-regulated	up-regulated	not up-regulated	up-regulated
Col-0	0	152	0	185
hsfa2	116	36	165	20
cdk8	92	60	157	28
# of 0+ DEGs	up-regulated	not up-regulated	%		# of 0+ DEGs	up-regulated	not up-regulated	%
Col-0	152	0			Col-0	185	0
hsfa2	36	116	76.3158		hsfa2	20	165	89.1892
cdk8	60	92	60.5263		cdk8	28	157	84.8649
