# Supplementary material for: The Mediator kinase module enhances polymerase activity to regulate transcriptional memory after heat stress in Arabidopsis
Source: EMBO J. 2024 Jan 16;43(3):6. doi: 10.1038/s44318-023-00024-x (PMC10897291; doi:10.1038/s44318-023-00024-x)
Supplement: Supplementary file 3 — Dataset EV2 [file 44318_2023_24_MOESM3_ESM.xlsx]

## Sheet: Dataset EV2 Legend
Dataset EV2: RNA-sequencing experiment (Type II Heat Stress memory in Arabidopsis): eCDF significance tests .
Methodology:
Seedlings of Col-0, hsfa2 and cdk8 were subjected to a Type II HS assay (repeated HS, cf. Figure 4).
Total RNA was extracted using the RNeasy Plant Mini kit, and genomic DNA degraded by Turbo DNAse.
cDNA libraries were constructed by enrichment of polyadenylated mRNAs using oligo-dT primers.
RNA sequencing was performed by BGI genomics using the DNBseq platform.
Paired-end reads were mapped against the A. thaliana reference genome (TAIR10).
KS tests:
Significant differences between the empirical cumulative distribution function (eCDF) for genotypes within each time-point and gene group (+/++, 0/+ or early HS) were determined by Kolmogorov-Smirnov (KS) test.
Data shown in the following sheets is the calculated and adjusted p values from KS tests, for hsfa2 and cdk8 compared with the Col-0 WT and with each other, within each timepoint.
+_++ genes (152)
+/++ genes were defined as those genes which were significantly up-regulated at T vs. NHS and at P+T vs. P, and which were also up-regulated at P+T vs. T. (n=152)
0_+ genes (185)
0/+ genes were defined as significantly up-regulated at P+T vs. P, not up-regulated at T vs. NHS, and also up-regulated at P+T vs. T. (n=185)
early HS genes (1813)
Early HS genes were defined as all genes significantly up-regulated at T vs. NHS, which were not in the +/++ group. (n=1813).

## Sheet: +_++ genes (152)
comparison	ks.p	ks.p.adj	ks.p.adj.signf
WT.PT_vs_hsfa2.PT	1.15803e-08	1.38964e-07	*
WT.PT_vs_cdk8.PT	1.23684e-07	1.36052e-06	*
hsfa2.PT_vs_cdk8.PT	0.012785	0.115065
WT.T_vs_hsfa2.T	0.183455	1
WT.T_vs_cdk8.T	0.00666557	0.0666557
hsfa2.T_vs_cdk8.T	0.0711885	0.569508
WT.P_vs_hsfa2.P	0.116582	0.816077
WT.P_vs_cdk8.P	0.400988	1
hsfa2.P_vs_cdk8.P	0.400988	1
WT.NHS_vs_hsfa2.NHS	0.869483	1
WT.NHS_vs_cdk8.NHS	0.552758	1
hsfa2.NHS_vs_cdk8.NHS	0.400988	1

## Sheet: 0_+ genes (185)
comparison	ks.p	ks.p.adj	ks.p.adj.signf
WT.PT_vs_hsfa2.PT	1.35362e-10	1.62434e-09	*
WT.PT_vs_cdk8.PT	1.46881e-05	0.000161569	*
hsfa2.PT_vs_cdk8.PT	0.0520516	0.520516
WT.T_vs_hsfa2.T	0.52731	1
WT.T_vs_cdk8.T	0.677129	1
hsfa2.T_vs_cdk8.T	0.280359	1
WT.P_vs_hsfa2.P	0.52731	1
WT.P_vs_cdk8.P	0.392112	1
hsfa2.P_vs_cdk8.P	0.677129	1
WT.NHS_vs_hsfa2.NHS	0.821784	1
WT.NHS_vs_cdk8.NHS	0.52731	1
hsfa2.NHS_vs_cdk8.NHS	0.932251	1

## Sheet: early HS genes (1813)
comparison	ks.p	ks.p.adj	ks.p.adj.signf
WT.PT_vs_hsfa2.PT	0.340704	1
WT.PT_vs_cdk8.PT	2.49545e-05	0.0002745	*
hsfa2.PT_vs_cdk8.PT	8.92877e-05	0.000892877	*
WT.T_vs_hsfa2.T	0.195943	0.979713
WT.T_vs_cdk8.T	2.07515e-06	2.49018e-05	*
hsfa2.T_vs_cdk8.T	0.000467946	0.00421151	*
WT.P_vs_hsfa2.P	0.726617	1
WT.P_vs_cdk8.P	0.118842	0.950733
hsfa2.P_vs_cdk8.P	0.307067	1
WT.NHS_vs_hsfa2.NHS	0.853739	1
WT.NHS_vs_cdk8.NHS	0.135296	0.950733
hsfa2.NHS_vs_cdk8.NHS	0.118842	0.950733
