# Supplementary material for: The Mediator kinase module enhances polymerase activity to regulate transcriptional memory after heat stress in Arabidopsis
Source: EMBO J. 2024 Jan 16;43(3):6. doi: 10.1038/s44318-023-00024-x (PMC10897291; doi:10.1038/s44318-023-00024-x)
Supplement: Supplementary file 4 — Dataset EV3 [file 44318_2023_24_MOESM4_ESM.xlsx]

## Sheet: Dataset EV3 Legend
Dataset EV3: Oligonucleotides used in this study
All primers are indicated here, grouped by function (either for genotype, ChIP-qPCR and plaNET-qPCR, RT-qPCR, or production of expression constructs).

## Sheet: Genotyping
Primer Name	Sequence (5' - 3')	Purpose
5107/ 137.6_fw_Tsp45I	AATCCAATCCATCCATAT	dCAPS marker for 137.6 (rein1-1): Tsp451 cuts mutant
5108/ 137.6_rev_Tsp45I	CAAGGCATGATGGCTTATAATTTCCCGTCA
6842/ 228_dCAPs_KpnI_F1	TATCGGATAACGGAGTTGTGG	dCAPS marker for 228.1 (rein1-2): KpnI cuts WT
6843/ 228_dCAPs_KpnI_R1	TAAGATCTTGAATATCTTGTC
6009/ MED12_EcoRI_dCAPS_fw	CTCCGATAGGCTAAGTCCTTGG	dCAPS marker for 142.6 (rein2): EcoR1 cuts mutant
6010/ MED12_EcoRI_dCAPS_rv	CTTAAGTCCATCAACAGTTTCCTTGAAT
6259/ cct-1_EcoRV-dCAPS-fw	AGTCCAGCATCAACAAGCC	confirm cct-1 (med12): EcoRV cuts mutant
6260/ cct-1_EcoRV-dCAPS-rv	ACTGTAGAAGACGCACCAGATA
6362/ SALK_108241_LP	TCCATTTTGCTTTACTGCAGG	confirm SALK_108241 (med12 / cct-2)
6363/ SALK_108241_RP	TCGATCATCCCGCTAACTATG

## Sheet: ChIP and plaNET-qPCR
Target	Primer Name	Sequence (5' - 3')
APX2 neg	5462/ APX2_neg_F3	GAGAAAAGAACCTTGGACAACGG
	5463/ APX2_neg_R3	TCTTCAATCCATCTGCTTCACA
APX2 (-376 bp)	3064/ APX2_H3-1_R	TGTGATTGTAGGAAGAAGCGACG
	3065/ APX2_H3_-1_F2	AAGTCTTTTTGGTGGATAGTGAAGCT
APX2 (-200 bp)	1239/ APX2_HRE1_2-F	ACGTGGTGTGTATCTGTTGGA
	1240/ APX2_HRE1_2-R	AGTCTTCTTTTGGAGATGGACGGT
APX2 (+40 bp)	1854/ APX2_Tss+40_F	TCGATAGGTTCTCCATTCTCTTTAGG
	1855/ APX2_Tss+40_R	TTCCTCTTGCATCTCTGAACAGC
APX2 (+300 bp)	1660/ APX2_TSS+300_F	TGTGAGTACTGAGTTGTTCG
	1661/ APX2_TSS+300_R	CCTGTCTTCGTCTTCACATC
APX2 (+510 bp)	1869/ APX2_Tss+510_F	CTGTTCCCTATTCTGTCATATGCTG
	1870/ APX2_Tss+510_R	ACCCTTGATTCTATGGTTCTACCTC
APX2 (+2000 bp)	1662/ APX2_3prime_end_F	GTCATCTCCTACCTCCTTGA
	1663/ APX2_3prime_end_R	GCAAGGCATACGTATAATAC
MIPS neg	5464/ MIPS2_neg_F1	CCAGGAAATGATTGCAAGGC
	5465/ MIPS2_neg_R1	CTATCCCCAAACGCTCACCA
MIPS2 (-600 bp)	2900/ Mips2_TSS-600_F	ATGTATCAACGAGTTGTCATTTCACG
	2901/ Mips2_TSS-600_R	ACTAGGTTTTTAAGGTATTGTGATTTTGTG
MIPS2 (-400 bp)	2902/ Mips2_TSS-400_F	AAACATTTACCATCTCCAGTACAAAGTAAG
	2903/ Mips2_TSS-400_R	TGGCAAAGATGTGGTGTCACG
MIPS2 (-200 bp)	2904/ Mips2_TSS-200_F	TCGGGTGTCTTCGAGTGTGTTC
	2905/ Mips2_TSS-200_R	GGACGAGAACCACTAAAAGAGTCG
MIPS2 (+130 bp)	2906/ Mips2_Tss+130_F	CGAGATCACACACACAACCACC
	2907/ Mips2_Tss+130_R	CTGTTGTTTCGTAATCGTACACCG
MIPS2 (+600 bp)	2910/ Mips2_TSS+600_F	TTTGAATTTGGTAAAATTATGTTGTAGAGG
	2911/ Mips2_TSS+600_R	CATAGATCTCTTCACCATTGTAAGAGCC
MIPS2 (+2300 bp)	2916/ Mips2_TSS+2300_F	TGAAGGACACTGCTCCATTGTTTC
	2917/ Mips2_TSS-2300_R	ATAAACCGACCAGATCCATATCACAC
HSP70 neg	5714/ HSP70_neg_F1	AGCCCACAGTGAGATTGGAG
	5715/ HSP70_neg_R1	ACGAAACCTGCGTGCTATTC
HSP70 (-300 bp)	2024/ HSP70_Tss-300_HSE1_2_F	TGAGGACTAAAGAAAAAGTAATTTCCTT
	2025/ HSP70_Tss-300_HSE1_2_R	CTAGCTCCTTCGAGATGGGTC
HSP70 (-102 bp)	2026/ Hsp70_Tss-102_HSE3_F	AGATCCAACGGCTGAGATCTTTAC
	2027/ Hsp70_Tss-102_HSE3_R	AAGAGAATTTGTGAGTGTTGTTGTGT
HSP70 (+80 bp)	990/ Hsp70_Tss+80_F	TCTCTTAAAGCTCACAGACGAA
	991/ Hsp70_Tss+80_R	CGATAGCTGGACCTTCACCTT
HSP70 (+199 bp)	992/ Hsp70_Tss+199_F	CTACTCTTGCGTCGGTGTTTG
	993/ Hsp70_Tss+199_R	CTGTCAGTGAAAGCAACGTAGG
HSP70 (+2374 bp)	1680/ HSP70_3prime_end_F	GCCCAAAGATTGAAGAAGTTG
	1681/ HSP70_3prime_end_R	CAAAATGATCACACACCAGT
HSP101 neg	5478/ HSP101_neg_F2	GACGTGTGAATGGTATTGAGCC
	5479/ HSP101_neg_R2	GGCTTTCAAGTGGCATGGAC
HSP101 (+112 bp)	2675/ HSP101_TSS _112_F	TCTGCTTGATTCTCTGCAA
	2676/ HSP101_TSS _112_R	ACACACAAATGAGAACAAGA
HSP101 (+1520 bp)	2831/ Hsp101_Tss+1520_F	CATGACATTTTTGTGGCGATTTAG
	2832/ Hsp101_TSS+1520_R	CTTCCTTTCAAGGTTATCAATCTCTTC
HSP101 (+3200 bp)	2725/ HSP101_unsp_F	CTGACTCTTGTGGTTGCTTTCT
	268/ HSP101R	CGCCTGCATCTATGTAAACAGTG
HSP101 (+3571 bp)	2833/ Hsp101_3'CDS_F	GCTTCAACAGGCAAGAAGTCAGA
	2834/ HSP101_3'CDS_R	GAGGTCAAGACTTTAATCCTCGATCA

## Sheet: RT-qPCR
Primer Name	Sequence (5' - 3')	Gene Name
1547/ F-AT4G26410	GAGCTGAAGTGGCTTCAATGAC	AT4G26410
1548/ R-AT4G26410	GGTCCGACATACCCATGATCC	(Reference gene)
633/ APX2 REV	ACTCCTTGTCAGCAAACCCGAG	APX2
634/ APX2 FOR	CTTGATGATCCTCTCTTTCTCCCA
2920/ Mips2_qRTPCR-r	AGCCAATAGATTCTCCGTCGTATC	MIPS2
2921/ Mips2_qRTPCR-f	AAGGACATGAGGGGAGTTTAAGG
2953/ XTR6_intron_spanning_F	TGTCACCGCTTACTATTTGAAATCC	XTR6
2954/ XTR6_R	GTTTGAATTGTTGTTCTCTATCGCC
354/ LP-LUC	GCAAGGATATGGGCTCACTG	LUC
647/ LUC-R	CACACACAGTTCGCCTCTTTG
4150/ LACS9-F	CACGAAAGAGCAAGCCGTGAAAG	LACS9
4151/ LACS9-R	ATCGTGATTGTTTAGCCGCCTTC
4156/ LPAT5-F	AGGGCACAGATTACACAGAGGCTA	LPAT5
4157/ LPAT5-R	AAGTGAGCAACTCAGTTCTTGCAAGC
265/ HSP70F	CCGTCTTCGATGCTAAGCGTCT	HSP70
266/ HSP70R	AACCACAATCATAGGCTTCTCACC
267/ HSP101F	ATGACCCGGTGTATGGTGCTAG	HSP101
268/ HSP101R	CGCCTGCATCTATGTAAACAGTG
359/ HSP18.2_qPCR_F	ACAAACGCAAGAGTGGATTGGA	HSP18.2
360/ HSP18.2_qPCR_R	GCTCCTCTCTCCGCTAATCTGC
363/ HSP21_qPCR_F	TGGACGTCTCTCCTTTCGGATTGT	HSP21
364/ HSP21_qPCR_R	TGCACGAATCTCTGACACTCCACT
4854/ ACTIN2_qF	GACCTTTAACTCTCCCGCTATG	ACTIN2
4855/ ACTIN2_qR	GAGACACACCATCACCAGAAT
2210/ APX2_unspliced_R	AGAAGGCATCCTCATCCTGAGAG	APX2 (unspliced, with 634)
5708/ MIPS2_unspliced_qF2	TTGATTGGTGGGGATGATTT	MIPS2 (unspliced)
5709/ MIPS2_unspliced_qR2	TGCCACAAAATCCATTCTTAGTT
316/ HSP70uspl_F	GGAGGAAGTAAGTATTAAACTTGTTGTT	HSP70 (unspliced, with 266)
2725/ HSP101_unsp_F	CTGACTCTTGTGGTTGCTTTCT	HSP101 (unspliced, with 268)

## Sheet: Constructs
Construct	Primer Name	Sequence (5' - 3')
To make pCDK8::CDK8-GSyellow
	4564/ pCDK8-proF2min	GCTCCACCGCGGTGGCCCCAATATAGCCTTTTGATTCTGG
	4383/ pCDK8-GSy_pro-R	TGAACCGCCTCCACCGAGGCGTCTGGATTTGTT
	4384/ pCDK8-GSy_GS-F	AAATCCAGACGCCTCGGTGGAGGCGGTTCAATG
	4385/ pCDK8-GSy_GS-R	ATCTCGATTTTACCTTCACTTGTACAGCTCGTC
	4386/ pCDK8-GSy_3UTR-F	GAGCTGTACAAGTGAAGGTAAAATCGAGATCATC
	4382/ pCDK8-NGSy_CDK8-R	TAAGACACAGGCGCGAGGCTAGTTCAAGGTTTG
To make pMED23::HA-MED23
	5113/ pMED23_F	TAAGACACAGGCGCGTTATGCAGTTGTTTCTCGTGAGGAT
	5114/ pMED23_R	ATCGTATGGGTACATTTTTTTTTCTTCTTCACTGATTCTTTTTTTCTTTG
	5115/ MED23_HA_F	GAAGAAGAAAAAAAAATGTACCCATACGATGTTCCTGACT
	5116/ MED23_HA_R	CTGCGATTGATCCATTCCAGCTCCAGCGGCGTAAT
	5117/ MED23_F	ATTACGCCGCTGGAGCTGGAATGGATCAATCGCAGCGAACA
	5118/ MED23_R	GCTCCACCGCGGTGGCGGCCATGTTTACATGAATCTTCTTATATTATTATGTGGAGAT
To make p35S::FLAG-LUC
	4352/ p35S-N3FLAG_proF	CCGCGGTGGCGGCCATCGTACCCCTACTCC
	4353/ p35S-N3FLAG_proR	GTCTTTGTAGTCCATTTTTCTCACTTCTGTATG
	4354/ p35S-N3FLAG_FLAG-F	ACAGAAGTGAGAAAAATGGACTACAAAGACCATG
	4355/ p35S-N3FLAG_FLAG-R	TTTGGCGTCTTCCATTGCTCCTGCTCCCTTG
	4356/ p35S-N3FLAG_LUC-F	AAGGGAGCAGGAGCAATGGAAGACGCCAAAAAC
	4357/ p35S-N3FLAG_LUC-R	AATGTTTGAACGATCTTACACGGCGATCTTTCC
	4358/ p35S-N3FLAG_Term-F	AAGATCGCCGTGTAAGATCGTTCAAACATTTGG
	4359/ p35S-N3FLAG_Term-R	TAAGACACAGGCGCGCGATCTAGTAACATAGAT
To make pDONR221; then pIX-HALO, pIX-FLAG, pYS39 or pYS40 constructs
(For split-luciferase complementation or in vitro pulldown)	4522/ CDK8_attB1_F1	GGGGACAAGTTTG TACAAAAAAGCAGGCTTAATGGGAGATGGGAGTTCC
	4523/ CDK8_attB2_R1	GGGGACCACTTTGTACAAGAAAGCTGGGTTTTAGAGGCGTCTGGATTTG
	4920/ CDK8noS_rev_attB	GGGGACCACTTTGTACAAGAAAGCTGGGTCGAGGCGTCTGGATTTGTTAGG
	4120/ pHALO-HsfA2-attB1_F1	GGGGACAAGTTTGTACAAAAAAGCAGGCTTAATGGAAGAACTGAAAGTG
	4121/ pHALO-HsfA2-attB2_R1	GGGGACCACTTTGTACAAGAAAGCTGGGTTTTAAGGTTCCGAACCAAG
	4918/ HSFA2noS_rev attB	GGGGACCACTTTGTACAAGAAAGCTGGGTCAGGTTCCGAACCAAGAAAAC
	4122/ pHALO-HsfA3-attB1_F1	GGGGACAAGTTTG TACAAAAAAGCAGGCTTAATGAGCCCAAAAAAAGATG
	4123/ pHALO-HsfA3-attB2_R1	GGGGACCACTTTGTACAAGAAAGCTGGGTTCTAAGGATCATTCATTGG
	4919/ HSFA3noS_rev attB	GGGGACCACTTTGTACAAGAAAGCTGGGTCAGGATCATTCATTGGCGT
