# Supplementary material for: The Mediator kinase module enhances polymerase activity to regulate transcriptional memory after heat stress in Arabidopsis
Source: EMBO J. 2024 Jan 16;43(3):6. doi: 10.1038/s44318-023-00024-x (PMC10897291; doi:10.1038/s44318-023-00024-x)
Supplement: Supplementary file 5 — Source Data Fig. 1 [file 44318_2023_24_MOESM5_ESM.zip]

Archive with 10 entries (7 files):
- Figure 1/
- Figure 1/1B/
- Figure 1/1B/Fig 1B rein-mutants-luciferase-assay-NHS_annotated.png
- Figure 1/1B/Fig 1B rein-mutants-luciferase-assay-P+T_annotated.png
- Figure 1/1B/Fig 1B rein-mutants-luciferase-assay-P_annotated.png
- Figure 1/1B/Fig 1B rein-mutants-luciferase-assay-T_annotated.png
- Figure 1/1B/Thumbs.db
- Figure 1/1D/
- Figure 1/1D/Fig 1D rein1-1-crossings-P+T_annotated.png
- Figure 1/1D/Thumbs.db
