# Supplementary material for: The Mediator kinase module enhances polymerase activity to regulate transcriptional memory after heat stress in Arabidopsis
Source: EMBO J. 2024 Jan 16;43(3):6. doi: 10.1038/s44318-023-00024-x (PMC10897291; doi:10.1038/s44318-023-00024-x)
Supplement: Supplementary file 6 — Source Data Fig. 2 [file 44318_2023_24_MOESM6_ESM.zip]

Archive with 22 entries (14 files):
- Figure 2/
- Figure 2/2B/
- Figure 2/2B/Fig 2B rein_maTT_ACC-only_annotated.jpg
- Figure 2/2B/Fig 2B rein_maTT_HS_d+3_70'_annotated n1.jpg
- Figure 2/2B/Fig 2B rein_maTT_HS_d+3_70'_annotated n2.jpg
- Figure 2/2B/Fig 2B rein_maTT_HS_d+3_70'_annotated n3.jpg
- Figure 2/2B/Thumbs.db
- Figure 2/2C/
- Figure 2/2C/Fig 2C cdk8_maTT_ACC_annotated.jpg
- Figure 2/2C/Fig 2C cdk8_maTT_HS_d+3_70'_annotated.jpg
- Figure 2/2D/
- Figure 2/2D/Fig 2D phenotypes key (affected + severely affected).jpg
- Figure 2/2D/Fig 2D phenotypes key (dead).jpg
- Figure 2/2D/Fig 2D phenotypes key (normal).jpg
- Figure 2/2E/
- Figure 2/2E/Fig 2E Phenotype-Classes_Seedling-Counts.xlsx
- Figure 2/2F/
- Figure 2/2F/Fig 2F rein1-1 survival rates.xlsx
- Figure 2/2G/
- Figure 2/2G/Fig 2G cdk8 survival rates.xlsx
- Figure 2/2H/
- Figure 2/2H/Fig 2H rein2 phenotype co-segregation assay seedling phenotypes.xlsx
