# Supplementary material for: The Mediator kinase module enhances polymerase activity to regulate transcriptional memory after heat stress in Arabidopsis
Source: EMBO J. 2024 Jan 16;43(3):6. doi: 10.1038/s44318-023-00024-x (PMC10897291; doi:10.1038/s44318-023-00024-x)
Supplement: Supplementary file 6 — Source Data Fig. 2 [file 44318_2023_24_MOESM6_ESM.zip › Figure 2/2E/Fig 2E Phenotype-Classes_Seedling-Counts.xlsx]

## Sheet: Sheet1
			seedling counts
timepoint	replicate	phenotype category	parent	rein1-1	Col-0	cdk8	hsfa2
HS d+3 70'	rep1	1 (normal growth)	26	12	17	1	0
		2 (growth affected)	2	5	8	4	0
		3 (severely affected)	0	7	0	5	7
		4 (dead)	0	4	3	9	20
	rep2	1 (normal growth)	23	10	17	0	0
		2 (growth affected)	3	10	6	3	0
		3 (severely affected)	0	2	3	3	7
		4 (dead)	0	2	2	14	21
	rep3	1 (normal growth)	25	9	27	2	0
		2 (growth affected)	3	11	0	18	8
		3 (severely affected)	0	6	0	4	5
		4 (dead)	0	2	1	4	15
HS d+3 80'	rep1	1 (normal growth)	22	14	12	0	0
		2 (growth affected)	5	7	7	1	0
		3 (severely affected)	1	5	3	10	12
		4 (dead)	0	1	5	8	16
	rep2	1 (normal growth)	22	10	15	0	0
		2 (growth affected)	6	7	5	1	0
		3 (severely affected)	0	7	3	7	11
		4 (dead)	0	4	5	8	15
	rep3	1 (normal growth)	20	2	23	0	0
		2 (growth affected)	2	10	2	4	0
		3 (severely affected)	1	11	0	7	12
		4 (dead)	1	4	2	7	15
HS d+3 90'	rep1	1 (normal growth)	18	2	6	0	0
		2 (growth affected)	9	10	11	4	0
		3 (severely affected)	1	11	7	3	5
		4 (dead)	0	5	3	10	22
	rep2	1 (normal growth)	16	1	7	0	0
		2 (growth affected)	11	12	13	0	0
		3 (severely affected)	1	10	5	7	0
		4 (dead)	0	4	3	15	27
	rep3	1 (normal growth)	9	2	3	0	0
		2 (growth affected)	11	5	16	0	0
		3 (severely affected)	3	16	7	10	2
		4 (dead)	2	4	2	13	25
HS d+3 100'	rep1	1 (normal growth)	15	0	0	0	0
		2 (growth affected)	10	3	8	0	0
		3 (severely affected)	0	15	9	3	0
		4 (dead)	3	10	9	13	28
	rep2	1 (normal growth)	7	3	12	0	0
		2 (growth affected)	16	4	7	0	0
		3 (severely affected)	3	11	2	3	10
		4 (dead)	1	10	5	7	17
	rep3	1 (normal growth)	0	0	0	0	0
		2 (growth affected)	1	0	10	0	0
		3 (severely affected)	18	10	17	5	0
		4 (dead)	5	18	1	17	28
HS d+3 110'	rep1	1 (normal growth)	0	0	0	0	0
		2 (growth affected)	0	0	6	0	0
		3 (severely affected)	24	13	13	3	1
		4 (dead)	3	14	8	17	26
	rep2	1 (normal growth)	0	0	0	0	0
		2 (growth affected)	1	1	0	0	0
		3 (severely affected)	16	3	10	1	0
		4 (dead)	10	24	18	23	28
	rep3	1 (normal growth)	0	0	2	0	0
		2 (growth affected)	1	0	9	0	0
		3 (severely affected)	20	12	13	8	0
		4 (dead)	6	15	2	12	26
HS d+3 120'	rep1	1 (normal growth)	0	0	0	0	0
		2 (growth affected)	0	0	0	0	0
		3 (severely affected)	5	0	15	1	0
		4 (dead)	23	27	12	14	28
	rep2	1 (normal growth)	0	0	0	0	0
		2 (growth affected)	0	0	0	0	0
		3 (severely affected)	16	7	18	2	0
		4 (dead)	12	21	8	15	25
	rep3	1 (normal growth)	0	0	0	0	0
		2 (growth affected)	0	0	0	0	0
		3 (severely affected)	27	0	8	0	0
		4 (dead)	1	28	20	16	28
