# Supplementary material for: The Mediator kinase module enhances polymerase activity to regulate transcriptional memory after heat stress in Arabidopsis
Source: EMBO J. 2024 Jan 16;43(3):6. doi: 10.1038/s44318-023-00024-x (PMC10897291; doi:10.1038/s44318-023-00024-x)
Supplement: Supplementary file 6 — Source Data Fig. 2 [file 44318_2023_24_MOESM6_ESM.zip › Figure 2/2F/Fig 2F rein1-1 survival rates.xlsx]

## Sheet: Sheet1
			parent	rein1-1
NTC	rep1	4 (dead)	100	100
	rep2	4 (dead)	100	100
	rep3	4 (dead)	100	100
HS d+3 70'	rep1	4 (dead)	100	85.7143
	rep2	4 (dead)	100	91.6667
	rep3	4 (dead)	100	92.8571
HS d+3 80'	rep1	4 (dead)	100	96.2963
	rep2	4 (dead)	100	85.7143
	rep3	4 (dead)	95.8333	85.1852
HS d+3 90'	rep1	4 (dead)	100	82.1429
	rep2	4 (dead)	100	85.1852
	rep3	4 (dead)	92	85.1852
HS d+3 100'	rep1	4 (dead)	89.2857	64.2857
	rep2	4 (dead)	96.2963	64.2857
	rep3	4 (dead)	79.1667	35.7143
HS d+3 110'	rep1	4 (dead)	88.8889	48.1481
	rep2	4 (dead)	62.963	14.2857
	rep3	4 (dead)	77.7778	44.4444
HS d+3 120'	rep1	4 (dead)	17.8571	0
	rep2	4 (dead)	57.1429	25
	rep3	4 (dead)	96.4286	0
