# Supplementary material for: The Mediator kinase module enhances polymerase activity to regulate transcriptional memory after heat stress in Arabidopsis
Source: EMBO J. 2024 Jan 16;43(3):6. doi: 10.1038/s44318-023-00024-x (PMC10897291; doi:10.1038/s44318-023-00024-x)
Supplement: Supplementary file 6 — Source Data Fig. 2 [file 44318_2023_24_MOESM6_ESM.zip › Figure 2/2G/Fig 2G cdk8 survival rates.xlsx]

## Sheet: Sheet1
			Col-0	cdk8	hsfa2
NTC	rep1	4 (dead)	100	100	100
	rep2	4 (dead)	100	100	100
	rep3	4 (dead)	100	100	100
HS d+3 70'	rep1	4 (dead)	89.2857	52.6316	25.9259
	rep2	4 (dead)	92.8571	30	25
	rep3	4 (dead)	96.4286	85.7143	46.4286
HS d+3 80'	rep1	4 (dead)	81.4815	57.8947	42.8571
	rep2	4 (dead)	82.1429	50	42.3077
	rep3	4 (dead)	92.5926	61.1111	44.4444
HS d+3 90'	rep1	4 (dead)	88.8889	41.1765	18.5185
	rep2	4 (dead)	89.2857	31.8182	0
	rep3	4 (dead)	92.8571	43.4783	7.40741
HS d+3 100'	rep1	4 (dead)	65.3846	18.75	0
	rep2	4 (dead)	80.7692	30	37.037
	rep3	4 (dead)	96.4286	22.7273	0
HS d+3 110'	rep1	4 (dead)	70.3704	15	3.7037
	rep2	4 (dead)	35.7143	4.16667	0
	rep3	4 (dead)	92.3077	40	0
HS d+3 120'	rep1	4 (dead)	55.5556	6.66667	0
	rep2	4 (dead)	69.2308	11.7647	0
	rep3	4 (dead)	28.5714	0	0
