# Supplementary material for: The Mediator kinase module enhances polymerase activity to regulate transcriptional memory after heat stress in Arabidopsis
Source: EMBO J. 2024 Jan 16;43(3):6. doi: 10.1038/s44318-023-00024-x (PMC10897291; doi:10.1038/s44318-023-00024-x)
Supplement: Supplementary file 6 — Source Data Fig. 2 [file 44318_2023_24_MOESM6_ESM.zip › Figure 2/2H/Fig 2H rein2 phenotype co-segregation assay seedling phenotypes.xlsx]

## Sheet: Sheet1
		phenotype category
rein2	genotype	growth affected	severely affected	dead
rep1	WT	2	3	5
	heterozygous	9	5	10
	homozygous	1	4	9
rep2	WT	2	8	5
	heterozygous	9	26	16
	homozygous	3	11	9
rep3	WT	0	15	4
	heterozygous	3	20	3
	homozygous	1	10	5
cct-2	genotype	growth affected	severely affected	dead
rep1	WT	5	5	1
	heterozygous	12	8	7
	homozygous	0	5	4
rep2	WT	14	10	4
	heterozygous	26	17	6
	homozygous	4	7	6
rep3	WT	0	1	1
	heterozygous	0	6	5
	homozygous	0	0	5
