# Supplementary material for: The Mediator kinase module enhances polymerase activity to regulate transcriptional memory after heat stress in Arabidopsis
Source: EMBO J. 2024 Jan 16;43(3):6. doi: 10.1038/s44318-023-00024-x (PMC10897291; doi:10.1038/s44318-023-00024-x)
Supplement: Supplementary file 7 — Source Data Fig. 3 [file 44318_2023_24_MOESM7_ESM.zip]

Archive with 3 entries (1 files):
- Figure 3/
- Figure 3/3B/
- Figure 3/3B/Fig 3B rein-mutants-typeII-HS-gene-expression_rt-qpcr.xlsx
