# Supplementary material for: The Mediator kinase module enhances polymerase activity to regulate transcriptional memory after heat stress in Arabidopsis
Source: EMBO J. 2024 Jan 16;43(3):6. doi: 10.1038/s44318-023-00024-x (PMC10897291; doi:10.1038/s44318-023-00024-x)
Supplement: Supplementary file 7 — Source Data Fig. 3 [file 44318_2023_24_MOESM7_ESM.zip › Figure 3/3B/Fig 3B rein-mutants-typeII-HS-gene-expression_rt-qpcr.xlsx]

## Sheet: qPCR data
APX2				MIPS2				LPAT5				HSP70				LUC				XTR6				LACS9				HSP101
genotype	timepoint	expression		genotype	timepoint	expression		genotype	timepoint	expression		genotype	timepoint	expression		genotype	timepoint	expression		genotype	timepoint	expression		genotype	timepoint	expression		genotype	timepoint	expression
parent	NHS	0.00235711		parent	NHS	0.261219		parent	NHS	0.19894		parent	NHS	0.0971708		parent	NHS	0.00386138		parent	NHS	0.523103		parent	NHS	0.679086		parent	NHS	0.0434852
parent	NHS	0.00263911		parent	NHS	0.332171		parent	NHS	0.200706		parent	NHS	0.179244		parent	NHS	0.00426472		parent	NHS	0.73595		parent	NHS	0.593231		parent	NHS	0.0612138
parent	NHS	0.0036958		parent	NHS	0.404254		parent	NHS	0.225634		parent	NHS	0.154963		parent	NHS	0.0029741		parent	NHS	0.633416		parent	NHS	0.780967		parent	NHS	0.0638133
parent	P	1.16349		parent	P	0.641713		parent	P	0.317763		parent	P	1.26868		parent	P	0.0261569		parent	P	1.78317		parent	P	0.72951		parent	P	0.105843
parent	P	1.01825		parent	P	0.463294		parent	P	0.193309		parent	P	0.759611		parent	P	0.00905753		parent	P	1.31233		parent	P	0.51883		parent	P	0.104386
parent	P	1.04624		parent	P	0.791869		parent	P	0.35723		parent	P	1.42076		parent	P	0.0224574		parent	P	1.11243		parent	P	0.844791		parent	P	0.124137
parent	T	11.8528		parent	T	2.41162		parent	T	0.149944		parent	T	48.7276		parent	T	0.101532		parent	T	4.92265		parent	T	0.590496		parent	T	91.9854
parent	T	15.9009		parent	T	2.8481		parent	T	0.201595		parent	T	53.1992		parent	T	0.179659		parent	T	9.01001		parent	T	1.00696		parent	T	126.238
parent	T	15.1982		parent	T	2.9622		parent	T	0.211634		parent	T	70.8486		parent	T	0.178006		parent	T	5.74443		parent	T	0.819794		parent	T	166.572
parent	PT	77.6216		parent	T	9.42614		parent	T	0.234787		parent	T	74.3709		parent	PT	0.678302		parent	T	8.38614		parent	T	0.831238		parent	T	161.27
parent	PT	76.4896		parent	PT	52.8318		parent	PT	2.74421		parent	PT	58.7561		parent	PT	0.780967		parent	PT	30.514		parent	PT	2.58471		parent	PT	98.5875
parent	PT	69.0147		parent	PT	25.0487		parent	PT	2.30988		parent	PT	51.6251		parent	PT	0.602904		parent	PT	30.7137		parent	PT	2.32947		parent	PT	114.828
parent	PT	83.7268		parent	PT	19.2929		parent	PT	2.02316		parent	PT	78.9755		parent	PT	0.73884		parent	PT	21.2686		parent	PT	2.22942		parent	PT	132.82
hsfa2	NHS	0.00220757		parent	PT	28.0514		parent	PT	2.35106		hsfa2	NHS	0.104869		hsfa2	NHS	0.00238797		parent	PT	30.514		parent	PT	1.64718		parent	PT	114.035
hsfa2	NHS	0.0149386		hsfa2	NHS	0.317171		hsfa2	NHS	0.19938		hsfa2	NHS	0.104627		hsfa2	NHS	0.0023013		hsfa2	NHS	2.01408		hsfa2	NHS	0.628507		hsfa2	NHS	0.0576448
hsfa2	NHS	0.00507138		hsfa2	NHS	0.24856		hsfa2	NHS	0.205643		hsfa2	NHS	0.0535365		hsfa2	NHS	0.000359929		hsfa2	NHS	2.77868		hsfa2	NHS	0.872564		hsfa2	NHS	0.15822
hsfa2	P	0.00906538		hsfa2	NHS	0.165702		hsfa2	NHS	0.104145		hsfa2	P	0.138696		hsfa2	P	0.00447675		hsfa2	NHS	0.337156		hsfa2	NHS	0.36942		hsfa2	NHS	0.0375945
hsfa2	P	0.00857705		hsfa2	P	0.332555		hsfa2	P	0.136658		hsfa2	P	0.132433		hsfa2	P	0.00450789		hsfa2	P	2.93391		hsfa2	P	0.471937		hsfa2	P	0.0480273
hsfa2	P	0.00896351		hsfa2	P	0.315709		hsfa2	P	0.169313		hsfa2	P	0.0863696		hsfa2	P	0.000784104		hsfa2	P	3.40143		hsfa2	P	0.557354		hsfa2	P	0.0499513
hsfa2	T	9.05764		hsfa2	P	0.233258		hsfa2	P	0.102095		hsfa2	T	36.0851		hsfa2	T	0.0560685		hsfa2	P	0.430127		hsfa2	P	0.455861		hsfa2	P	0.042296
hsfa2	T	6.63072		hsfa2	T	2.19619		hsfa2	T	0.162713		hsfa2	T	39.8544		hsfa2	T	0.0448111		hsfa2	T	12.2427		hsfa2	T	0.595979		hsfa2	T	167.343
hsfa2	T	9.18131		hsfa2	T	2.61474		hsfa2	T	0.162713		hsfa2	T	40.9748		hsfa2	T	0.0131087		hsfa2	T	8.0994		hsfa2	T	0.664343		hsfa2	T	176.069
hsfa2	T	10.3966		hsfa2	T	3.19688		hsfa2	T	0.104837		hsfa2	T	48.5029		hsfa2	T	0.0437876		hsfa2	T	6.03903		hsfa2	T	0.357661		hsfa2	T	113.509
hsfa2	PT	15.5807		hsfa2	T	3.40267		hsfa2	T	0.165249		hsfa2	PT	31.8525		hsfa2	PT	0.0760627		hsfa2	T	7.75472		hsfa2	T	0.607097		hsfa2	T	129.787
hsfa2	PT	9.26469		hsfa2	PT	4.2624		hsfa2	PT	0.111649		hsfa2	PT	21.9579		hsfa2	PT	0.0620683		hsfa2	PT	15.4497		hsfa2	PT	0.573024		hsfa2	PT	103.968
hsfa2	PT	13.7906		hsfa2	PT	4.61608		hsfa2	PT	0.141888		hsfa2	PT	30.0647		hsfa2	PT	0.0183679		hsfa2	PT	12.8147		hsfa2	PT	0.656712		hsfa2	PT	116.431
hsfa2	PT	8.52145		hsfa2	PT	3.13109		hsfa2	PT	0.0806034		hsfa2	PT	29.8571		hsfa2	PT	0.0396464		hsfa2	PT	12.6348		hsfa2	PT	0.468677		hsfa2	PT	62.8279
rein1-1	NHS	0.00436862		hsfa2	PT	5.68305		hsfa2	PT	0.0918236		rein1-1	NHS	0.168794		rein1-1	NHS	0.000896547		hsfa2	PT	12.1103		hsfa2	PT	0.356836		hsfa2	PT	79.3413
rein1-1	NHS	0.0061178		rein1-1	NHS	0.268874		rein1-1	NHS	0.0974668		rein1-1	NHS	0.152477		rein1-1	NHS	0.000934619		rein1-1	NHS	1.09206		rein1-1	NHS	0.466516		rein1-1	NHS	0.0420039
rein1-1	NHS	0.00321984		rein1-1	NHS	0.365599		rein1-1	NHS	0.156371		rein1-1	NHS	0.131215		rein1-1	NHS	0.00107112		rein1-1	NHS	1.79875		rein1-1	NHS	0.547147		rein1-1	NHS	0.0711332
rein1-1	P	0.704465		rein1-1	NHS	0.275476		rein1-1	NHS	0.107653		rein1-1	P	0.842842		rein1-1	P	0.00417695		rein1-1	NHS	0.660133		rein1-1	NHS	0.61132		rein1-1	NHS	0.0547879
rein1-1	P	0.473266		rein1-1	P	0.479632		rein1-1	P	0.197626		rein1-1	P	0.459032		rein1-1	P	0.00278135		rein1-1	P	4.09195		rein1-1	P	0.784584		rein1-1	P	0.141938
rein1-1	P	0.307347		rein1-1	P	0.380684		rein1-1	P	0.142516		rein1-1	P	0.527289		rein1-1	P	0.00240458		rein1-1	P	2.85214		rein1-1	P	0.708742		rein1-1	P	0.091717
rein1-1	T	14.9596		rein1-1	P	0.371131		rein1-1	P	0.143147		rein1-1	T	41.8358		rein1-1	T	0.0243489		rein1-1	P	1.77737		rein1-1	P	0.784584		rein1-1	P	0.108819
rein1-1	T	13.6357		rein1-1	T	3.57184		rein1-1	T	0.127896		rein1-1	T	40.5042		rein1-1	T	0.0240692		rein1-1	T	4.36778		rein1-1	T	0.749154		rein1-1	T	150.47
rein1-1	T	11.7993		rein1-1	T	4.1315		rein1-1	T	0.117339		rein1-1	T	48.7276		rein1-1	T	0.00836356		rein1-1	T	2.96598		rein1-1	T	0.777366		rein1-1	T	146.018
rein1-1	T	15.3362		rein1-1	T	0.187722		rein1-1	T	0.0116921		rein1-1	PT	49.8665		rein1-1	T	0.0446045		rein1-1	T	3.96926		rein1-1	T	0.547147		rein1-1	T	165.421
rein1-1	PT	32.9217		rein1-1	T	7.46426		rein1-1	T	0.113514		rein1-1	PT	67.9625		rein1-1	PT	0.0271733		rein1-1	PT	15.6526		rein1-1	T	0.880666		rein1-1	PT	125.366
rein1-1	PT	34.6001		rein1-1	PT	9.33942		rein1-1	PT	0.789497		rein1-1	PT	47.3951		rein1-1	PT	0.264866		rein1-1	PT	11.6708		rein1-1	PT	0.672839		rein1-1	PT	162.767
rein1-1	PT	18.7956		rein1-1	PT	12.1257		rein1-1	PT	1.46543		rein1-1	PT	40.6918		rein1-1	PT	0.103665		rein1-1	PT	16.1716		rein1-1	PT	1.37872		rein1-1	PT	116.162
rein1-2	NHS	0.00188881		rein1-1	PT	20.0658		rein1-1	PT	0.448497		rein1-2	NHS	0.303549		rein1-1	PT	0.185565		rein1-2	NHS	0.417231		rein1-1	PT	1.71317		rein1-1	PT	139.102
rein1-2	NHS	0.00214365		rein1-2	NHS	0.360982		rein1-1	PT	0.683902		rein1-2	NHS	0.292532		rein1-2	NHS	0.00243815		rein1-2	NHS	0.44827		rein1-1	PT	1.07923		rein1-2	NHS	0.0592654
rein1-2	NHS	0.00354046		rein1-2	NHS	0.315709		rein1-2	NHS	0.107416		rein1-2	NHS	0.127922		rein1-2	NHS	0.00239903		rein1-2	NHS	0.333511		rein1-2	NHS	0.909618		rein1-2	NHS	0.0824692
rein1-2	P	0.187993		rein1-2	NHS	0.301452		rein1-2	NHS	0.113264		rein1-2	P	1.05093		rein1-2	NHS	0.002103		rein1-2	P	0.848599		rein1-2	NHS	0.514057		rein1-2	NHS	0.0589921
rein1-2	P	0.217496		rein1-2	P	0.546515		rein1-2	NHS	0.13696		rein1-2	P	1.75321		rein1-2	P	0.00423037		rein1-2	P	0.731165		rein1-2	NHS	0.602904		rein1-2	P	0.117576
rein1-2	P	0.370764		rein1-2	P	0.593231		rein1-2	P	0.136206		rein1-2	P	1.17555		rein1-2	P	0.00432425		rein1-2	P	0.557151		rein1-2	P	0.867539		rein1-2	P	0.142266
rein1-2	T	6.19604		rein1-2	P	0.527289		rein1-2	P	0.144099		rein1-2	T	67.493		rein1-2	P	0.00694408		rein1-2	T	3.07767		rein1-2	P	0.66742		rein1-2	P	0.125289
rein1-2	T	7.19278		rein1-2	T	2.08493		rein1-2	P	0.175405		rein1-2	T	49.5221		rein1-2	T	0.013261		rein1-2	T	2.14051		rein1-2	P	0.516438		rein1-2	T	104.691
rein1-2	T	6.60082		rein1-2	T	1.38191		rein1-2	T	0.107891		rein1-2	T	51.5059		rein1-2	T	0.0163262		rein1-2	T	3.60711		rein1-2	T	0.631418		rein1-2	T	106.891
rein1-2	T	9.91465		rein1-2	T	2.00463		rein1-2	T	0.0983318		rein1-2	PT	63.1189		rein1-2	T	0.104145		rein1-2	T	3.97358		rein1-2	T	0.854607		rein1-2	T	131.903
rein1-2	PT	26.2323		rein1-2	T	4.84557		rein1-2	T	0.142516		rein1-2	PT	58.0812		rein1-2	T	0.0592654		rein1-2	PT	12.8426		rein1-2	T	0.697372		rein1-2	T	140.718
rein1-2	PT	26.2027		rein1-2	PT	13.8646		rein1-2	T	0.107891		rein1-2	PT	68.2773		rein1-2	PT	0.227405		rein1-2	PT	10.1989		rein1-2	T	0.755236		rein1-2	PT	99.2733
rein1-2	PT	29.0735		rein1-2	PT	10.459		rein1-2	PT	0.782552		rein2	NHS	0.0982999		rein1-2	PT	0.0347543		rein1-2	PT	7.31255		rein1-2	PT	1.29235		rein1-2	PT	95.4496
rein2	NHS	0.00177699		rein1-2	PT	14.9631		rein1-2	PT	0.385944		rein2	NHS	0.227405		rein1-2	PT	0.0682355		rein1-2	PT	11.5195		rein1-2	PT	1.40444		rein1-2	PT	91.5613
rein2	NHS	0.00935681		rein2	NHS	0.29937		rein1-2	PT	0.32702		rein2	NHS	0.185565		rein1-2	PT	0.127332		rein2	NHS	0.426402		rein1-2	PT	1.28639		rein1-2	PT	114.299
rein2	NHS	0.00401815		rein2	NHS	0.378929		rein1-2	PT	0.580768		rein2	P	1.01396		rein2	NHS	0.00278778		rein2	NHS	0.885354		rein2	NHS	0.549046		rein2	NHS	0.0409498
rein2	P	0.423652		rein2	NHS	0.423373		rein2	NHS	0.129031		rein2	P	1.39152		rein2	NHS	0.00192624		rein2	NHS	0.499754		rein2	NHS	0.634342		rein2	NHS	0.0849839
rein2	P	0.442241		rein2	P	0.594604		rein2	NHS	0.165614		rein2	P	1.33484		rein2	NHS	0.00226962		rein2	P	1.34409		rein2	NHS	0.631418		rein2	NHS	0.0885928
rein2	P	0.538337		rein2	P	0.526072		rein2	NHS	0.178927		rein2	T	62.2499		rein2	P	0.00883023		rein2	P	1.14681		rein2	P	0.860551		rein2	P	0.0982999
rein2	T	9.41243		rein2	P	0.529732		rein2	P	0.195456		rein2	T	57.5469		rein2	P	0.00864851		rein2	P	0.808081		rein2	P	0.6846		rein2	P	0.139984
rein2	T	10.9761		rein2	T	2.10916		rein2	P	0.217318		rein2	T	79.8932		rein2	P	0.00734002		rein2	T	5.31192		rein2	P	0.530957		rein2	P	0.138057
rein2	T	7.18466		rein2	T	1.84038		rein2	P	0.205643		rein2	PT	67.493		rein2	T	0.0448111		rein2	T	5.42868		rein2	T	0.581023		rein2	T	119.981
rein2	T	22.2676		rein2	T	2.08975		rein2	T	0.176961		rein2	PT	41.9326		rein2	T	0.122995		rein2	T	3.25668		rein2	T	0.82169		rein2	T	146.694
rein2	PT	43.8672		rein2	T	7.42985		rein2	T	0.15228		rein2	PT	65.3448		rein2	T	0.0380314		rein2	T	5.96075		rein2	T	0.627056		rein2	T	138.141
rein2	PT	42.7901		rein2	PT	18.8088		rein2	T	0.137871		rein1-1 CDK8-GSY	NHS	0.114229		rein2	T	0.139017		rein2	PT	19.9255		rein2	T	0.825496		rein2	T	186.539
rein2	PT	45.1752		rein2	PT	15.6707		rein2	T	0.173095		rein1-1 CDK8-GSY	NHS	0.0616395		rein2	PT	0.3423		rein2	PT	15.8582		rein2	PT	1.51222		rein2	PT	138.461
rein1-1 CDK8-GSY	NHS	0.00203967		rein2	PT	20.4874		rein2	PT	1.21725		rein1-1 CDK8-GSY	NHS	0.0695085		rein2	PT	0.388683		rein2	PT	14.4426		rein2	PT	1.24545		rein2	PT	92.6252
rein1-1 CDK8-GSY	NHS	0.00415671		rein1-1 CDK8-GSY	NHS	0.323088		rein2	PT	0.90338		rein1-1 CDK8-GSY	P	0.376312		rein2	PT	0.320116		rein2	PT	13.5895		rein2	PT	1.53333		rein2	PT	96.3358
rein1-1 CDK8-GSY	NHS	0.0102885		rein1-1 CDK8-GSY	NHS	0.36942		rein2	PT	0.689971		rein1-1 CDK8-GSY	P	0.103426		rein1-1 CDK8-GSY	NHS	0.00237147		rein1-1 CDK8-GSY	NHS	1.57874		rein1-1 CDK8-GSY	NHS	0.478525		rein2	PT	128.593
rein1-1 CDK8-GSY	P	1.03917		rein1-1 CDK8-GSY	NHS	0.250578		rein2	PT	0.931754		rein1-1 CDK8-GSY	P	0.419478		rein1-1 CDK8-GSY	NHS	0.00163103		rein1-1 CDK8-GSY	NHS	1.14432		rein1-1 CDK8-GSY	NHS	0.438303		rein1-1 CDK8-GSY	NHS	0.0418102
rein1-1 CDK8-GSY	P	0.752184		rein1-1 CDK8-GSY	P	0.51883		rein1-1 CDK8-GSY	NHS	0.12677		rein1-1 CDK8-GSY	T	63.1189		rein1-1 CDK8-GSY	NHS	0.00139389		rein1-1 CDK8-GSY	NHS	0.471259		rein1-1 CDK8-GSY	NHS	0.391387		rein1-1 CDK8-GSY	NHS	0.0386515
rein1-1 CDK8-GSY	P	0.619313		rein1-1 CDK8-GSY	P	0.181747		rein1-1 CDK8-GSY	NHS	0.129602		rein1-1 CDK8-GSY	T	52.5882		rein1-1 CDK8-GSY	P	0.00315459		rein1-1 CDK8-GSY	P	4.1277		rein1-1 CDK8-GSY	P	0.497695		rein1-1 CDK8-GSY	NHS	0.0541586
rein1-1 CDK8-GSY	T	12.0963		rein1-1 CDK8-GSY	P	0.284533		rein1-1 CDK8-GSY	NHS	0.114775		rein1-1 CDK8-GSY	T	71.0124		rein1-1 CDK8-GSY	P	0.00223321		rein1-1 CDK8-GSY	P	2.11737		rein1-1 CDK8-GSY	P	0.395021		rein1-1 CDK8-GSY	P	0.0885928
rein1-1 CDK8-GSY	T	13.1514		rein1-1 CDK8-GSY	T	4.03714		rein1-1 CDK8-GSY	P	0.137567		rein1-1 CDK8-GSY	PT	68.5935		rein1-1 CDK8-GSY	P	0.00348812		rein1-1 CDK8-GSY	P	0.993498		rein1-1 CDK8-GSY	P	0.421421		rein1-1 CDK8-GSY	P	0.0554245
rein1-1 CDK8-GSY	T	14.0423		rein1-1 CDK8-GSY	T	2.78949		rein1-1 CDK8-GSY	P	0.0926386		rein1-1 CDK8-GSY	PT	61.5349		rein1-1 CDK8-GSY	T	0.0518325		rein1-1 CDK8-GSY	T	6.67431		rein1-1 CDK8-GSY	T	0.585064		rein1-1 CDK8-GSY	P	0.0721262
rein1-1 CDK8-GSY	T	13.9159		rein1-1 CDK8-GSY	T	3.53081		rein1-1 CDK8-GSY	P	0.126212		rein1-1 CDK8-GSY	PT	60.5477		rein1-1 CDK8-GSY	T	0.0411395		rein1-1 CDK8-GSY	T	4.55201		rein1-1 CDK8-GSY	T	0.570382		rein1-1 CDK8-GSY	T	167.73
rein1-1 CDK8-GSY	PT	84.1061		rein1-1 CDK8-GSY	PT	32.3718		rein1-1 CDK8-GSY	T	0.139402						rein1-1 CDK8-GSY	T	0.0594025		rein1-1 CDK8-GSY	T	3.59927		rein1-1 CDK8-GSY	T	0.562529		rein1-1 CDK8-GSY	T	176.885
rein1-1 CDK8-GSY	PT	64.8558		rein1-1 CDK8-GSY	PT	34.6953		rein1-1 CDK8-GSY	T	0.152954						rein1-1 CDK8-GSY	T	0.0294961		rein1-1 CDK8-GSY	PT	30.3155		rein1-1 CDK8-GSY	T	0.535887		rein1-1 CDK8-GSY	T	133.128
rein1-1 CDK8-GSY	PT	78.0614		rein1-1 CDK8-GSY	PT	19.6983		rein1-1 CDK8-GSY	T	0.128462						rein1-1 CDK8-GSY	PT	0.403321		rein1-1 CDK8-GSY	PT	26.957		rein1-1 CDK8-GSY	PT	2.26577		rein1-1 CDK8-GSY	T	97.9065
								rein1-1 CDK8-GSY	T	0.0818594						rein1-1 CDK8-GSY	PT	0.378055		rein1-1 CDK8-GSY	PT	17.5264		rein1-1 CDK8-GSY	PT	2.21914		rein1-1 CDK8-GSY	PT	115.094
								rein1-1 CDK8-GSY	PT	1.1698						rein1-1 CDK8-GSY	PT	0.170755						rein1-1 CDK8-GSY	PT	1.24258		rein1-1 CDK8-GSY	PT	129.787
								rein1-1 CDK8-GSY	PT	1.53501																		rein1-1 CDK8-GSY	PT	115.36
								rein1-1 CDK8-GSY	PT	0.954671
