# Supplementary material for: The Mediator kinase module enhances polymerase activity to regulate transcriptional memory after heat stress in Arabidopsis
Source: EMBO J. 2024 Jan 16;43(3):6. doi: 10.1038/s44318-023-00024-x (PMC10897291; doi:10.1038/s44318-023-00024-x)
Supplement: Supplementary file 8 — Source Data Fig. 4 [file 44318_2023_24_MOESM8_ESM.zip]

Archive with 5 entries (2 files):
- Figure 4/
- Figure 4/4C/
- Figure 4/4C/Fig 4C rna-seq-counts-per-million-ecdf.xlsx
- Figure 4/4D/
- Figure 4/4D/Fig 4D rna-seq-fold-change-vs-NHS-all-groups.xlsx
