# Supplementary material for: The Mediator kinase module enhances polymerase activity to regulate transcriptional memory after heat stress in Arabidopsis
Source: EMBO J. 2024 Jan 16;43(3):6. doi: 10.1038/s44318-023-00024-x (PMC10897291; doi:10.1038/s44318-023-00024-x)
Supplement: Supplementary file 8 — Source Data Fig. 4 [file 44318_2023_24_MOESM8_ESM.zip › Figure 4/4C/Fig 4C rna-seq-counts-per-million-ecdf.xlsx]

## Sheet: +_++ (n=152)
sample	WT NHS 1	hsfa2 NHS 1	cdk8 NHS 1	WT P 1	hsfa2 P 1	cdk8 P 1	WT T 1	hsfa2 T 1	cdk8 T 1	WT P+T 1	hsfa2 P+T 1	cdk8 P+T 1	WT NHS 2	hsfa2 NHS 2	cdk8 NHS 2	WT P 2	hsfa2 P 2	cdk8 P 2	WT T 2	hsfa2 T 2	cdk8 T 2	WT P+T 2	hsfa2 P+T 2	cdk8 P+T 2	WT NHS 3	hsfa2 NHS 3	cdk8 NHS 3	WT P 3	hsfa2 P 3	cdk8 P 3	WT T 3	hsfa2 T 3	cdk8 T 3	WT P+T 3	hsfa2 P+T 3	cdk8 P+T 3
AT1G02700	1.13385	0.800657	0.969349	0.57691	0.801925	1.88462	12.6839	5.63717	8.20412	70.7301	14.9167	23.8431	1.11383	0.513997	1.09459	1.00347	0.449147	1.87367	12.7813	8.57321	9.29139	71.8369	13.9072	29.2668	0.94182	0.787543	0.985192	1.18479	0.567358	0.428053	8.89557	4.90718	11.558	70.0341	12.9186	26.9047
AT1G11660	46.423	51.5623	47.9505	52.6591	51.9327	51.2421	184.078	164.756	195.526	574.12	217.505	366.855	48.3535	52.3955	48.5162	52.4395	54.1222	52.2689	183.958	132.008	181.231	485.401	183.819	306.337	46.2837	45.0868	45.4208	53.7107	55.6345	50.6749	149.882	111.108	143.862	501.021	192.016	358.021
AT1G12064	0.0323956	0	0.290805	0.128202	0.032077	0.747349	1.86718	1.63871	0.4576	4.56323	2.52488	0.493306	0.0327598	0.0321248	0	0.0323701	0.0320819	0.290742	1.4862	1.23402	0.880237	4.21601	1.53013	0.764928	0	0.0328143	0.203833	0.131644	0.033374	0.0987815	1.30916	0.895229	1.5234	4.43972	2.10225	1.62556
AT1G12650	16.133	16.2373	17.9006	19.1021	23.0955	18.4563	29.2954	23.8596	41.5436	74.0221	34.2852	75.2127	20.737	22.4231	20.8938	18.9689	21.3666	21.6441	28.4029	21.433	33.5794	57.0479	24.9581	59.3318	17.2218	16.0462	19.3301	20.1744	19.457	22.0283	21.0137	17.7056	26.9245	52.9762	28.4481	64.1931
AT1G13690	9.20036	9.15952	8.85339	10.16	9.23818	7.96089	19.9595	14.7484	19.3173	42.9921	18.9366	41.7666	8.32099	8.1597	7.69434	8.54569	8.30922	7.6562	20.7407	16.5943	22.5275	36.2643	22.6119	45.031	7.16456	7.44884	8.42509	8.55685	10.2792	8.95619	20.5773	14.4563	18.8107	46.1331	22.7856	45.184
AT1G15550	8.1961	7.49415	7.01162	12.5638	11.7402	6.75863	75.4276	71.7756	20.1017	204.042	91.6929	40.7471	10.778	9.99081	8.46699	13.3041	11.3891	9.27143	78.9005	56.5702	20.7019	168.443	96.126	42.9357	12.8491	11.0584	7.60976	11.7821	11.7143	11.3928	90.6676	64.8544	16.6912	239.678	80.733	39.7101
AT1G19020	26.6292	19.4079	18.9669	27.6596	35.3489	27.7169	41.9472	29.464	8.59635	133.279	37.8731	39.3658	36.9858	36.815	30.4876	31.7227	32.9802	36.0197	46.6666	28.6748	10.0738	140.676	39.4773	33.1912	21.1573	21.3621	26.4643	20.8655	14.9516	14.6855	21.3829	16.9099	8.01442	145.209	30.313	29.4923
AT1G21460	2.88321	2.46602	4.91137	4.45503	4.3304	4.77653	8.85301	7.5053	6.30835	30.4433	16.4117	11.7078	3.37426	3.34098	6.40658	4.14337	3.88191	5.49179	6.40716	6.23506	6.12906	26.6465	14.1452	12.8042	3.80092	3.15017	5.84321	4.77209	2.80342	5.86103	5.13593	4.70824	5.59685	28.708	13.8002	11.0472
AT1G27285	5.28049	4.96408	3.81277	5.19219	5.64555	4.22414	21.6335	15.6333	13.8914	116.982	24.4514	28.9406	4.75017	5.62184	3.92765	5.76187	6.12765	4.03808	19.7169	14.0614	11.4431	96.4412	23.4619	24.7105	5.55001	6.07064	4.04269	4.90373	5.60683	4.972	19.7381	16.7109	12.8827	141.537	30.2452	52.3497
AT1G29470	151.871	146.969	169.442	177.496	153.906	175.042	266.234	234.565	307.703	697.131	329.031	488.998	159.573	161.459	185.533	193.541	169.617	186.592	254.833	184.486	300.422	572.488	265.494	448.215	166.467	160.692	121.518	195.886	172.277	177.049	245.148	178.283	232.484	680.613	326.662	556.572
AT1G30190	0	0.0320263	0	0.224354	0.032077	0.0324934	1.57744	1.54039	0	6.42112	4.2192	0.0986612	0.0327598	0.0321248	0	0.0323701	0	0	1.58528	1.33144	0	7.50977	2.95824	0	0	0.0328143	0.0679443	0.032911	0	0	1.34273	1.16048	0.0331174	4.67339	3.01774	0
AT1G31335	8.13131	7.14186	7.7871	13.301	11.5477	8.05837	30.9694	27.1043	24.547	69.1981	42.4578	56.5986	12.1866	9.79806	10.8171	9.1931	8.05256	8.52842	34.3477	24.9402	29.3412	67.3244	31.9286	50.9176	10.36	9.31925	11.7204	10.1037	8.3435	8.92326	24.3705	23.3754	13.3794	61.4217	31.8728	44.3214
AT1G33055	1.4902	1.3451	0.775479	2.01919	1.50762	0.877322	1.86718	2.22865	0.294172	5.80182	2.75743	1.18393	1.63799	1.25287	1.25556	1.65087	1.70034	1.16297	2.41094	2.07835	0.260811	6.65339	3.12826	0.798186	1.61455	1.70634	1.08711	1.21771	1.13472	0.954887	1.5777	1.19364	0.331174	5.07397	1.18675	0.663494
AT1G33350	1.13385	1.50524	2.13257	1.60253	1.41139	1.07228	8.40231	2.032	2.288	101.369	8.96995	16.2791	1.17935	1.86324	0.933623	1.55376	1.31536	1.51832	9.24745	1.85103	3.26014	122.495	7.2426	10.1436	1.37909	1.70634	1.59669	0.69113	1.23484	1.31709	5.23663	1.88993	1.55652	78.4128	7.32396	12.7391
AT1G47510	0.615517	0.448368	0.226181	2.27559	1.9567	0.649868	3.25147	2.52362	0.6864	8.93089	4.98331	0.756403	0.556917	0.610371	0.225357	2.42775	0.930376	0.193828	2.54305	1.68866	0.358615	8.30027	4.89641	0.897959	0.706365	0.525028	0.237805	3.35692	1.00122	0.625616	3.75964	1.69099	0.364292	6.64289	4.67919	0.597145
AT1G49450	2.33249	2.72224	1.32478	2.01919	1.82839	1.4622	9.52906	7.57085	2.25532	20.6323	20.498	5.65658	2.19491	2.66636	1.44872	2.97805	2.08532	1.45371	14.862	12.7299	2.21689	27.3382	25.5021	7.01738	2.35455	2.82203	1.08711	4.24551	3.40415	3.45735	5.84086	6.66448	2.48381	22.7995	16.7502	3.64922
AT1G49560	3.36915	3.58694	3.6189	4.00632	3.88132	2.72945	5.92347	4.75226	6.27566	12.1903	7.44174	11.642	2.88286	3.3731	3.99204	4.14337	3.94608	3.71503	5.35031	4.02681	6.25946	10.573	5.47445	9.4452	3.53182	2.5267	3.36324	4.14678	4.20512	3.45735	3.75964	2.61937	3.84162	10.0144	6.44237	10.3837
AT1G52690	2.46207	1.40916	5.91303	0.993568	0.769848	8.12335	22.0198	9.24233	22.7166	55.4758	34.5509	13.2864	2.48974	0.80312	7.11485	1.84509	1.21911	13.9233	13.5079	10.4242	9.19358	38.3723	33.6288	44.1663	2.89273	0.590657	6.45471	2.66579	1.10134	3.52321	8.35847	9.08492	25.4011	49.5713	37.9422	17.0186
AT1G52820	0.615517	0.896736	0.904726	0.929467	0.673617	1.10478	0.740433	0.557162	1.69966	4.20469	0.896995	4.5713	0.360358	0.642496	0.450714	0.841621	0.384983	0.936834	0.858691	0.519588	1.63007	2.83263	0.612051	3.75812	0.370001	0.426586	0.849304	0.394932	0.50061	0.493907	0.604227	0.431036	1.12599	3.30476	0.915494	4.18001
AT1G54160	0.291561	0.384316	0.646233	0.480759	0.224539	0.422414	0.901397	0.721033	0.784458	2.44459	1.26244	1.34837	0.229319	0.321248	1.0302	0.323701	0.83413	0.387656	1.18896	0.649485	0.71723	2.56913	0.952079	1.69614	0.571819	1.05006	0.237805	0.559486	0.50061	0.625616	0.973477	0.795759	0.794819	2.16979	1.08503	2.58763
AT1G55340	17.1373	17.7105	18.3207	19.6149	23.3521	14.3946	26.0439	21.1722	35.2352	55.5084	26.9431	55.2503	15.7247	19.1785	16.0326	17.318	20.0833	17.9291	27.1809	18.8026	33.5468	58.036	27.5423	62.0922	16.3137	20.2792	21.0288	23.4984	22.1937	19.888	25.7468	21.6181	30.8986	56.9486	31.2285	62.9324
AT1G55620	16.3922	17.6785	18.0622	18.6855	16.6159	15.8893	21.9233	14.8795	32.7184	64.3089	20.6641	60.7424	16.2489	17.6044	19.2519	17.5446	18.4792	17.9614	21.4343	12.8273	32.5036	57.7725	15.8793	49.6538	14.9346	16.0462	14.8458	15.2378	16.153	17.3197	16.1799	13.0969	22.3874	43.6295	17.0214	53.8426
AT1G58120	0.0323956	0.192158	0.0969349	0.192303	0.288693	0.19496	0.386313	0.524388	0.0653715	0.912646	1.22922	0	0.196559	0.128499	0	0.0971102	0.16041	0.258437	0.495399	0.487114	0.0326014	1.25163	1.02008	0.0665155	0.0672728	0.164071	0.237805	0.0658219	0.066748	0.329272	0.268545	0.530506	0.0331174	0.701009	1.15284	0.0331747
AT1G59980	8.09891	9.03142	6.49464	8.14084	8.7891	5.49139	21.7623	17.3376	26.1159	44.7848	27.4082	38.741	7.82959	7.96695	6.43878	8.86939	8.95086	7.23624	19.7169	15.3603	24.614	40.8426	22.8499	33.424	6.02092	8.13794	4.99391	7.70117	8.81073	8.16593	14.9378	11.638	16.6581	41.0591	22.3448	35.0325
AT1G61460	0.971869	1.3451	1.19553	0.929467	1.15477	1.0073	1.64183	1.2782	1.3728	4.49804	1.16277	1.0195	1.08107	1.50986	0.804847	1.00347	1.50785	1.71215	1.42014	1.16907	0.749831	3.03026	0.986082	0.432351	1.24455	1.31257	1.12108	1.18479	1.06797	1.15245	1.00705	0.994699	0.827936	1.70245	0.881587	0.895717
AT1G62570	32.2337	26.1975	40.4865	27.884	24.571	51.0147	89.6246	70.5629	56.9059	201.63	143.22	75.0154	33.0874	30.3579	49.3532	38.6175	33.2048	52.3335	103.869	84.5955	68.7563	185.076	142.608	84.5744	28.3219	29.9594	33.7004	30.4097	25.4977	45.8346	56.2603	54.7416	48.6495	163.368	111.623	79.7852
AT1G63730	3.36915	3.55492	3.71584	3.39736	2.75862	3.28183	9.59344	9.70117	4.87017	23.5984	18.9698	5.49214	3.70186	4.1441	4.05643	3.4636	3.68942	3.00433	9.97403	6.72217	3.71656	18.2474	10.9829	3.52532	3.46455	3.77364	2.27613	3.22527	3.40415	3.16101	9.36552	6.63133	3.4111	23.7675	17.4283	4.77716
AT1G64340	0	0	0	0	0	0	0.0321928	0	0	1.82529	0.697663	0.164435	0	0	0	0	0	0.0646093	0.0330266	0.0324743	0	1.48219	0.510042	0.0332577	0	0	0	0.032911	0	0	0.0671363	0.132627	0	2.26993	0.542515	0
AT1G64950	36.8662	30.7452	40.4542	38.1722	38.1075	45.2308	69.9549	78.6254	59.7495	177.281	73.2878	84.2567	39.3118	34.3414	38.6327	43.214	36.798	44.5158	65.6899	73.879	48.1196	159.879	94.3238	100.472	55.6346	57.4578	49.9051	53.3487	42.652	51.3005	75.9648	67.6395	76.5344	265.582	71.8155	99.5573
AT1G68140	41.8228	41.7943	36.9645	37.7876	37.1131	37.0425	81.9949	60.6323	98.1879	233.181	79.0353	241.687	38.0996	40.7342	38.1819	38.0348	38.5625	36.3104	74.508	54.7516	95.4242	213.073	74.7722	220.964	34.7801	35.9644	33.3267	35.5109	34.8425	33.454	64.753	51.3928	72.3285	212.172	76.4946	249.839
AT1G68320	0.161978	0.224184	0.161558	0.224354	0.128308	0	0.321928	0.491614	0.0653715	2.11864	1.19599	0.0986612	0.0655196	0.160624	0.0643878	0.29133	0.256655	0.0969139	0.594479	0.45464	0.0652027	1.44925	0.510042	0.0332577	0.201819	0.0328143	0.135889	0.296199	0.16687	0.164636	0.402818	0.0994699	0.0662349	2.37008	0.949402	0.0995241
AT1G69540	0.0647913	0.0320263	0.226181	0.384607	0.256616	0.454908	0.35412	0.22942	0.490286	0.586701	0.797329	0.855064	0.0982794	0.289123	0.289745	0.517921	0.320819	0.258437	0.19816	0.357217	0.293412	0.757564	0.578048	0.665155	0.100909	0.2297	0.441638	0.296199	0.200244	0.46098	0.402818	0.29841	0.165587	0.801153	0.712051	0.56397
AT1G70180	36.7367	41.0897	40.2603	38.6209	36.3753	35.0604	44.265	45.589	64.3909	105.9	54.0523	100.963	34.8564	37.2969	40.7575	33.8914	36.2526	37.4411	44.4538	35.7542	63.3771	82.9698	45.6318	77.6901	30.9119	32.2892	33.1228	32.0224	35.8103	35.7918	37.3278	37.036	49.5768	83.0529	49.4706	96.1735
AT1G72416	43.0862	45.2211	25.0415	93.2351	66.3994	33.3707	423.592	521.078	142.641	699.804	736.898	250.863	40.917	39.9311	32.0007	80.7633	43.1181	38.5717	420.296	380.793	113.322	808.98	554.552	242.249	38.6146	41.2475	20.8589	104.854	49.0264	36.5821	261.932	219	53.0541	692.864	630.742	216.565
AT1G73040	0.453539	0.704578	0.516986	0.705113	1.05854	0.519895	1.3199	0.983227	0.326857	4.66101	1.92688	0.78929	0.393118	0.289123	0.354133	0.582661	0.737884	0.710702	1.25501	0.617011	0.358615	3.65607	1.83615	0.73167	0.538183	0.262514	0.509582	0.888596	0.967846	0.559762	1.00705	0.39788	0.529879	3.57181	2.3735	0.630319
AT1G73740	34.9225	37.6949	35.0904	29.0699	30.0562	35.4828	75.0091	69.5469	78.4131	216.59	77.0087	140.296	38.329	41.184	40.6609	33.4706	41.3536	39.1532	82.7977	66.4099	68.8215	185.9	84.429	141.778	32.5264	38.7537	30.1333	29.587	27.1998	32.9272	68.0427	59.6156	54.9087	216.812	71.7476	155.39
AT1G75030	8.32568	7.94252	3.55428	7.69214	8.69287	5.03648	9.72221	10.0617	1.43817	24.0873	19.3685	4.43975	7.76407	8.0312	4.44276	10.326	7.95632	3.90886	11.9556	11.2686	2.2821	20.8166	24.176	4.0907	7.70274	8.79423	4.89199	10.2682	7.67602	3.85248	8.45918	6.86342	1.95393	25.5368	17.4283	2.55445
AT2G03020	0.7451	0.448368	0.38774	1.15382	0.32077	0.552388	0.740433	0.360517	0.719086	1.92308	0.398665	1.84168	0.393118	0.256998	0.386327	0.550291	0.320819	0.452265	0.528425	0.617011	0.749831	1.38338	0.510042	1.4966	0.235455	0.328143	0.883276	1.08606	0.367114	0.592689	0.469954	0.464193	0.331174	1.56892	0.576422	1.49286
AT2G18550	0.0971869	0.0640526	0.0969349	0.0320506	0.032077	0.0974802	0.321928	0.196645	0.0326857	2.9335	2.52488	0.164435	0.196559	0.128499	0.128776	0.0971102	0.0641638	0.0969139	0.19816	0.162371	0.130405	2.10801	2.78823	0.0332577	0.100909	0.0656286	0.203833	0	0.133496	0.0987815	0.134273	0.0331566	0.0662349	1.20173	1.01722	0.0663494
AT2G19580	0.809891	0.544447	0.840102	0.929467	0.834002	0.714855	1.67402	1.31097	0.784458	3.48761	1.69432	2.43364	0.556917	0.931619	0.643878	1.16532	0.83413	1.03375	1.28804	0.844331	1.07585	4.47951	1.59813	1.79592	0.605456	0.525028	1.08711	1.02024	0.967846	0.823179	0.939909	0.530506	0.231822	3.07109	1.45801	2.02366
AT2G19900	4.21143	2.85034	4.13589	3.55761	2.50201	5.55637	13.3922	9.37343	12.9109	39.6023	24.7172	23.876	2.88286	1.99174	5.34418	7.31563	3.04778	7.97924	11.9226	8.89795	8.31335	34.3539	20.4357	25.6085	2.79182	2.0673	2.95558	8.03027	2.80342	5.00493	7.08288	6.33292	13.9756	32.2464	17.191	25.6772
AT2G21320	1.4902	1.28105	1.48634	2.30764	3.27186	3.60677	2.63981	2.88413	3.85692	5.37809	4.05309	4.14377	1.70351	1.89536	3.12281	3.20464	2.95154	2.29363	1.71738	2.59794	3.16233	5.76408	3.50229	3.62509	1.34546	1.96886	3.5331	2.33668	2.53642	3.68784	3.35682	1.79046	3.01369	4.67339	4.13668	4.41224
AT2G21820	0.453539	0.448368	0.775479	0.224354	0.224539	1.03979	2.60761	1.57316	1.86309	32.6597	3.75409	11.346	0.393118	0.385497	1.38434	0.582661	0.192492	1.06605	2.87331	1.55876	1.59747	25.1643	3.6043	13.935	0.370001	0.196886	0.713415	0.526575	0.233618	0.493907	3.39039	1.29311	2.81498	39.3566	4.81482	17.1513
AT2G00730	0	0	0	0	0	0	0.225349	0.327742	0.0980572	1.72751	0.465109	0.230209	0	0	0	0	0	0	0.396319	0.22732	0.0978041	0.691689	0.544045	0.166289	0.0336364	0	0	0	0	0	0.268545	0.265253	0.0662349	1.20173	0.372979	0.165874
AT2G22090	0.777495	0.6085	0.581609	0.608961	0.737771	0.844829	1.03017	0.884904	1.63429	2.3794	0.797329	2.26921	0.556917	0.770995	0.57949	0.582661	0.449147	0.678397	1.28804	1.1366	1.72787	2.47032	1.02008	2.1285	0.874547	0.492214	0.95122	0.756952	0.734228	0.757325	0.939909	0.862072	1.68899	2.53698	0.779866	2.45493
AT2G22240	14.5132	15.853	19.7747	20.4162	15.0441	20.9258	230.597	138.635	139.993	2190.51	346.473	732.79	14.2833	13.9422	16.2901	22.1735	14.1802	21.3534	226.298	115.478	126.428	1934.79	313.132	676.828	13.7573	16.3087	15.5253	25.5718	17.0207	23.6746	224.303	153.184	130.516	2180.81	408.616	831.524
AT2G22360	15.9063	16.1092	18.9669	28.5891	21.4595	23.1678	31.066	25.1378	45.6293	81.584	34.2519	79.1592	16.5437	17.0583	18.8978	21.6232	19.4737	22.5486	31.078	25.3949	41.9254	70.8487	29.8545	77.3243	20.5519	17.49	21.1986	29.0604	20.4916	20.4148	30.0099	23.707	41.2312	71.0022	33.7377	77.861
AT2G23110	0.291561	0.288237	0.355428	1.21792	0.609463	0.812335	12.9415	9.27511	1.8304	37.6141	25.0494	3.02561	0.196559	0.321248	0.289745	1.32717	0.417065	1.29219	12.9134	10.0021	1.43446	35.8361	30.1945	4.42328	0.201819	0.0984428	0.101916	1.15188	0.533984	0.559762	5.908	5.00665	1.62275	34.2159	20.819	2.95255
AT2G29590	1.23103	0.896736	1.16322	1.18587	1.70008	1.16976	1.44867	1.40929	1.50354	2.9661	1.19599	2.30209	0.950034	0.995868	0.611684	1.16532	1.15495	1.4214	1.51922	0.714434	1.14105	3.8537	1.46212	3.59184	1.41273	1.3782	1.69861	2.00757	1.43508	0.987815	1.71198	1.55836	1.72211	4.77354	1.76317	3.1516
AT2G30000	6.73829	6.14905	6.49464	7.94854	7.1211	5.88131	48.096	33.2659	31.0188	91.232	48.2384	82.8096	7.76407	5.36484	5.7949	7.6717	5.77475	6.33171	50.0023	30.2011	37.3612	110.407	47.6379	89.3636	7.23183	6.23471	10.9051	7.53661	6.70817	6.68421	37.16	22.9112	23.4803	99.8103	51.6407	79.5861
AT2G30320	7.90454	7.01376	8.56258	12.051	10.2005	9.29312	14.9052	11.8315	21.0823	27.7053	16.7107	30.7494	8.51755	9.15556	8.4026	11.1677	9.14335	9.20682	12.6492	11.8856	19.1044	28.9521	15.4713	29.9652	9.18274	7.64573	12.162	12.0454	10.6463	10.7343	11.581	9.18439	16.5587	26.438	16.5806	30.388
AT2G31560	4.92414	4.61179	4.55594	5.4486	5.32478	4.97149	23.5007	20.2217	17.2908	71.9687	32.4247	30.1903	3.73462	3.98347	7.05046	4.7584	4.71604	5.00722	18.9903	18.5428	16.8875	63.6354	31.5886	36.6833	6.29001	5.0534	6.55662	5.46322	5.80708	5.95982	20.2752	17.0425	17.0555	74.9412	29.8722	31.6487
AT2G32140	0.323956	0.192158	0.0969349	0.224354	0.834002	0.129974	1.48087	1.63871	0.522972	5.24771	3.08965	2.7954	0.425877	0.449747	0.160969	0.582661	0.288737	0.516874	1.35409	1.16907	0.554223	3.78782	2.61822	1.92895	0.269091	0.328143	0.339721	0.164555	0.133496	0.164636	0.939909	0.994699	0.26494	3.00432	1.79708	0.895717
AT2G32510	1.19864	1.50524	0.937037	1.63458	1.82839	1.68966	8.75643	5.50607	2.0592	17.1447	14.7506	6.8734	1.44143	1.63836	1.77066	1.90983	1.92492	1.4214	9.84192	6.59228	1.66267	20.3225	16.2193	6.452	1.74909	2.13293	2.03833	1.94175	2.00244	1.71221	6.94861	3.54776	0.993523	19.1275	14.5123	6.53542
AT2G34590	57.8262	58.1918	56.2869	69.1331	50.81	57.2209	110.389	72.1033	101.881	350.652	90.7626	240.306	49.369	56.5075	62.7459	69.8546	51.6519	62.3156	103.803	74.9181	110.193	338.104	86.3331	211.652	43.5255	44.5946	55.1368	56.2777	43.3194	46.8553	83.484	69.3968	89.1522	318.325	81.106	240.119
AT2G34610	2.39728	2.33792	0.258493	2.6602	2.34162	0.747349	5.73031	3.21188	0.196114	13.983	10.9633	1.05239	1.99835	2.12024	0.354133	3.26938	2.6628	0.646093	5.11912	4.93609	0.260811	19.1038	10.8129	1.33031	2.08546	2.10011	0.203833	3.62021	2.26943	1.02074	4.02818	3.01725	0.298057	12.952	7.39177	0.663494
AT2G35035	0.583122	0.832684	0.840102	0.54486	0.769848	0.552388	2.86516	3.44129	3.46469	8.01825	4.5182	5.62369	0.818995	0.963744	1.0302	0.744511	0.898294	0.872225	2.24581	1.65619	3.74916	5.92876	2.92424	5.88662	0.740001	0.951614	0.645471	0.724041	0.634106	0.69147	2.34977	1.92308	2.11952	6.20894	3.15337	5.10891
AT2G36950	28.2166	29.208	28.5635	36.153	51.6761	35.2554	110.646	103.698	78.8053	198.533	168.07	112.836	35.2168	36.1083	37.5703	36.3516	34.3597	38.5071	106.544	101.742	64.5181	199.239	156.447	111.38	33.7037	31.1736	47.8667	39.6906	32.84	34.3101	71.7016	67.6727	67.8576	186.135	140.918	110.737
AT2G41190	4.92414	4.73989	8.98263	6.76267	5.35686	8.57826	6.82486	5.14556	8.40023	24.7718	11.9932	16.9697	4.32429	4.30472	10.0445	5.76187	5.13311	9.69139	7.86033	5.78042	9.09578	22.4964	8.90874	17.0945	4.13728	4.46274	5.3676	6.38473	4.93935	10.2733	5.43804	4.54246	8.11377	23.7675	10.952	17.2508
AT3G02990	3.95227	4.51571	3.74815	3.81402	3.36809	3.54178	10.5592	5.57162	7.06012	80.541	6.37863	31.5387	4.45533	4.81872	4.57153	3.72256	4.87645	4.03808	9.57771	5.39073	6.48767	82.7392	7.00458	22.9146	3.9691	4.20023	2.71777	3.81767	4.43874	3.95126	7.41857	5.60347	6.22608	76.9107	6.578	39.2457
AT3G03341	3.23956	2.91439	2.64955	2.46789	2.53408	1.88462	5.15084	2.2942	1.99383	9.68057	3.88698	2.36787	2.45698	2.28086	1.96383	1.78035	2.05324	2.87511	2.6091	3.18248	1.43446	10.0789	2.48221	4.32351	2.82546	2.72358	1.52875	4.24551	4.90598	2.27197	4.73311	3.34882	2.78187	10.0812	3.289	2.22271
AT3G03950	25.7869	29.8485	34.9289	32.8198	29.7354	33.7607	45.7781	36.1828	47.3616	165.971	46.677	95.0107	30.2373	31.3859	32.548	32.1435	33.8143	37.3765	42.4722	35.4944	50.4343	143.805	42.9796	77.5238	29.331	31.3048	29.4199	28.6984	26.8327	34.3759	40.0468	30.1725	37.2571	163.168	41.1972	80.6145
AT3G04000	3.59592	2.88237	3.8774	5.32039	5.64555	6.85611	5.47277	5.17833	4.18377	11.4081	6.87696	6.70896	5.01225	3.8871	3.44475	6.11794	4.81229	3.94117	6.14295	5.26083	4.27078	10.6059	5.91649	6.48526	3.53182	2.42826	2.61586	2.6987	1.43508	2.56832	3.25611	2.55306	3.34486	8.74592	3.289	4.41224
AT3G04380	1.81416	2.5621	2.00332	2.33969	2.27747	2.24205	4.34602	4.26065	6.21029	8.76792	5.5813	6.90628	2.39147	2.69848	2.92964	2.29827	1.70034	2.48746	3.732	3.24743	5.37923	6.71927	4.18235	5.68707	2.99364	1.80479	2.17422	2.73161	2.63655	2.83174	4.12889	2.81831	4.73579	9.11311	5.32343	6.0378
AT3G05675	4.04946	4.70787	4.23282	4.55118	4.87571	4.35412	5.05426	4.09678	6.14492	13.6897	4.38531	9.37281	3.93118	4.4011	4.60372	4.17574	4.45939	4.1673	5.31728	3.21495	4.98801	13.0103	3.40028	9.04611	3.80092	4.1346	4.04269	4.31134	4.17175	4.21468	4.431	3.41513	3.90786	13.3525	4.95045	9.52114
AT3G09230	3.14238	3.1706	3.55428	3.91017	4.20209	4.38661	7.75845	5.30943	13.9568	44.9152	7.44174	34.6959	3.86566	3.18035	3.60571	3.4636	3.91399	4.07038	7.92638	5.13093	13.6926	41.7978	7.51462	32.8587	3.80092	4.10178	4.17857	3.32401	2.83679	4.54395	9.23125	5.83557	12.2866	44.731	8.84978	36.4922
AT3G09640	0.323956	0.0640526	0.0323116	6.92292	0.192462	1.9496	276.246	152.499	165.782	1867.01	285.876	711.841	0.0655196	0.0642496	0	8.12488	0.0320819	1.13066	252.323	117.849	173.504	1590.85	258.591	682.715	0.0672728	0.164071	0.339721	10.0708	0.133496	1.64636	240.08	98.8068	110.546	1804.7	282.142	946.342
AT3G13784	0	0.0960789	0.0646233	3.46146	1.47554	0	0.0643855	0.0327742	0	6.32333	1.52821	0.0657741	0	0	0	1.90983	0.930376	0	0.132106	0.22732	0	4.51245	1.49612	0.0997732	0.134546	0.0984428	0.0679443	5.79233	2.53642	0.131709	0.234977	0.0663133	0	7.27714	1.18675	0
AT3G18370	60.2883	62.8676	62.523	61.8255	55.9423	57.9033	75.7174	61.2223	80.8318	211.31	75.0154	160.752	65.1592	70.7066	62.8746	65.4199	70.484	66.5798	80.8491	52.8681	73.3857	181.947	69.4678	145.104	56.4755	57.064	52.1472	58.384	56.6357	60.3225	67.472	46.3861	61.8303	207.131	68.1535	154.495
AT3G19270	0.323956	0.736605	0.549298	0.961517	1.02646	0.909816	9.72221	10.9466	1.50354	36.1147	22.1923	3.61758	0.393118	0.73887	0.386327	0.647401	0.898294	0.549179	9.24745	8.47578	1.53226	30.3684	13.6011	2.69388	0.437273	0.328143	0.339721	0.69113	0.400488	0.658543	5.80729	4.67508	1.49029	23.9011	14.3088	2.12318
AT3G21890	0.0323956	0.224184	0.323116	0.0961517	0.128308	0.324934	0.0643855	0.22942	0.261486	0.749673	0.963439	0.263097	0.0655196	0.0321248	0.41852	0.19422	0.0641638	0.193828	0.264213	0.357217	0.0978041	0.395251	0.578048	0.332577	0.168182	0.2297	0.271777	0.164555	0.100122	0.395126	0.268545	0.431036	0.165587	0.467339	0.440794	0.165874
AT3G22830	0.583122	0.448368	0.38774	0.961517	0.513232	0.129974	3.70217	4.09678	0.2288	13.0378	15.7473	1.80879	0.655196	0.706745	0.41852	0.550291	0.802048	0.387656	6.60532	5.94279	0.130405	13.9985	17.5114	1.03099	0.504546	0.590657	0.203833	0.69113	0.767602	0.395126	1.77911	1.72414	0.165587	11.6167	11.7319	0.729844
AT3G26170	1.65218	1.53726	3.58659	6.73062	2.40578	5.71884	2.63981	1.37652	2.25532	10.7562	4.11953	7.59691	1.27763	1.09224	3.05842	5.79424	2.50239	4.65187	1.4862	1.39639	1.53226	7.0157	3.36628	4.92215	1.37909	1.24694	1.97038	5.66069	1.93569	4.14882	1.64484	1.25995	1.92081	8.41211	3.08556	4.87668
AT3G27025	0.356352	0.416342	0.258493	0.512809	0.352847	0.779842	0.869204	0.491614	1.24206	3.91134	1.3621	2.69674	0.262078	0.256998	0.386327	0.517921	0.384983	0.161523	0.396319	0.584537	0.847635	3.52432	1.2581	1.99546	0.201819	0.196886	0.577526	0.756952	0.66748	0.625616	0.537091	0.431036	0.927288	4.94044	1.69536	1.99048
AT3G27150	1.03666	0.992815	1.61558	2.14739	2.02085	1.16976	2.70419	1.80258	1.76503	5.80182	2.72421	4.01222	1.37591	1.02799	1.51311	2.13642	1.73242	1.64754	2.54305	2.2732	1.46706	5.86289	3.16226	2.82691	2.05182	1.64071	1.66464	2.6987	1.83557	2.10734	2.98757	1.49205	1.82146	5.30764	2.64476	2.45493
AT3G28270	1.4578	1.18497	3.6189	5.60885	5.22855	7.96089	11.525	11.7987	15.0681	37.7444	22.4913	21.6726	1.24487	1.76686	4.70031	6.50638	3.91399	9.0776	9.11534	10.9114	14.3772	37.2853	18.4975	17.2275	3.56546	2.59233	6.79443	7.43788	2.80342	14.3562	15.1392	12.6658	28.1167	35.184	17.3944	18.6774
AT3G28740	49.8569	41.5061	27.3033	62.4345	65.3088	41.0392	400.607	320.991	115.511	670.045	349.861	115.434	50.8104	53.4235	36.9586	73.5124	62.9126	44.1281	341.132	305.908	89.9798	716.228	410.278	145.702	54.6255	64.2832	61.3197	58.4828	34.3085	46.0651	227.424	227.09	113.096	728.715	345.141	132.898
AT3G29810	9.6863	10.1203	10.3074	11.8908	9.43064	11.8926	12.2976	11.8643	19.9383	28.6506	20.8967	38.8396	6.58472	8.35244	7.24362	12.4625	8.40546	10.0144	12.8804	9.80723	14.149	29.0839	19.3136	33.4905	6.29001	5.38154	7.06621	10.0049	6.07407	8.95619	7.4857	7.99075	10.1008	20.6631	13.7324	27.535
AT3G47420	2.49446	1.79347	2.68187	2.8525	2.46993	2.37202	2.76858	2.78581	3.69349	8.93089	3.48832	4.86729	1.47419	1.31712	2.0926	2.2659	1.09079	2.58437	1.6183	2.0134	2.4125	6.25814	2.17618	4.19048	1.58091	1.73916	2.61586	2.96199	1.83557	2.60125	2.38334	2.45359	2.94745	5.04059	2.67867	4.18001
AT3G48520	2.65644	2.08171	1.64789	2.24354	4.7474	0.844829	18.9293	25.7278	2.7456	56.3559	50.9626	7.39959	3.1777	3.18035	1.25556	1.74798	3.46485	1.25988	22.6232	24.9078	1.72787	68.8066	70.9979	9.74452	1.78273	2.55951	1.12108	2.30377	1.33496	1.44879	14.5686	15.5836	1.68899	55.4131	48.589	6.70129
AT3G48540	1.87895	2.11374	2.52031	3.33326	2.88693	3.99669	8.85301	7.30865	13.2377	19.133	9.23573	23.2183	2.98114	2.24873	3.09061	2.10405	2.88737	3.13355	7.76125	6.23506	12.9753	17.3581	6.59655	20.1209	3.63273	4.16741	3.5331	3.58729	4.33862	3.95126	7.31786	6.20029	8.84236	14.1537	7.96819	21.6963
AT3G49160	3.95227	3.26668	3.97433	4.99989	4.97194	4.28913	16.2573	15.1089	18.5982	44.1004	18.6043	35.518	5.53641	4.20835	9.11087	4.04626	3.46485	6.49323	18.7921	10.7165	15.2574	39.3933	13.3631	31.2623	3.76728	2.42826	1.86847	4.34425	3.03703	4.93907	9.90261	5.80241	6.62349	27.4061	11.4606	22.5588
AT3G50940	0.0647913	0.25621	0.19387	0.320506	0.064154	0.162467	0.128771	0.131097	0.130743	0.586701	0.332221	0.394645	0	0.128499	0.450714	0.16185	0.288737	0.258437	0.19816	0.0324743	0.0978041	0.691689	0.136011	0.266062	0.0336364	0.0656286	0.169861	0.296199	0.300366	0.0987815	0.0335682	0.0994699	0.13247	1.00144	0.0339072	0.265398
AT3G56250	7.77495	6.46931	6.33308	8.87801	6.12671	6.27123	36.9895	23.1386	32.8165	83.3767	23.9531	71.5294	6.78128	6.64983	6.37439	6.92719	7.86007	6.33171	37.8485	21.7578	33.1882	71.5404	22.8159	58.5669	5.51637	5.38154	5.06185	6.18726	6.27431	6.28909	29.1372	18.7003	23.5134	59.7527	22.5822	52.781
AT3G57540	2.00853	2.01766	1.51865	2.46789	2.66239	1.4622	7.88722	6.71872	3.17052	16.7862	21.2621	7.33382	2.81734	2.79486	1.25556	2.68671	2.72696	2.13211	7.46401	7.89125	3.74916	15.1513	18.8036	6.28571	2.45546	2.78921	1.49477	3.75185	3.97151	2.43661	6.57936	5.86872	3.57668	14.0202	15.0209	5.27478
AT3G59280	18.6275	17.7105	19.0316	20.7688	23.2238	18.3588	29.4242	24.679	37.1637	85.8539	34.5509	68.8655	19.4921	16.9619	18.5759	16.7029	18.4471	16.9922	32.333	25.3624	36.9047	86.3623	29.6845	66.9478	20.1146	17.49	21.7761	23.5642	16.3533	18.0112	24.3034	19.2972	29.9382	75.2082	31.3303	64.2262
AT3G60710	0.129583	0	0.129247	0.160253	0.032077	0.0649868	0.257542	0.393291	0.196114	0.880051	0.16611	0.361758	0.0982794	0.0321248	0.515102	0.22659	0	0.226132	0.363293	0.292268	0.260811	0.988127	0.23802	0.133031	0.0672728	0.131257	0.101916	0.0987329	0.100122	0.131709	0.0335682	0.165783	0.198705	0.400576	0.135629	0.199048
AT3G09785	0	0	0.0323116	0.0320506	0	0	0.386313	0.196645	0.163429	3.74837	0.564775	0.328871	0	0	0	0.12948	0.0320819	0	0.561452	0.194846	0.0326014	2.76676	0.782065	0.166289	0	0	0	0	0	0	0.134273	0.0663133	0	1.0682	0.339072	0.232223
AT3G62780	2.55926	1.92158	2.03563	2.14739	1.668	2.04709	7.08241	5.3422	3.07246	29.2047	10.1327	15.1609	2.42423	2.02386	1.77066	2.29827	1.79659	1.84136	7.8273	5.13093	4.62939	29.8414	10.2348	12.2388	2.05182	1.57509	1.76655	2.43541	2.40293	1.67928	7.04932	3.94564	2.68251	24.5019	9.32448	12.3078
AT4G00760	5.37768	5.76473	6.52695	3.94222	7.24941	5.84881	13.199	14.0601	23.9586	42.8292	15.3486	32.9528	4.65189	6.39283	6.14903	3.72256	5.77475	5.81483	13.3758	9.51496	21.8103	30.1379	11.527	25.7082	5.11274	5.5128	6.2169	3.71894	5.03947	6.48665	10.339	8.85282	17.8834	28.708	14.1732	32.2126
AT4G01435	0.161978	0.0960789	0.0323116	0.0641011	0.224539	0.0974802	12.4586	7.40698	15.1335	48.468	12.1925	38.9383	0.0982794	0	0.225357	0.0971102	0.0320819	0	11.9556	6.78712	15.7791	46.1126	9.07875	33.291	0.134546	0.262514	0.0679443	0.131644	0.133496	0.0329272	12.8902	6.29976	14.9691	38.3886	10.9181	41.6343
AT4G03930	0.323956	0.192158	0.355428	0.0961517	0.160385	0.19496	1.86718	2.22865	1.47086	4.04172	2.52488	2.82829	0.0982794	0.160624	0.450714	0.29133	0.128328	0.226132	1.35409	1.07165	1.01064	3.78782	1.97216	1.89569	0.269091	0.2297	0.0339721	0.394932	0.066748	0.263417	1.14132	0.828916	1.12599	3.4049	2.27178	2.32223
AT4G05100	3.27196	4.3876	2.71418	3.58966	3.72093	4.15916	6.50294	6.98091	2.94172	12.2555	15.3818	5.72235	4.16049	4.0156	3.50913	4.49944	4.81229	2.97203	6.17597	9.28764	2.4451	12.8457	19.6876	5.65382	3.86819	4.06897	4.21255	4.41007	4.90598	4.6098	5.23663	6.43239	2.58316	12.7851	13.156	4.04731
AT4G09300	0.323956	0.480394	0.452363	0.769214	0.609463	0.552388	0.515084	1.47484	1.04594	3.03129	1.79399	2.17055	0.327598	0.385497	0.482908	0.485551	0.545393	0.710702	1.05685	1.07165	0.684629	1.581	1.53013	1.96221	0.403637	0.393771	0.441638	0.526575	0.33374	0.92196	0.704932	0.265253	0.794819	1.53554	1.18675	1.12794
AT4G10500	0.453539	0.6085	1.0986	0.480759	0.545309	1.81963	0.418506	0.196645	0.719086	1.43416	1.19599	1.74301	0.393118	0.546121	0.933623	0.647401	0.417065	1.93828	0.396319	0.194846	1.20625	2.50326	1.42812	1.82918	0.571819	0.754728	1.29094	1.15188	0.83435	2.27197	0.839204	0.928386	0.728584	1.86936	0.881587	1.42651
AT4G13180	75.0607	66.1663	40.2926	66.3447	80.9624	63.5246	178.509	127.328	81.0606	364.961	156.675	112.671	82.3254	81.8218	56.5646	99.4084	90.4389	61.0235	171.672	135.97	86.4914	329.343	154.985	108.72	72.3519	59.9189	52.5209	66.0194	50.6951	47.02	128.6	99.9341	68.8181	335.917	134.951	91.6617
AT4G16500	25.6573	20.0805	24.2014	21.1854	25.7258	23.9476	75.9749	54.5036	40.3996	118.937	83.0551	86.5588	23.456	25.6677	19.5417	24.7307	25.441	23.647	72.8897	54.297	41.5341	164.326	83.2049	96.0151	30.071	25.1357	33.1228	27.8098	24.4631	25.6173	69.0497	50.0665	37.5552	154.789	93.5839	105.927
AT4G16660	68.8407	64.2127	72.6366	80.9918	73.5526	73.8575	189.1	159.217	248.64	525.326	189.266	292.662	70.3353	77.9669	93.5232	80.6338	78.0874	80.8262	190.993	140.289	212.854	404.572	159.405	263.767	78.6756	77.7042	71.3075	85.1077	82.8343	81.4618	168.177	122.381	177.377	417.835	169.4	279.165
AT4G16940	1.26343	1.05687	2.35875	1.31407	1.09062	2.66446	1.3199	1.44207	5.0336	9.4524	3.52154	10.5239	0.884515	1.60624	2.51112	1.45665	0.866212	2.0675	1.42014	1.10413	3.81436	8.72846	2.34619	8.68027	1.11	0.951614	1.4608	1.02024	1.10134	1.81099	1.07418	1.39258	3.6098	8.21182	2.67867	9.55432
AT4G17616	5.53966	7.26997	6.26846	7.11523	6.7041	8.02587	8.46669	6.52207	15.8853	23.0769	6.91019	28.6446	7.40371	6.90683	7.27582	8.70754	6.89761	6.68706	7.92638	5.65052	16.2681	20.7836	6.69855	22.449	5.98728	6.56286	6.48868	8.03027	6.47456	6.65129	7.35143	5.23875	13.247	22.5992	6.27283	22.8905
AT4G18840	0.777495	1.08889	1.29247	1.60253	1.1227	1.29974	2.89735	2.22865	1.56892	18.1225	1.02988	2.46653	1.24487	1.09224	0.482908	0.841621	1.57201	1.35679	3.33569	2.69536	0.782433	9.78246	1.49612	2.09524	1.04273	1.05006	1.223	1.34935	1.16809	1.25123	3.89391	2.95094	1.35782	20.7966	1.05112	2.7535
AT4G21090	7.28902	7.87847	8.30409	7.66009	8.82118	7.92839	20.1527	17.3703	22.6512	46.3494	20.2987	50.3172	7.07612	6.52133	7.72653	6.73297	7.12219	7.17163	22.2269	14.3536	26.2441	46.6726	19.6536	47.7581	7.70274	6.33316	8.73084	7.43788	7.10866	7.73788	20.3759	10.6433	20.2348	50.0053	21.3615	51.7857
AT4G21310	0.453539	0.512421	0.549298	0.961517	0.673617	0.389921	1.67402	2.06478	0.392229	7.17079	3.32221	0.756403	0.556917	0.289123	0.933623	0.582661	0.320819	0.355351	1.78344	1.55876	0.358615	4.9077	2.85624	0.532124	0.706365	0.557843	0.509582	0.789863	0.567358	0.428053	1.17489	0.994699	0.331174	5.64145	2.40741	0.56397
AT4G21323	0.7451	0.416342	0.581609	1.47433	0.673617	0.552388	4.98988	3.11355	4.3472	7.85527	3.75409	4.76862	0.589676	0.481872	0.676071	1.16532	0.481229	0.710702	3.56687	3.21495	3.68395	7.47683	4.52237	5.25472	0.403637	0.393771	0.645471	1.02024	0.66748	0.658543	1.94695	2.71884	1.88769	6.37584	3.289	3.74874
AT4G21580	26.7264	27.4786	23.9429	28.6853	31.7242	25.8648	61.4882	49.9479	62.3317	126.695	65.68	118.13	24.5371	25.4428	21.5699	32.8556	28.585	23.3886	66.8788	47.2825	61.6492	131.026	61.1711	120.027	23.1419	21.4605	22.1838	35.3135	21.059	24.5637	41.8595	40.0864	48.5171	99.1093	54.1498	110.173
AT4G22240	160.229	144.791	143.658	170.605	161.957	177.512	746.904	574.663	420.469	1856.91	757.729	784.488	168.254	150.762	119.021	190.595	150.304	156.193	734.677	548.198	459.027	1513.42	818.244	769.883	165.626	160.134	151.38	173.046	145.043	134.442	756.794	566.514	453.179	2156	873.043	907.096
AT4G22340	7.19183	6.98173	7.20549	7.33958	5.9984	7.01858	27.1707	27.2026	30.6919	94.3937	34.9164	63.7023	6.78128	6.52133	6.95388	6.66823	7.9884	7.17163	31.2101	21.8552	31.8841	91.1053	26.7602	52.2479	6.82819	6.98944	5.57143	6.6151	6.70817	5.99274	22.8264	19.264	18.0159	88.3939	28.0752	58.8188
AT4G23496	0.421143	0.672552	0.323116	1.66663	2.05293	0.584881	0.965783	0.85213	0.261486	1.66232	2.22588	0.361758	0.818995	0.481872	0.57949	1.2948	1.28328	0.581483	0.759612	0.941754	0.554223	2.00919	2.14218	0.532124	0.538183	0.754728	0.407666	1.94175	1.73545	0.757325	0.604227	0.530506	0.430527	2.23655	1.66145	0.630319
AT4G24280	229.329	220.373	251.255	397.331	275.125	345.373	866.178	822.666	849.241	1769.26	1000.78	1143.38	244.552	263.359	288.103	362.35	267.531	326.987	854.893	749.279	762.839	1655.54	851.873	1059.72	268.284	234.556	225.201	399.342	289.953	325.617	811.175	759.652	718.019	1753.32	998.126	1239.31
AT4G25810	84.3907	100.595	39.6141	167.56	74.5791	93.4511	131.218	77.3472	38.0789	639.537	228.468	142.072	67.2886	62.8361	49.9005	200.176	87.9365	98.4645	134.22	81.2181	28.461	712.045	204.731	135.958	69.7283	60.5752	59.0436	160.046	82.901	75.469	48.1703	33.9192	10.3326	628.538	217.616	107.751
AT4G26990	8.77922	9.60789	12.6015	11.7946	8.11548	11.4052	92.3288	81.9356	96.3902	234.713	105.746	172.854	8.12443	7.96695	11.5254	13.1746	8.6942	11.9527	94.5551	77.4186	100.999	196.308	99.3222	159.072	9.95638	9.54895	11.7544	13.3289	8.94423	12.3148	81.47	63.3955	76.8987	230.866	97.8562	165.144
AT4G28110	0.291561	0.25621	0.0969349	0.128202	0.192462	0.259947	0.289735	0.393291	0	3.25945	1.09633	1.11816	0	0.0963744	0.676071	0.19422	0.0641638	0.0646093	0.528425	0.129897	0.0978041	2.73382	2.4142	0.897959	0.336364	0.328143	0.169861	0.32911	0.33374	0.131709	0.201409	0.331566	0.0331174	2.47022	1.52582	0.928892
AT4G28390	8.42287	8.39089	6.947	18.365	8.7891	9.94298	39.1464	26.3177	42.5241	111.669	36.9097	89.7817	6.38816	5.87884	5.31199	17.674	7.31468	7.55928	38.8393	23.4464	40.4909	119.761	39.1372	89.6296	6.25637	5.44717	5.87718	15.9947	5.40659	6.94763	25.2097	18.4019	30.0044	108.623	34.2802	81.8752
AT4G29770	0	0	0.0646233	0.128202	0.064154	0.227454	3.38024	3.47407	3.36663	7.52933	4.11953	10.1292	0	0.0321248	0.0965816	0.19422	0	0.226132	2.6091	2.04588	3.61875	7.11452	3.87632	7.88209	0	0.0328143	0.169861	0.0987329	0	0.0987815	2.14836	1.45889	1.55652	4.53987	2.91602	6.0378
AT4G31615	0.453539	0.192158	1.16322	0.416657	0.481155	1.29974	0.837012	0.393291	0.653715	8.8657	0.465109	2.89406	0.524157	0.642496	1.22337	0.712141	0.545393	1.48601	0.957771	0.389691	1.17365	7.41096	0.646053	3.62509	0.504546	0.164071	1.05314	0.789863	0.367114	1.38294	0.671363	0.0994699	1.58964	5.3744	0.813773	2.81985
AT4G34850	0.0323956	0.224184	0.129247	0.288455	0.160385	0.19496	0.35412	0.196645	0.326857	1.1734	0.365443	0.624854	0.229319	0.128499	0.193163	0.12948	0	0.0969139	0.627505	0.22732	0.195608	0.757564	0.204017	0.931217	0.0336364	0.0656286	0.169861	0.164555	0.200244	0.164636	0.201409	0.265253	0.165587	1.13497	0.135629	0.796193
AT4G39235	2.72123	3.90721	3.19885	6.82677	5.9984	3.4443	8.4345	6.68594	8.26949	14.4394	8.70418	18.4825	4.58637	4.0156	3.18719	6.50638	4.36314	4.52265	7.79428	5.97526	8.50896	19.0379	7.75264	15.9305	3.5991	3.24861	3.94077	7.76699	4.27187	4.31346	5.74016	4.24405	5.86179	12.1174	7.93428	14.431
AT5G01180	2.91561	2.49805	4.36207	4.32683	2.02085	8.15585	245.502	162.986	282.535	1007.27	270.527	688.458	3.07942	2.60211	4.60372	3.91678	3.30444	5.5564	213.451	121.064	212.626	934.242	186.165	598.274	2.82546	2.88766	4.65418	4.01514	2.70329	4.51102	166.733	138.064	185.557	822.651	250.303	657.125
AT5G01380	0.485935	0.416342	1.03397	0.54486	1.09062	1.9821	1.15894	1.17987	0.653715	5.18253	4.71753	1.74301	0.917274	1.02799	1.64189	1.06821	1.25119	1.3891	1.78344	1.33144	0.586825	5.4347	5.50846	1.16402	1.11	0.853171	1.63066	0.954418	0.50061	1.05367	0.402818	0.729446	0.26494	3.939	3.39072	1.32699
AT5G03435	0.129583	0.25621	0.0969349	0	0.032077	0.0974802	0.57947	0.360517	0.2288	2.3468	0.398665	0.295984	0.0655196	0.128499	0.0643878	0.12948	0.0962458	0.0969139	0.231186	0.584537	0.293412	2.10801	0.272023	0.332577	0.168182	0.0984428	0.135889	0.032911	0.100122	0.0658543	0.436386	0.165783	0.13247	0.96806	0.406886	0.398097
AT5G04980	4.21143	3.7791	4.94368	5.41655	5.90217	4.90651	18.6074	15.0761	9.93646	37.1577	13.8204	19.4691	5.04501	5.55759	5.37638	5.43817	6.44847	6.17018	18.9242	14.1588	9.16098	40.9743	11.969	21.3515	4.20455	5.80813	5.16377	5.82524	4.37199	5.59762	15.3071	12.6327	6.2592	35.9517	12.5457	20.2366
AT5G06820	0.22677	0.576473	0.355428	0.256405	0.352847	0.227454	2.09253	1.31097	2.81097	6.06258	1.06311	8.02444	0.360358	0.353373	0.0643878	0.485551	0.545393	0.161523	1.71738	1.03918	2.73851	4.80889	1.05409	4.9554	0.504546	0.164071	0.101916	0.263288	0.433862	0.46098	1.14132	0.563663	1.62275	4.60663	1.18675	6.13732
AT5G07000	22.4178	19.2798	20.3563	30.3519	18.2839	21.4781	24.2733	19.2385	15.6238	90.6453	33.5875	29.1051	15.4299	15.6769	12.6844	25.3134	19.57	15.9585	25.7607	18.8675	11.7365	84.1555	26.4202	21.418	16.65	18.9667	15.6612	24.8807	17.221	19.2295	18.0597	17.6062	15.7308	73.5392	25.9051	27.0706
AT5G07330	0.583122	0.416342	1.26015	1.41023	0.705694	2.66446	109.423	64.9913	97.0112	389.863	107.772	197.849	0.524157	0.321248	1.28776	1.19769	0.384983	3.68273	115.065	67.9037	124.7	381.648	88.5433	202.107	0.504546	0.360957	1.42683	1.94175	0.50061	1.97563	88.9892	55.04	91.371	421.907	96.4321	198.086
AT5G09930	0.129583	0.0320263	0.129247	0.320506	0.224539	0.227454	0.837012	0.786582	1.01326	13.3963	2.79065	5.16327	0.0327598	0.0321248	0.0321939	0.453181	0.0962458	0.323046	0.660532	1.0067	0.782433	13.0433	1.90416	3.92441	0.100909	0.131257	0.169861	0.822774	0.066748	0.263417	1.10775	0.994699	0.861054	14.7546	2.67867	4.27954
AT5G00365	0.388748	0.0320263	0.0646233	0.0641011	0.224539	0.0324934	2.28569	2.42529	0.196114	5.41069	4.65109	0.460419	0.0327598	0.642496	0	0.22659	0.0641638	0.0323046	1.94857	2.20825	0.0652027	2.93144	3.6383	0.831444	0.134546	0.262514	0	0.197466	0.200244	0.197563	1.71198	1.5252	0.13247	4.03915	4.54356	0.597145
AT5G11100	2.49446	2.01766	2.61724	6.98702	3.56055	4.48409	12.1367	8.48853	10.7209	90.352	24.684	37.4913	2.29319	2.44148	3.7023	8.57806	3.27236	6.00866	12.9134	8.93042	8.76977	85.473	22.5099	32.7921	3.16182	2.19856	2.24216	10.0049	3.50427	5.40005	8.15707	6.7308	7.41831	72.5711	18.8863	29.4591
AT5G11140	0.0971869	0.0640526	0.129247	0.0961517	0	0.0324934	2.28569	0.491614	0.882515	6.55149	0.664441	3.09138	0.0982794	0.0321248	0	0.0647401	0.0320819	0.290742	2.08068	0.876805	1.04324	9.22252	0.782065	2.32804	0.100909	0.0984428	0.135889	0.0987329	0	0.0987815	1.17489	0.497349	0.529879	6.94333	0.678144	2.95255
AT5G12290	22.515	23.8276	23.3613	22.4354	25.6295	22.6154	30.6797	28.8086	37.1964	81.8448	30.5643	55.6778	23.8819	24.0293	24.9503	24.1157	24.7672	25.0038	33.2248	26.8562	34.427	74.8671	27.9843	51.0839	19.7782	20.3449	17.1559	19.4833	21.9935	22.16	26.4182	22.646	28.4148	83.2865	27.024	57.16
AT5G12900	10.4962	13.1308	13.0862	11.8908	10.7458	11.1452	17.2875	18.1242	18.1733	51.2386	25.9132	40.5169	13.5953	12.7214	14.0043	9.5168	11.0683	14.1817	18.8912	16.0748	16.7571	52.0414	22.1358	30.2645	12.3782	15.5212	9.37631	13.9542	14.3174	16.4965	13.4944	13.5279	11.6242	48.3696	26.4137	40.8381
AT5G15250	0.0323956	0.0640526	0	0.128202	0	0.19496	31.066	20.9755	0.849829	76.4667	32.0593	1.24971	0.0982794	0.0321248	0.0643878	0.517921	0.0320819	0.0969139	28.8652	22.7969	0.554223	67.6209	27.5423	0.864701	0.0336364	0.0984428	0.169861	0.559486	0.066748	0.0329272	22.8935	17.5067	0.331174	66.3288	29.974	0.630319
AT5G15860	10.0103	10.6327	16.382	14.9997	13.6327	19.3661	26.8488	27.4976	25.1353	76.9556	39.8	45.713	10.5159	9.99081	14.3907	13.4012	9.78499	16.5077	27.346	22.2449	21.2561	71.3428	35.3289	40.907	9.0482	8.82704	17.8693	11.1239	11.8144	17.2209	21.9872	18.9324	23.1491	69.5	40.2818	44.2219
AT5G17270	10.0103	10.0883	11.6968	11.7626	13.0553	11.1777	15.7423	14.3551	23.6972	37.6466	18.2057	33.5448	10.7125	11.7898	10.3342	10.3584	11.7099	10.3052	12.9464	10.9114	19.0718	34.6503	15.3693	29.4996	12.2773	11.6163	9.98781	10.4986	11.6809	12.5452	12.7559	11.1075	15.6646	31.512	15.8347	34.3026
AT5G17310	38.8748	39.5204	49.0167	80.3187	50.0401	76.0671	123.652	106.582	176.666	250.782	151.459	287.63	40.0652	42.4368	58.7538	83.8708	51.9727	69.2611	117.872	93.7207	167.408	239.226	115.814	208.293	40.8346	40.821	60.0967	86.5229	49.6271	75.8642	106.78	90.6171	144.359	229.43	133.832	260.455
AT5G19875	4.89174	3.87518	8.46565	8.1729	4.20209	8.77322	100.184	107.368	41.4128	190.287	169.997	109.448	4.48809	3.66223	6.56755	7.54222	4.71604	8.52842	107.336	100.865	41.6319	210.306	286.882	166.156	5.41546	5.57843	10.3955	8.82014	7.24216	11.6891	116.616	100.199	48.5171	348.535	201.205	158.575
AT5G27660	4.72976	4.2595	6.85007	7.72419	4.90778	7.21354	68.6671	42.7048	82.5642	150.489	60.0655	162.692	5.20881	4.07985	6.59975	5.66476	4.23481	4.78109	71.8659	35.6567	88.0889	120.486	48.9301	126.779	7.70274	5.15184	9.85192	6.05562	4.73911	6.94763	54.9511	29.4762	56.399	127.016	55.3705	153.698
AT5G28910	1.19864	1.28105	2.10026	1.47433	1.98877	2.11207	3.50901	3.37575	5.29509	11.7992	3.78731	8.87951	1.73627	1.63836	2.70429	1.6185	2.11741	2.45515	2.74121	3.57217	6.03125	10.1448	3.40028	6.48526	2.01819	2.16574	2.17422	2.13921	1.76882	2.33783	5.37091	3.77986	5.03385	16.4904	4.50966	7.59701
AT5G37260	5.28049	4.3876	5.16986	4.67938	5.48517	3.67176	9.01397	8.58685	6.11223	19.2633	17.7074	9.80035	5.79848	5.71821	5.21541	5.69713	5.6785	3.97347	8.75205	9.19022	5.41183	19.005	16.3894	9.4452	4.50728	5.31591	4.5183	4.77209	4.63899	5.72932	6.71363	6.99605	4.10656	13.4193	12.8847	7.46431
AT5G37540	34.6309	34.6525	18.8054	29.9352	22.4539	16.5391	47.4521	51.7505	10.5902	122.751	100.463	17.8248	28.2389	26.4708	15.1955	27.9677	28.585	18.769	62.3212	53.9722	9.03058	118.905	125.572	18.0922	36.1591	40.46	21.4704	27.349	25.431	20.2502	45.3842	30.6036	9.306	130.121	88.7012	17.3835
AT5G38895	7.96933	5.95689	6.3977	5.32039	7.37771	6.01128	23.8226	24.4496	31.3129	53.9113	32.3583	62.4197	6.06056	5.94309	4.86128	6.60349	7.44301	4.39343	29.1955	23.0892	32.0145	58.8265	31.9966	64.2207	6.32365	5.80813	6.72648	5.26575	5.33984	6.35494	18.0597	13.9921	22.1556	53.7106	29.5332	57.7572
AT5G40645	0	0	0	0.0320506	0.032077	0.0324934	0.676048	0.262194	0.130743	5.44328	0.564775	0.657741	0.0982794	0.0642496	0	0.0647401	0.0320819	0.0646093	0.363293	0.324743	0.130405	5.73114	0.442037	0.498866	0	0.0984428	0.0339721	0	0	0.0658543	0.302114	0.0663133	0.13247	2.77065	0.23735	0.398097
AT5G41761	0.7451	0.416342	0.904726	1.15382	0.545309	0.844829	2.15691	1.40929	1.20937	22.0665	2.65776	2.07189	1.17935	0.546121	1.15898	1.2948	0.67372	0.969139	3.40174	2.0134	1.17365	27.7005	3.6043	2.66062	0.773638	0.590657	0.985192	1.31644	0.50061	0.526834	1.27559	1.12733	0.827936	21.5977	2.91602	2.02366
AT5G43170	0.777495	0.800657	0.549298	0.54486	0.801925	0.552388	4.28164	1.2782	1.11131	17.4381	0.830551	3.51892	0.687956	0.610371	0.804847	0.453181	0.83413	0.678397	3.23661	1.42887	0.94544	17.2593	1.80215	3.89116	0.571819	0.754728	0.679443	0.789863	0.83435	0.46098	3.52466	2.22149	1.75522	17.0913	2.10225	3.64922
AT5G43300	0.550726	0.576473	0.0646233	2.8525	1.28308	0.259947	5.98785	5.73549	0.817143	23.1747	11.5613	4.24243	0.818995	0.289123	0.193163	2.88093	1.6041	0.290742	6.57229	4.90361	0.782433	20.8166	8.53471	3.35903	0.235455	0.623471	0.237805	2.23795	0.800976	0.395126	2.81973	2.18834	0.629231	17.5586	6.71363	2.55445
AT5G43420	2.68884	2.59413	3.19885	2.8525	2.88693	3.15186	6.79267	3.83459	5.29509	32.1382	4.11953	11.938	3.70186	2.79486	3.09061	3.01042	3.52901	3.97347	7.36493	3.99433	6.84629	41.4684	5.44045	13.4029	2.72455	2.7564	2.71777	3.2911	2.40293	2.27197	6.57936	2.15518	2.38446	27.9736	4.17059	9.72019
AT5G50240	1.06906	1.28105	2.52031	2.24354	1.31516	1.4622	1.83499	1.60594	3.07246	9.4524	2.92354	6.11699	1.01555	1.09224	1.41653	1.48902	1.31536	1.90597	2.24581	1.62371	3.19493	10.2106	2.27819	5.78685	1.27818	1.01724	1.25697	3.02781	1.30159	2.60125	2.55118	1.16048	2.6494	8.57901	2.8143	5.54018
AT5G52300	5.08612	3.93923	7.36705	3.84607	2.40578	10.5279	10.5914	4.16233	21.115	17.6988	7.74074	9.30704	3.57082	3.01973	11.3966	5.98846	4.78021	16.3461	4.39254	3.83196	8.31335	9.68365	7.92266	28.2691	4.13728	2.19856	7.06621	6.54928	4.20512	10.0099	3.35682	3.91248	20.4997	14.621	8.13773	12.7059
AT5G59220	1.03666	1.12092	0.678544	0.993568	1.41139	0.974802	4.28164	5.14556	1.04594	16.6558	22.7571	4.17666	1.01555	0.835244	1.15898	0.776881	1.25119	0.743007	5.84571	5.81289	0.521622	14.1632	20.9457	3.59184	1.31182	0.951614	0.95122	1.44808	2.10256	1.28416	3.25611	2.58622	0.794819	16.6573	18.1064	3.1516
AT5G59845	0.51833	0.416342	0.355428	0.673062	0.481155	0.357428	0.450699	0.62271	0.261486	1.23859	0.498331	0.55908	0.458637	0.417622	0.740459	0.485551	0.417065	0.581483	0.858691	0.584537	0.847635	1.67982	0.85007	0.73167	0.571819	0.360957	0.271777	0.658219	0.367114	0.296344	0.637795	0.29841	0.364292	1.86936	1.01722	0.796193
AT5G61190	13.4442	15.0524	14.6372	15.224	16.231	12.8674	43.2993	44.5074	59.7168	115.059	61.9591	99.023	15.8885	18.1184	16.9018	14.2752	15.656	14.9893	44.1566	35.1696	55.4223	86.9552	50.1201	83.0446	13.32	15.8821	11.5166	16.3897	16.5869	16.6941	35.1459	28.8463	37.6214	76.7772	45.3678	82.3396
AT5G62730	0.0971869	0.448368	0.355428	1.12177	0.384924	0.552388	2.80077	2.2942	0.947886	13.5593	4.25242	1.54569	0.131039	0.449747	0.482908	1.06821	0.384983	0.581483	3.03845	2.30567	0.912838	11.5611	4.21635	2.09524	0.100909	0.164071	0.305749	0.592397	0.266992	0.526834	0.906341	0.762602	0.165587	11.0826	3.35681	1.32699
AT5G63300	1.42541	1.08889	1.0986	1.12177	0.930233	1.4622	2.73638	1.63871	2.15726	4.85658	2.15943	5.22904	1.27763	1.50986	1.31995	1.23006	1.37952	1.51832	2.21278	1.68866	2.15169	5.40176	1.87015	5.08843	1.37909	0.853171	1.32491	1.28353	1.50183	1.38294	1.81268	1.49205	1.62275	5.30764	2.10225	4.34589

## Sheet: 0_+ (n=185)
sample	WT NHS 1	hsfa2 NHS 1	cdk8 NHS 1	WT P 1	hsfa2 P 1	cdk8 P 1	WT T 1	hsfa2 T 1	cdk8 T 1	WT P+T 1	hsfa2 P+T 1	cdk8 P+T 1	WT NHS 2	hsfa2 NHS 2	cdk8 NHS 2	WT P 2	hsfa2 P 2	cdk8 P 2	WT T 2	hsfa2 T 2	cdk8 T 2	WT P+T 2	hsfa2 P+T 2	cdk8 P+T 2	WT NHS 3	hsfa2 NHS 3	cdk8 NHS 3	WT P 3	hsfa2 P 3	cdk8 P 3	WT T 3	hsfa2 T 3	cdk8 T 3	WT P+T 3	hsfa2 P+T 3	cdk8 P+T 3
AT1G03970	17.1697	18.287	14.1848	14.4869	21.1388	12.9974	16.1286	13.2408	22.1936	33.9309	20.0993	37.7544	16.0851	15.9981	15.936	16.3469	17.0676	16.3138	15.4895	13.3794	23.2448	36.0666	20.0617	38.2131	20.1146	19.5245	21.912	23.0377	19.2902	17.5172	14.6693	9.21754	18.5789	42.3943	20.6156	40.9376
AT1G04220	0.712704	0.672552	0.807791	0.57691	0.673617	0.487401	0.708241	0.557162	0.588343	1.56454	1.52821	0.78929	0.589676	0.610371	0.837041	1.16532	0.288737	0.613788	0.759612	0.584537	0.48902	1.581	1.42812	0.798186	1.04273	0.820357	0.917248	1.02024	0.700854	0.757325	0.604227	0.663133	0.496762	1.83598	1.25457	0.663494
AT1G05330	0.259165	0.128105	0	0.0961517	0.096231	0.0649868	0.0321928	0.196645	0	0.782268	0.132888	0.295984	0.0982794	0.0321248	0.0321939	0.0971102	0.16041	0.0646093	0.0330266	0.0649485	0	0.724627	0.102008	0.0332577	0.235455	0.0656286	0.135889	0.131644	0.066748	0	0.100705	0.232096	0.0331174	0.567483	0.0678144	0.199048
AT1G09850	29.804	25.621	29.0805	30.416	24.3785	27.5869	23.9514	20.2545	24.547	48.2073	21.6276	39.7605	25.6182	24.3827	27.7511	26.8671	24.6389	27.8789	23.4159	19.3871	25.5269	47.4301	22.7819	40.0756	27.3464	28.8109	26.9739	31.3971	27.0329	30.3259	25.0083	21.6844	23.977	49.0372	27.9734	43.1603
AT1G11160	3.91987	3.13858	3.06961	4.16657	2.7907	2.89191	4.02409	3.99846	4.05303	10.7562	3.28898	3.94645	4.25877	4.17622	4.31398	3.59308	5.26144	3.13355	3.00542	2.11083	3.03193	5.56645	2.34619	2.66062	4.60819	4.03616	2.75174	4.70627	4.53886	3.98419	3.52466	3.14988	3.34486	6.00865	2.8482	3.38382
AT1G12420	2.42967	2.5621	3.13423	2.69225	3.36809	2.76194	1.28771	1.2782	1.11131	5.28031	3.52154	1.41414	2.91562	3.46948	3.6701	3.20464	3.0157	3.10124	0.957771	1.33144	1.01064	4.94064	4.69239	1.43008	2.82546	3.4455	2.71777	3.15945	2.66992	3.62199	0.772068	1.45889	0.993523	3.50504	3.18728	1.49286
AT1G13340	1.71697	1.92158	1.51865	1.60253	3.14355	1.33223	1.70622	1.44207	1.63429	4.33507	2.35877	3.68335	2.12939	1.73474	2.02821	2.03931	1.98908	1.77675	1.45317	1.65619	1.43446	5.86289	2.82223	3.75812	1.34546	2.0673	1.86847	1.94175	1.30159	1.64636	1.44343	1.16048	1.55652	3.30476	2.78039	3.51652
AT1G17950	0.874682	0.86471	0.969349	0.737163	1.15477	0.909816	0.708241	0.721033	0.817143	2.08605	1.76077	0.986612	1.17935	1.02799	1.70628	1.39191	1.28328	1.16297	0.561452	1.23402	0.94544	2.37151	1.90416	0.964475	0.908183	1.1485	1.08711	1.34935	0.867724	1.25123	0.671363	0.762602	0.596114	1.63569	2.00052	0.962067
AT1G18300	3.40154	4.45165	4.55594	4.10247	6.35125	6.17375	4.05629	3.048	6.11223	7.95306	6.37863	11.1487	3.86566	4.85084	6.18123	4.36996	5.42184	5.68562	2.93937	4.15671	6.35727	7.60858	4.45437	8.34769	5.21364	5.11903	7.06621	4.34425	4.20512	6.81592	3.6925	2.5199	3.80851	8.04491	4.74701	9.38844
AT1G21210	0.388748	0.320263	0.323116	0.320506	0.224539	0.324934	0.257542	0.294968	0.163429	1.01043	0.232554	0.361758	0.393118	0.289123	0.193163	0.12948	0.256655	0.226132	0.231186	0.259794	0.163007	0.527001	0.136011	0.166289	0.302728	0.164071	0.713415	0.263288	0.16687	0.23049	0.268545	0.165783	0.463644	0.467339	0.339072	0.0663494
AT1G21740	7.90454	7.84644	11.6968	9.07031	9.52687	11.3077	7.85503	5.40775	8.26949	30.9648	8.83707	12.5957	9.59862	11.4043	13.5214	8.35147	10.0416	11.7912	7.8273	3.99433	7.30271	26.2183	7.75264	13.2366	9.99002	10.7303	8.18729	9.74164	10.3459	12.3806	6.24368	5.63663	6.15984	21.2973	7.22223	12.9713
AT1G22040	13.7358	12.3942	11.8907	11.0574	12.1893	11.4377	8.37012	8.35743	11.4727	18.0574	8.96995	16.0818	12.0884	11.3079	11.0425	11.718	11.1645	8.88377	7.79428	7.85877	10.7911	19.5979	9.21476	15.7974	11.7727	13.0601	12.8415	11.8809	10.8465	11.7221	8.42561	6.16713	9.14042	18.6268	7.56131	17.085
AT1G23040	35.7324	23.8596	34.7996	24.3584	22.5501	35.6453	14.036	18.6158	25.7237	58.3442	17.6409	31.7031	32.727	23.2905	37.2483	28.6799	24.5106	37.6672	16.8436	19.582	18.1916	39.9203	27.9843	34.0892	31.3828	33.7003	44.9112	26.987	24.1294	34.4418	17.5562	18.203	20.2348	42.0605	15.9364	27.7672
AT1G23330	12.0512	13.0027	13.2801	13.974	13.0553	13.2898	9.43248	8.02969	10.4594	38.0378	13.3553	18.3839	11.4332	12.0789	12.3625	13.0451	13.5065	14.2463	9.84192	7.92372	8.96538	33.2011	10.0308	15.3651	12.3782	13.7492	12.5357	16.8175	13.116	14.3562	9.36552	7.72549	7.84883	31.0113	10.952	17.3504
AT1G23550	0.971869	0.832684	1.19553	1.37817	2.24539	2.01459	0.643855	0.589936	1.40549	2.67275	1.06311	2.07189	1.63799	1.79899	0.965816	1.42428	1.66826	1.93828	0.429346	0.584537	0.815034	2.73382	1.08809	2.32804	0.975456	1.44383	1.39286	1.08606	1.00122	1.44879	0.436386	0.165783	0.993523	4.00576	0.61033	2.6208
AT1G24095	1.36062	1.05687	1.48634	1.18587	1.15477	2.04709	1.54525	1.17987	1.86309	4.1721	1.26244	3.25582	1.67075	1.25287	1.67408	0.776881	1.02662	1.80906	1.51922	0.876805	2.02128	3.88663	1.39412	3.69161	1.48	1.11569	1.63066	1.67846	1.26821	1.90977	1.61127	1.16048	2.05328	4.3062	1.28847	4.31271
AT1G25425	3.62831	5.63663	4.74981	4.13452	3.56055	4.35412	1.51306	1.54039	1.99383	13.1682	1.52821	3.71624	4.48809	4.52959	5.82709	4.17574	4.13857	5.39487	1.81646	1.55876	1.82568	14.3937	1.66614	3.62509	3.93546	4.29867	7.77962	3.32401	3.00366	4.57687	1.14132	1.62467	1.65587	13.7865	1.3902	4.01414
AT1G26780	0.939474	1.08889	2.61724	1.08972	0.96231	2.17706	0.482891	0.22942	0.588343	1.59713	0.631219	0.953725	0.950034	1.34924	2.15699	0.615031	1.21911	2.32593	0.231186	0.194846	0.391216	0.724627	0.782065	0.73167	1.44637	0.885985	2.37805	0.724041	1.50183	1.87685	0.234977	0.232096	0.397409	1.00144	0.678144	0.56397
AT1G32090	41.1425	44.7728	46.9811	56.9218	33.1356	51.762	35.6696	39.0341	55.7619	75.4889	55.9459	75.1141	46.2241	44.5571	53.3775	54.2198	49.6949	57.05	36.8577	30.0712	45.6419	66.3692	42.8775	60.2963	42.4155	45.3493	33.1908	51.0778	41.4505	50.0163	23.6656	25.9948	30.17	58.0836	40.9938	68.5389
AT1G33770	1.78176	1.05687	1.77714	2.6602	1.63593	2.69695	1.12675	0.950453	1.04594	10.4628	2.75743	6.38009	2.65354	2.73061	2.89745	4.01389	2.37406	3.81195	0.957771	1.20155	1.40186	6.65339	1.73414	3.29252	1.54728	1.57509	1.223	2.30377	1.40171	2.46954	0.302114	0.331566	0.364292	4.27282	1.18675	3.0189
AT1G35112	0.842287	0.160131	0.420051	0.416657	0.32077	0.519895	0.418506	0.85213	0.9152	1.33637	0.863773	1.54569	0.589676	0.73887	0.321939	0.453181	0.705802	0.936834	0.363293	0.422165	0.586825	1.41632	0.510042	0.798186	0.437273	0.492214	0.169861	0.263288	0.734228	0.823179	0.469954	0.431036	0.364292	0.634246	0.779866	1.09477
AT1G35115	17.4936	20.0164	23.329	19.9355	22.4218	20.8608	25.7864	29.9884	45.3678	59.9087	40.1655	46.4365	21.1628	26.6957	29.4252	18.9689	25.3768	21.9025	22.0618	18.5103	25.1031	43.4447	27.2363	33.158	24.79	26.4811	18.6507	22.2478	28.8685	30.2601	18.4961	14.2905	19.8374	31.512	26.3459	39.7433
AT1G49130	11.0469	13.0027	6.947	10.5767	17.0008	8.41579	5.82689	5.27665	3.17052	13.2008	7.24241	5.39348	13.9884	13.8137	8.78893	11.3943	15.3352	9.01299	6.67137	5.5531	2.51031	13.208	6.15451	4.58957	11.4364	10.6646	7.88154	11.5188	12.1148	10.9647	4.93452	4.97349	1.85458	14.7879	7.96819	5.3743
AT1G49820	24.7179	27.5426	27.2064	25.6725	25.7899	24.3051	20.9253	19.7301	25.4949	42.6988	18.3053	32.4595	22.9319	25.3143	22.9864	23.2741	23.7727	24.2608	20.6416	20.9134	23.7338	43.5764	18.8716	32.2268	26.9428	26.3827	25.4112	27.5136	24.2629	28.4161	21.0808	22.3144	26.0965	44.03	18.4455	33.3738
AT1G55200	2.2029	3.01047	3.84508	3.97427	3.11147	3.67176	1.54525	1.96645	2.45143	9.90873	2.82387	5.39348	3.14494	3.82285	6.88949	2.88093	4.17065	4.07038	1.25501	1.23402	2.11909	4.71007	1.80215	4.75586	3.5991	3.83927	3.15941	3.45565	4.77248	4.21468	1.3763	1.88993	1.95393	6.10879	2.57695	5.40748
AT1G61610	0.194374	0.0320263	0.19387	0.192303	0.096231	0.324934	0.0643855	0.0655485	0.130743	0.586701	0	0.164435	0.196559	0.128499	0.193163	0.0971102	0.128328	0.193828	0.0660532	0.194846	0.0326014	0.395251	0.0680056	0.166289	0.134546	0.164071	0.0339721	0.0987329	0.100122	0.164636	0.134273	0.0994699	0.0662349	0.333814	0.0339072	0.0331747
AT1G63090	24.6855	23.2511	19.8717	18.9739	29.575	18.7487	13.6819	10.3567	6.50446	24.6088	18.0396	12.3655	24.6354	26.1496	24.2742	24.6012	27.9754	24.5515	11.0309	11.4959	5.02061	31.2578	17.3074	11.0748	21.3928	24.381	30.1333	20.1415	19.457	20.6783	5.77373	5.57031	3.17927	19.3278	13.4612	8.49273
AT1G63720	10.4314	9.80005	9.11188	8.5575	7.63433	6.8886	4.37821	6.4893	6.21029	9.41981	6.74408	6.18277	13.5626	8.48094	9.07867	8.22199	10.8116	7.23624	6.01084	7.59898	3.61875	11.1988	8.67072	8.5805	10.2591	14.0117	7.06621	7.60243	6.77492	8.10008	3.15541	3.61407	3.04681	9.28002	5.79813	7.82923
AT1G64840	11.7596	11.6576	13.5709	14.0702	11.227	12.7699	6.92144	6.12878	12.0283	14.4068	7.70752	17.759	12.1211	12.4965	12.0405	11.0058	11.3891	11.5004	8.12454	6.33248	10.9541	16.4359	6.86857	14.2011	10.7637	13.6507	10.973	10.5315	10.3459	13.0392	6.78077	5.93504	8.87548	15.3221	7.96819	15.6585
AT1G68585	2.30009	1.92158	1.3894	2.46789	2.02085	1.36472	2.44665	2.22865	2.15726	9.87613	4.61787	9.20838	2.42423	1.34924	1.54531	2.20116	1.79659	1.06605	2.34489	1.65619	2.51031	8.62965	3.91032	6.61829	1.11	1.41101	1.4608	1.8101	1.63533	1.38294	1.67841	0.862072	1.45717	8.41211	3.32291	5.9051
AT1G68795	1.29583	1.53726	1.03397	1.21792	1.37931	1.07228	0.740433	0.491614	0.163429	2.67275	2.79065	0.657741	1.37591	1.12437	1.0624	1.48902	1.53993	1.71215	1.55225	0.811857	0.0326014	2.17388	2.61822	0.266062	1.81637	1.87041	1.29094	1.67846	1.13472	1.2183	0.872772	0.729446	0.0993523	2.10303	2.10225	0.530795
AT1G70090	61.9081	74.301	51.5694	64.037	79.3585	55.2713	36.1203	34.6424	33.5356	82.3011	59.5339	84.9802	66.8955	71.317	55.6954	65.258	69.5215	51.7197	36.065	29.8439	33.8402	72.8579	50.7662	70.9388	62.0928	62.2159	48.1385	61.2144	60.5404	56.3713	20.3759	16.7441	15.0353	66.3288	44.4862	62.9324
AT1G70230	8.68203	7.87847	7.75479	12.7241	9.78349	8.28582	4.21725	2.78581	2.09189	15.352	3.95342	4.99883	8.71411	7.03533	6.88949	12.1388	8.79045	8.01155	3.83108	3.83196	2.2821	18.1486	4.04633	4.4898	7.97183	7.28477	6.35279	13.2631	9.04435	8.13301	3.72607	3.7467	2.15263	12.3845	3.18728	4.57811
AT1G72430	181.286	168.682	188.086	159.099	172.574	191.614	126.646	136.57	65.3715	296.186	212.222	92.3469	143.488	123.166	130.739	165.346	150.111	157.291	152.484	130.741	54.2161	276.972	205.989	69.4422	161.32	170.765	186.643	184.993	168.605	180.836	113.763	96.2205	60.5387	281.906	205.308	66.9797
AT1G72750	15.2907	16.5576	14.831	17.3073	19.4387	15.9218	13.7785	12.7492	14.0549	28.1291	21.694	26.0137	13.8902	12.625	16.8696	13.0775	13.4744	15.5062	15.9518	12.048	14.638	28.5239	22.9859	31.0295	17.0537	15.4883	27.7213	22.5111	17.3879	18.1099	14.6693	13.1963	15.1678	34.75	24.4132	25.8099
AT1G73340	2.9804	3.26668	4.29745	2.75635	2.53408	4.87401	1.67402	1.21265	3.432	4.7262	1.42855	4.47264	2.65354	3.6301	3.57352	3.52834	3.7215	3.97347	2.01462	1.72114	2.3473	5.89583	1.56413	3.89116	2.42182	3.37987	4.38241	2.9949	2.36955	4.05004	1.3763	1.45889	1.5234	3.83886	1.59364	3.417
AT1G73810	1.03666	0.832684	1.71252	1.66663	1.15477	1.42971	0.57947	0.884904	0.424914	5.37809	1.12955	1.51281	1.76903	1.73474	1.70628	1.71561	1.57201	2.0998	0.858691	0.649485	0.782433	3.42551	1.39412	1.26379	1.14364	1.01724	0.747387	1.8101	1.13472	1.51465	0.436386	0.596819	0.397409	3.0377	1.3902	0.630319
AT1G75390	5.63684	4.13139	4.68519	5.99346	4.68324	3.21685	6.63171	6.09601	3.00709	14.9609	7.54141	4.30821	5.37261	5.10784	3.21939	5.76187	4.84437	4.13499	6.60532	6.17011	2.57551	13.8008	7.99066	3.29252	4.60819	4.06897	4.17857	5.82524	3.50427	3.09515	4.19602	3.31566	2.2851	10.3148	7.39177	3.98097
AT1G75730	18.0444	20.4007	24.7184	17.9483	13.344	19.8535	10.0763	8.84904	11.7015	41.395	12.6908	21.3437	14.4471	16.9298	21.924	17.7064	16.3297	18.7367	9.47863	8.18351	6.71588	26.2842	16.6954	22.1497	14.9682	13.4867	17.4957	18.101	16.7204	19.888	6.81434	5.96819	6.85531	29.2087	12.1049	19.1086
AT1G76220	0.453539	0.384316	0.258493	0.57691	0.481155	0.584881	0.450699	0.491614	0.0326857	2.08605	0.697663	0.394645	0.327598	0.417622	0.354133	0.744511	0.705802	0.484569	0.528425	0.357217	0.0326014	2.60207	0.85007	0.232804	0.47091	0.164071	0.441638	0.493664	0.567358	0.263417	0.167841	0.29841	0.13247	1.36864	0.678144	0.199048
AT1G76230	0.161978	0.0640526	0.129247	0.128202	0.128308	0.0649868	0	0.0327742	0.0326857	0.260756	0.232554	0.131548	0	0.128499	0.257551	0.19422	0.0641638	0.0646093	0.132106	0.129897	0.0652027	0.691689	0.102008	0.166289	0.168182	0.0984428	0.169861	0.0987329	0.100122	0.164636	0	0	0.165587	0.100144	0.101722	0.0331747
AT1G76350	9.71869	9.35168	10.5013	8.94211	7.15317	9.13065	4.31383	5.93214	6.70057	13.3637	8.1394	10.7212	8.64859	10.2478	9.52939	7.93066	8.59796	9.7883	4.92096	5.19588	5.77044	10.4083	6.22252	7.54951	9.35092	9.54895	8.93467	9.54418	7.94301	9.944	3.99461	3.38198	5.66308	9.61384	5.32343	9.02352
AT1G77290	8.09891	7.36605	7.75479	6.18576	7.40979	6.9211	5.08646	5.63717	6.50446	11.0169	6.84374	10.6225	6.91232	7.2602	6.53536	5.79424	7.92423	6.9455	5.91176	5.03351	7.0745	12.5163	6.66455	8.61376	6.15546	6.98944	7.84757	7.66825	6.94179	8.56106	5.30377	4.31036	5.89491	13.3192	6.44237	9.32209
AT1G77590	33.6591	33.4995	35.5751	43.717	36.3112	35.1254	40.9814	35.8222	43.6354	176.043	41.8266	70.773	37.7393	38.3891	44.5241	38.8441	36.3809	36.2458	41.3163	31.9222	43.6858	141.632	34.4108	66.0166	40.5655	36.0301	35.5009	44.4956	41.7842	37.8992	41.9938	34.715	38.4494	165.371	41.7737	75.1739
AT2G01740	1.4578	1.40916	2.00332	1.66663	1.41139	1.62467	1.15894	1.04878	2.18994	2.9661	1.3621	3.78201	1.63799	1.38137	2.18918	1.55376	1.70034	1.3891	1.1229	0.649485	2.21689	3.22788	0.884073	3.15949	1.04273	1.05006	1.32491	1.71137	1.13472	1.48172	0.906341	0.563663	1.09288	3.00432	1.01722	3.0189
AT2G02220	38.4536	34.6525	40.9388	41.5055	29.3825	41.1042	22.8569	16.1905	33.078	71.6101	20.0993	63.6694	39.0169	34.6305	41.3369	38.3585	39.4608	43.8051	21.2361	14.2237	28.1024	78.0291	19.4496	57.9682	34.8137	34.7503	29.4878	31.2325	27.4668	30.0954	16.4484	10.6433	20.5991	59.1184	17.1231	59.3496
AT2G04795	4.04946	4.00329	3.68353	4.87169	6.31917	4.4516	2.70419	2.19587	0.784458	6.55149	5.51486	3.15716	4.09497	3.98347	3.18719	4.88788	4.55563	3.26277	2.93937	2.04588	1.01064	7.24627	4.42037	3.15949	4.7091	3.9049	5.43554	6.3189	4.53886	4.51102	1.44343	1.88993	0.728584	6.47599	5.28952	3.08525
AT2G16250	6.73829	7.01376	7.59323	7.37163	5.96632	6.62866	7.88722	7.17756	12.584	17.1773	9.56795	18.2523	6.45368	6.58558	9.9801	6.76534	8.82253	7.52698	8.38875	5.91032	10.5628	15.1513	7.82065	14.2343	6.5591	7.61291	3.12544	7.93154	6.6748	8.56106	5.1695	5.20559	6.85531	12.952	8.30726	14.4973
AT2G16660	19.9233	21.4256	13.6032	29.134	20.6897	13.7772	25.9152	19.4023	13.7934	52.086	23.488	12.5629	28.4027	29.4263	12.3946	18.2891	20.8853	11.985	25.2984	19.3871	8.80237	47.1337	25.3321	15.3318	23.9491	18.9995	9.10453	18.8251	18.9898	12.6111	13.528	8.55441	6.49102	31.4119	16.5128	9.75336
AT2G18630	16.2626	14.9883	21.875	15.5766	18.5405	18.3588	11.8791	15.7972	13.8914	25.4563	14.3519	19.4363	20.18	20.3992	21.7631	17.2856	21.4949	19.7381	12.7483	13.3794	11.8343	23.221	16.2873	20.0544	21.0228	23.0028	17.6995	23.4326	22.0602	26.3747	11.1782	12.268	10.4982	25.036	14.6818	23.0564
AT2G21880	4.92414	6.43729	5.65454	4.26273	4.90778	4.35412	5.37619	5.14556	6.14492	10.5606	4.41853	7.07072	4.22601	5.36484	6.21342	5.30869	6.35222	5.33026	5.25123	5.74795	6.16166	10.8365	4.42037	6.88435	4.54092	5.25028	4.34843	4.64045	3.17053	4.70858	3.42395	4.01195	4.47086	9.34678	5.05217	6.93351
AT2G24120	34.0478	36.4459	38.257	46.0567	45.0041	41.8515	37.408	40.7056	53.9315	94.4263	47.8065	66.7279	42.4239	47.4804	46.0051	38.1967	42.284	37.8287	30.6817	30.1036	40.1975	66.0069	34.1388	54.842	47.1919	45.1853	26.6342	37.4527	47.0573	45.7358	33.5346	33.8529	38.5156	73.5392	37.2301	70.4631
AT2G27820	37.1902	33.1152	39.3879	40.8324	31.0826	42.6963	35.9593	28.9724	45.662	176.369	27.8069	71.8911	36.9203	35.8191	41.6911	37.9701	36.2847	44.6127	35.0082	32.9939	45.7723	156.75	31.4186	66.3159	37.7737	35.9644	37.0636	38.9008	33.7411	40.3358	34.7431	32.2614	43.417	173.082	27.024	70.5294
AT2G28570	1.91134	1.31308	1.45402	1.53843	2.27747	0.812335	1.80279	1.93368	0.980572	4.59582	1.29566	0.953725	1.80179	1.86324	1.5775	1.9422	2.14949	1.4214	1.71738	1.81856	0.847635	6.35695	0.918076	0.399093	1.14364	1.57509	1.4608	1.15188	0.867724	1.0866	0.906341	1.09417	0.728584	2.10303	0.84768	0.398097
AT2G29380	0.194374	0.0320263	0.161558	0.0961517	0.192462	0.0649868	0.128771	0.294968	0.130743	1.69491	2.02655	0.295984	0.0655196	0.0321248	0.193163	0.0647401	0.0641638	0.387656	0.231186	0.259794	0.163007	1.41632	1.29211	0.232804	0.0672728	0.0656286	0.135889	0.0658219	0.066748	0.0987815	0.100705	0.19894	0.165587	1.73583	1.35629	0.431271
AT2G29740	11.9216	9.19155	6.88238	14.8715	12.8629	7.63595	12.2011	9.04569	4.28183	58.2464	11.4616	16.016	14.4798	14.3598	8.4026	17.0266	12.2553	7.6562	11.229	8.833	4.04257	58.8595	17.9195	18.8904	13.0173	11.6491	6.25087	11.4201	8.57712	7.37568	9.29838	7.2613	3.54357	58.1504	10.0365	15.0281
AT2G30790	7.77495	6.59742	8.91801	7.66009	9.10987	9.13065	3.05831	3.1791	6.07955	11.4733	5.14942	9.63591	4.78293	6.93895	10.8815	7.83355	8.79045	11.4681	2.64213	2.17578	6.09646	6.58752	4.31836	6.31897	4.74273	6.69411	6.31882	6.64801	7.04191	11.0306	2.61832	3.08357	5.16632	8.01153	4.78092	9.52114
AT2G31865	2.46207	1.9536	3.19885	2.40379	1.86047	2.33953	1.48087	1.54039	1.50354	5.9322	2.52488	2.36787	2.19491	2.28086	3.02622	2.49249	2.43823	1.74445	1.45317	1.68866	1.20625	5.59939	2.27819	2.19501	1.91728	1.3782	1.35889	1.57973	1.5352	1.67928	1.40986	1.35942	1.22535	5.20749	1.52582	1.85778
AT2G34020	2.39728	2.11374	5.07293	4.51913	3.33601	4.61406	0.57947	0.786582	1.3728	7.43155	1.9601	2.69674	3.93118	3.2446	4.50714	4.111	4.20273	6.42862	0.561452	0.584537	0.815034	5.92876	2.04017	2.62736	3.16182	4.52837	4.55227	3.98223	3.70451	5.59762	0.671363	0.563663	1.29158	4.60663	1.49192	2.91937
AT2G37900	1.03666	0.928763	1.9387	1.89098	1.44347	2.98939	0.901397	0.524388	0.359543	2.70534	1.9601	0.624854	0.851755	0.931619	2.1248	0.582661	0.99454	1.4214	0.693558	0.617011	0.48902	1.15282	0.884073	0.465608	1.07637	1.54227	1.39286	1.38226	2.13594	2.73295	0.570659	0.530506	0.761701	1.56892	1.45801	0.364922
AT2G38250	1.61978	1.66537	2.26181	2.21149	2.21331	2.01459	1.25552	0.819356	1.56892	2.60756	0.996662	2.17055	2.29319	1.89536	1.67408	2.07168	1.82867	2.64898	1.1229	0.941754	1.10845	2.17388	1.59813	2.66062	2.01819	1.41101	3.09147	1.25062	1.10134	1.44879	0.537091	0.563663	0.728584	1.66907	1.25457	1.89096
AT2G39350	12.1484	11.017	14.6695	14.8715	10.4892	14.1346	6.85706	8.45575	4.3472	25.8148	18.5047	7.30093	13.8902	13.7815	18.6403	14.4047	12.5119	16.1523	8.48783	8.02114	4.04257	20.9812	16.4234	5.91988	12.8827	13.0601	10.7692	13.0327	13.6833	12.2489	6.24368	4.54246	2.51693	21.3641	14.0037	5.83875
AT2G41835	13.3146	12.9066	9.98429	11.8908	14.4667	10.0405	14.1004	9.17679	10.8843	39.309	10.1659	22.2974	14.9712	15.0023	11.5254	13.3365	15.271	11.7589	14.7629	11.2686	11.5409	41.8966	8.84073	21.0189	10.8982	12.2397	8.83276	11.1239	7.87626	9.31838	8.25777	8.58757	9.23977	34.4496	8.91759	18.412
AT2G43900	30.1279	36.0936	30.2114	31.0891	26.8805	23.2653	18.7684	20.2545	20.592	127.673	18.1725	31.6045	30.2373	35.273	30.4232	28.0648	32.5952	25.553	18.4619	16.5619	16.9201	89.722	20.5717	28.9342	31.2482	34.7503	11.5845	29.587	37.9129	30.9515	17.4219	24.3038	17.6847	153.888	20.5817	41.8001
AT2G46720	11.4033	10.6327	6.13921	14.3266	10.9383	6.9211	5.73031	4.26065	1.07863	26.043	7.70752	4.34109	10.5159	9.41256	4.44276	14.5018	10.4587	6.88089	4.49162	3.34485	0.749831	18.6097	6.18851	2.3613	8.6782	8.63015	5.57143	12.1771	9.1111	5.26834	3.62536	3.01725	0.331174	27.0723	6.06939	2.72033
AT3G01080	0.194374	0.0640526	0.129247	0.128202	0.192462	0.259947	0.0643855	0.0983227	0.0980572	0.684484	0.132888	0.263097	0.0982794	0.128499	0	0.19422	0.0962458	0.0646093	0.165133	0.0324743	0.0978041	0.263501	0.136011	0.232804	0.100909	0.131257	0.101916	0.0987329	0.16687	0.197563	0.100705	0.0663133	0.0331174	0.333814	0.0678144	0.199048
AT3G03990	53.6148	56.7506	51.0524	50.5758	54.8838	47.083	33.4805	27.9564	21.9975	63.2007	39.8997	31.8347	48.3207	48.0587	43.3652	44.6059	46.198	44.2573	28.4689	26.499	22.1689	59.7817	38.5252	30.1648	46.2164	50.0418	55.8502	43.0146	46.1562	50.0822	26.3846	21.9828	23.0829	55.146	32.4153	29.4923
AT3G05650	0.971869	0.896736	0.710856	1.24997	1.18685	0.974802	0.837012	0.589936	0.392229	1.66232	1.22922	0.460419	0.851755	1.28499	0.933623	1.00347	1.37952	0.258437	0.528425	0.422165	0.391216	1.35044	0.612051	0.498866	1.07637	1.11569	0.339721	0.888596	1.8022	0.658543	0.503523	0.961542	0.165587	0.934678	0.474701	0.530795
AT3G06270	11.63	13.0667	12.9247	12.3074	13.1195	11.4377	5.44058	3.96568	9.31543	17.8944	7.34207	17.3973	11.2039	11.1473	13.457	10.8763	12.7686	11.1128	5.7136	3.96186	7.0745	15.6454	6.15451	14.7997	10.36	11.1897	9.95384	11.2885	9.67846	12.644	3.52466	2.81831	5.92802	15.055	6.578	15.5258
AT3G07210	21.6727	21.4896	20.0978	22.179	17.8348	18.9762	15.034	13.4047	13.4665	32.3011	15.7473	18.6799	20.2128	24.0293	24.4995	19.8752	20.5003	19.092	13.0785	12.8923	13.3992	24.9337	14.1452	18.2918	22.9064	24.742	18.7187	22.8402	25.2975	24.399	15.2064	13.9258	12.8827	30.4438	15.2921	23.0232
AT3G09085	0.388748	0.352289	0.420051	0.288455	0.384924	0.292441	0.193157	0.360517	0.261486	1.04302	0.365443	0.591967	0.393118	0.289123	0.0965816	0.323701	0.256655	0.452265	0.165133	0.162371	0.554223	0.592876	0.340028	0.598639	0.639092	0.492214	0.917248	0.394932	0.467236	0.428053	0.134273	0.331566	0.397409	0.867916	0.542515	0.895717
AT3G13850	0	0.160131	0.0646233	0.0961517	0.128308	0.0649868	0.0965783	0.0983227	0.2288	0.456323	0.531553	0.263097	0.163799	0.0642496	0	0.0647401	0.0641638	0	0	0.129897	0.326014	0.428189	0.170014	0.199546	0	0.0656286	0	0.0658219	0.033374	0.0658543	0.100705	0.0331566	0.0993523	0.267051	0.271258	0.132699
AT3G14230	174.386	139.282	140.297	177.432	145.277	130.461	131.829	95.1108	120.839	255.345	123.586	181.372	161.014	151.661	116.284	171.205	134.584	123.371	119.655	93.2986	111.268	233.725	112.481	166.621	148.202	132.176	119.82	157.512	125.853	106.585	92.0104	83.4884	99.9153	222.086	107.113	157.182
AT3G14780	1.16624	0.800657	1.26015	1.02562	1.57177	1.07228	0.965783	1.57316	0.555657	3.71577	3.18932	1.11816	0.982794	2.05599	1.99602	0.647401	1.0587	1.19527	1.22198	1.62371	0.456419	3.49138	2.4142	0.698413	1.37909	1.11569	0.985192	1.28353	0.83435	1.84392	1.14132	1.25995	0.496762	2.06965	2.30569	0.663494
AT3G15080	4.63258	4.77192	4.97599	6.02551	6.22294	4.87401	4.63576	4.39175	8.33486	12.7444	6.14608	12.7602	4.55361	4.91509	5.34418	4.20811	6.41638	5.29796	5.68057	3.89691	7.66132	10.6388	5.33844	11.873	6.66001	5.02058	5.50349	5.1012	6.8083	5.72932	4.66598	3.68039	8.27936	11.9505	6.00157	11.578
AT3G16380	0.161978	0.0320263	0.0646233	0.192303	0.064154	0.0649868	0.128771	0.0327742	0.163429	1.30378	0.232554	0.295984	0.131039	0.192749	0	0.323701	0.0320819	0.323046	0.165133	0.0324743	0.0326014	1.18575	0.306025	0.432351	0.0672728	0.131257	0.0339721	0.032911	0.066748	0.0987815	0.134273	0.0994699	0.13247	1.4354	0.135629	0.364922
AT3G18850	12.7963	13.9635	8.20715	17.9483	12.5742	8.3833	13.7785	9.83227	5.78537	141.623	11.8935	19.7322	14.6764	15.195	11.6542	14.3399	14.6935	9.23912	11.9556	8.93042	4.98801	131.388	10.6429	16.6621	12.1427	13.5195	9.75001	15.2378	11.7476	7.90252	10.6747	6.69764	4.10656	130.321	10.5112	19.9712
AT3G19580	17.3641	17.9347	16.2851	12.692	16.1989	16.9616	14.0038	16.7476	6.14492	49.9674	59.3014	16.7395	16.5765	18.3111	19.1232	13.5954	16.1372	17.8968	17.8344	17.1139	5.64004	40.1509	54.8805	11.0416	14.4637	17.9166	21.3005	12.0783	12.4819	19.3282	11.4467	9.11807	4.73579	37.3204	44.1811	14.8623
AT3G25620	2.52686	2.11374	2.2295	2.94865	2.43785	2.07958	1.28771	1.90091	1.144	3.42242	3.08965	2.00611	1.93283	2.40936	2.38235	2.62197	2.37406	3.35968	2.08068	1.94846	0.880237	4.67714	3.06025	2.02872	1.71546	2.36263	1.52875	2.6987	2.20268	2.6671	0.704932	1.16048	0.662349	2.3367	2.40741	1.82461
AT3G25710	19.2106	24.404	21.2287	18.9419	20.4972	19.4311	9.23932	17.0426	4.8048	23.9896	29.3351	10.3265	22.3749	22.3588	20.0246	17.059	23.2594	19.092	11.2621	13.5742	3.97737	22.9575	35.975	9.97732	28.0864	36.752	28.9782	22.544	29.8697	32.4332	9.46622	10.4443	5.03385	31.512	28.7872	12.3078
AT3G26320	0.647913	1.08889	1.0986	1.28202	1.5397	0.942309	1.3199	1.04878	1.47086	1.66232	1.46177	1.11816	1.04831	0.931619	1.22337	1.16532	1.02662	1.3891	1.02382	1.03918	0.847635	2.60207	1.46212	1.66289	1.04273	0.820357	1.01916	0.888596	0.600732	1.05367	0.469954	0.928386	1.09288	1.83598	1.15284	1.09477
AT3G26960	0.421143	0.320263	0.420051	0.641011	0.513232	0.422414	0.676048	0.22942	0.424914	1.98826	0.597997	0.328871	0.458637	0.610371	0.193163	0.420811	0.609557	0.549179	0.264213	0.357217	0.293412	1.51513	0.544045	0.199546	0.740001	0.951614	0.611499	1.34935	0.767602	0.625616	0.335682	0.364723	0.198705	2.20317	0.576422	0.199048
AT3G27250	3.07759	2.75426	3.13423	1.37817	1.47554	2.56698	0.901397	1.31097	1.01326	3.84615	5.48164	3.15716	2.26043	1.92749	2.99403	1.48902	2.02116	1.74445	0.594479	1.16907	1.40186	3.88663	4.52237	2.09524	2.22	3.54394	2.81969	4.08096	4.67236	4.6098	1.5777	2.32096	2.11952	2.60375	4.00105	1.99048
AT3G30210	0.0323956	0.0320263	0.0969349	0.0320506	0.064154	0.0649868	0.0643855	0	0	0.65189	0.996662	0.0986612	0.0327598	0	0	0.0647401	0.224573	0	0.0660532	0.0649485	0	0.889315	1.39412	0.0997732	0.100909	0.0328143	0	0.032911	0.100122	0.0329272	0	0.0994699	0.0331174	1.00144	0.712051	0.0663494
AT3G44716	0.712704	0.480394	1.13091	0.705113	0.930233	0.714855	0.547277	0.557162	1.24206	2.99869	0.498331	2.99272	0.818995	0.931619	0.547296	0.744511	0.866212	0.83992	0.297239	0.292268	0.815034	2.56913	0.442037	3.55858	0.84091	0.590657	0.985192	0.526575	0.83435	1.05367	0.503523	0.265253	0.728584	2.43684	0.576422	2.12318
AT3G47540	3.43394	3.71505	6.3977	5.25629	5.1644	9.45558	3.05831	3.57239	4.64137	6.45371	6.21252	7.72846	3.96394	3.91922	10.1411	4.30522	3.97816	8.72225	2.74121	3.73454	7.04189	6.32402	6.15451	5.95314	6.42456	5.31591	10.2936	5.46322	6.94179	13.8623	4.19602	4.84087	8.18001	7.31052	6.88316	8.06145
AT3G48510	0.51833	0.512421	0.484674	0.224354	0.192462	0.227454	0.450699	0.163871	0.0980572	2.44459	0.963439	0.723516	0.556917	0.192749	0.289745	0.19422	0.0641638	0.355351	0.561452	0.0324743	0.163007	1.91038	0.646053	0.665155	0.538183	0.426586	0.47561	0.724041	0.634106	0.658543	0.436386	0.132627	0.13247	1.4354	0.678144	0.56397
AT3G49690	1.29583	1.50524	2.00332	1.02562	0.930233	1.4947	0.997975	0.819356	0.817143	1.92308	1.6611	1.90745	1.17935	1.41349	1.70628	1.06821	0.930376	1.64754	0.726585	0.811857	0.912838	1.71275	1.29211	2.95994	1.17727	1.21413	1.32491	1.11897	1.23484	2.40368	0.302114	0.497349	0.960406	1.60231	1.15284	2.09001
AT3G51790	14.8048	13.8674	15.3803	13.301	12.8308	13.5173	16.5793	14.0929	17.2254	35.0065	21.5943	34.9261	14.9712	13.653	14.8414	12.7538	12.159	13.0188	18.2967	13.7041	19.463	30.5331	26.1822	41.3394	19.3073	15.9149	18.243	15.7973	14.6178	18.2416	19.4695	14.1247	17.3867	47.6352	24.7523	42.8286
AT3G51860	13.7358	10.921	10.1135	13.1407	9.59103	9.68304	8.85301	6.6204	4.18377	17.2751	7.3753	5.29482	10.2538	9.05919	9.465	10.8763	9.23959	9.14221	7.06769	6.65722	5.96605	15.7442	7.71864	4.35676	10.3264	8.7286	7.91551	11.1568	8.64387	6.94763	5.57232	4.97349	5.03385	12.6182	6.40846	5.9051
AT3G55090	3.07759	3.68302	2.2295	3.17301	3.27186	2.53449	0.804819	0.884904	0.621029	8.73533	5.54808	1.64435	3.76738	3.05185	1.93163	3.04279	3.56109	2.39054	1.05685	1.62371	1.04324	7.18039	6.22252	1.66289	2.32091	2.59233	1.8345	3.68603	2.63655	2.20612	0.503523	0.663133	0.695466	5.9085	3.59416	1.06159
AT3G58100	3.46633	2.88237	2.84342	3.65376	2.85485	3.60677	1.12675	1.93368	1.86309	4.69361	1.82721	3.45314	4.29153	3.8871	5.21541	3.69019	3.14403	3.68273	2.01462	1.78608	2.3147	6.32402	1.76815	2.79365	3.43091	4.00334	3.43119	3.38983	3.53764	3.85248	1.5777	1.02786	1.98705	5.47455	1.62755	3.2843
AT3G60250	34.4366	33.8198	32.8609	28.3007	39.3906	26.2222	35.2189	27.2682	41.2167	123.305	36.2453	97.5102	33.2512	34.8554	33.4172	30.7839	34.9372	31.4324	41.5805	24.8753	37.5242	131.684	35.1589	92.9886	27.5819	27.7609	31.4582	27.1845	25.9316	31.6101	24.4376	17.8383	27.62	107.021	32.6187	88.3774
AT3G61890	8.1961	8.83926	7.75479	7.53188	12.7987	8.70824	4.8933	4.65394	3.33394	12.8748	20.0661	3.68335	6.91232	8.67369	8.20944	6.44164	10.0737	7.30085	6.40716	6.39743	2.3473	14.789	17.5455	4.29025	6.62637	6.92381	10.1916	6.71384	8.87748	9.97693	3.65893	4.04511	3.4111	11.6835	15.5973	4.01414
AT3G61900	1.06906	1.05687	0.969349	0.801264	1.41139	1.4947	0.772626	0.62271	0.621029	2.11864	1.52821	1.51281	0.917274	1.38137	0.547296	1.2948	1.09079	1.06605	0.726585	0.746908	0.71723	3.78782	0.85007	1.33031	1.11	0.754728	1.49477	1.02024	1.10134	1.0866	0.402818	0.862072	0.629231	2.60375	0.745958	1.59239
AT3G62990	0.194374	0.288237	0.0323116	0.224354	0.449078	0.129974	0.0643855	0.262194	0	1.56454	1.26244	0.131548	0.229319	0.0642496	0.128776	0.25896	0.256655	0.0646093	0.132106	0.292268	0	0.889315	1.2241	0.133031	0.201819	0.2297	0.169861	0.427843	0.266992	0.362199	0.167841	0.29841	0.13247	1.03482	1.18675	0.265398
AT4G00500	6.02559	6.66147	7.07625	7.11523	7.89095	6.56367	5.56935	4.26065	8.10606	13.5919	5.51486	12.7273	6.06056	7.67782	5.7949	6.3769	6.76929	6.49323	5.74663	5.09846	6.22686	13.4056	5.10042	11.5737	5.92001	5.93938	6.25087	6.54928	6.00732	6.32201	5.2702	3.7467	6.88843	12.8184	6.51018	12.0756
AT4G01970	0.259165	0.160131	0.969349	0.737163	0	0.747349	0.321928	0.262194	1.01326	5.3129	0.298998	1.64435	0.262078	0.224873	1.0624	0.12948	0.384983	0.775311	0.495399	0.129897	0.847635	3.98545	0.646053	2.22827	0.269091	0.164071	0.47561	0.427843	0.066748	0.856106	0.167841	0.165783	0.894171	5.30764	0.135629	1.99048
AT4G08570	0.712704	1.05687	0.420051	1.15382	1.15477	0.487401	0.93359	0.688259	0.392229	1.82529	1.62788	1.38126	0.753475	0.73887	1.22337	0.906362	0.769966	1.09836	0.627505	0.746908	0.782433	1.38338	0.85007	0.698413	0.975456	0.885985	0.679443	2.63288	1.86894	1.5805	1.07418	0.862072	0.827936	3.57181	1.59364	1.22746
AT4G08590	4.79456	5.95689	6.85007	12.9484	7.34564	8.35081	6.14882	7.17756	12.4206	20.4693	9.00318	22.6921	6.1916	5.52546	8.30602	12.8509	7.21843	10.079	5.81268	5.97526	10.3998	17.6545	7.58263	17.4603	6.82819	5.5128	6.72648	15.9618	7.5759	9.25253	6.51223	6.10082	8.57742	16.7908	10.952	21.265
AT4G09560	13.2822	14.7641	24.1045	15.5125	12.3176	12.9649	8.94959	10.2583	13.9895	21.9361	9.46828	21.8699	17.0023	13.91	12.9419	12.1388	13.7952	15.1186	9.04929	8.76805	12.3559	21.3106	12.105	25.6417	17.39	22.609	19.4321	12.5391	14.4509	15.5416	10.0369	6.39923	11.1275	22.6993	10.8842	24.3171
AT4G12050	6.28475	5.66865	7.7871	5.8973	7.34564	8.41579	4.8933	3.048	2.22263	9.64797	4.5182	4.47264	9.40206	7.7742	9.52939	7.60696	7.15427	10.5313	4.5907	4.25413	2.3799	9.22252	5.06642	4.75586	9.01456	11.9444	9.58014	8.29356	8.77736	11.1952	4.83382	3.41513	2.38446	9.84751	4.57747	4.04731
AT4G14170	0.971869	1.3451	2.06794	1.63458	1.251	1.20226	1.57744	0.721033	1.56892	12.06	0.963439	6.8734	1.53971	1.67049	1.67408	1.52139	1.70034	1.64754	1.4862	0.649485	2.18429	13.9326	1.49612	7.48299	1.74909	2.16574	1.73258	1.54682	1.8022	2.6671	1.24202	1.02786	2.2851	15.1885	1.22066	6.36954
AT4G14180	0.874682	0.576473	1.22784	0.961517	0.705694	1.36472	0.450699	0.491614	0.751772	1.62972	0.531553	0.986612	0.917274	0.80312	1.25556	0.809251	1.02662	1.06605	0.528425	0.389691	0.423818	1.67982	0.374031	0.532124	0.84091	1.64071	0.407666	1.18479	0.967846	1.25123	0.671363	0.265253	0.596114	1.23511	0.23735	0.331747
AT4G14740	24.4587	21.5857	30.0498	21.538	21.6841	26.4821	16.1286	20.1889	23.8606	38.7223	19.9332	21.7055	21.3921	23.419	28.9423	23.4683	25.3126	27.2651	15.4564	16.6593	16.8223	36.956	21.2518	23.3802	23.3437	30.911	29.4199	23.2022	25.5311	34.2772	14.7364	17.4735	20.5991	35.5512	18.5811	21.6299
AT4G15280	0.809891	0.480394	1.55096	0.801264	0.737771	1.13727	0.225349	0.196645	0.294172	0.847457	0.332221	0.197322	0.687956	0.513997	1.41653	0.388441	0.802048	1.06605	0.594479	0.487114	0.22821	1.11988	0.510042	0.432351	0.571819	0.9188	0.713415	0.394932	0.767602	0.987815	0.201409	0.530506	0.430527	0.567483	0.203443	0.165874
AT4G17245	219.804	221.558	162.237	227.623	212.703	147.065	213.663	200.546	88.0227	494.067	224.116	96.2276	192.726	188.38	132.22	206.521	209.816	135.421	210.247	206.017	60.8667	463.926	317.348	97.9108	193.477	208.502	220.615	179.003	182.422	136.384	142.833	170.69	68.1226	449.013	199.476	77.3634
AT4G18280	10.8525	8.00657	6.26846	11.1536	9.75141	5.06897	10.3661	9.04569	4.64137	17.8944	19.1359	7.99156	12.7436	11.9825	3.99204	13.5307	10.8437	6.39632	10.8327	8.18351	4.62939	21.4094	13.8391	9.84429	8.88001	11.4194	7.77962	12.3416	10.5796	5.82811	7.15002	6.66448	5.19944	19.3612	14.4106	8.32685
AT4G18700	73.1494	72.9239	84.7211	81.5366	86.7042	86.9199	55.1784	57.3549	49.9111	132.627	93.8523	76.1336	71.1215	74.4974	92.2677	77.85	82.4185	86.5441	52.9747	43.1258	34.1988	113.338	79.8386	71.0385	71.8474	80.3622	72.1568	90.176	76.8269	88.9362	37.1935	34.3171	28.7128	99.6768	76.7659	67.9418
AT4G18830	0.22677	0.288237	0.38774	0.160253	0.288693	0.389921	0.0965783	0.294968	0.0326857	0.488917	0.199332	0.295984	0.393118	0.0963744	0.515102	0.25896	0.224573	0.193828	0.132106	0.0974228	0.130405	0.329376	0.272023	0.266062	0.0672728	0.0656286	0.237805	0.394932	0.367114	0.428053	0.100705	0.19894	0.165587	0.500721	0.305165	0.132699
AT4G20350	1.81416	1.76145	2.45568	2.11534	2.63032	2.17706	1.15894	1.60594	1.73234	12.2555	1.92688	4.43975	2.12939	2.05599	1.96383	1.39191	3.11195	1.97058	1.4862	1.33144	1.56487	10.4412	1.42812	3.75812	2.72455	1.73916	3.09147	2.20503	2.33618	2.56832	1.40986	1.16048	1.35782	15.8228	1.96662	4.18001
AT4G22760	1.16624	1.60131	0.807791	2.17944	1.60385	1.4622	0.515084	0.753807	0.621029	2.18383	0.597997	2.30209	1.08107	1.70261	2.02821	1.03584	2.18157	1.51832	0.495399	0.649485	0.749831	2.10801	0.476039	2.1285	1.31182	1.34539	0.883276	1.48099	0.967846	1.44879	0.570659	0.364723	0.960406	1.86936	0.61033	2.28905
AT4G25225	6.25236	5.6046	6.23615	4.96784	6.67202	6.49868	6.14882	3.60517	6.6352	22.751	4.65109	22.7907	5.63469	6.55346	2.83306	7.15378	4.94062	5.91175	4.29346	3.2799	8.57416	15.6454	7.31061	25.1761	5.58365	5.7425	6.5906	5.79233	5.74033	7.54032	4.80025	3.08357	7.12025	29.5759	7.22223	29.3264
AT4G26455	12.0512	12.5223	12.3754	12.6279	14.1139	14.0372	11.5572	7.5053	14.5778	26.6949	10.2324	26.0794	12.8746	12.4644	12.1693	13.9839	13.8915	13.5033	10.2713	5.97526	15.0944	22.7269	7.99066	22.7816	12.8491	11.3209	12.9094	15.896	13.65	13.3355	8.55988	4.94034	12.4522	18.7937	9.22276	24.5161
AT4G26480	91.2261	98.7691	84.4949	78.0431	67.0089	72.5578	52.0235	47.9159	58.0499	126.043	54.3845	64.0311	70.8922	77.0031	70.8909	69.6927	71.1577	72.2655	50.7288	45.4964	47.7284	109.913	49.6101	56.8042	67.8447	70.1569	76.811	68.7181	75.2584	68.4226	39.3755	45.1925	43.7481	122.91	50.3522	59.3827
AT4G27350	13.7034	13.4831	13.9586	13.5253	14.8517	16.1167	11.9113	12.7492	13.4338	22.5554	17.0097	27.8882	13.5953	12.625	13.618	12.7538	13.9236	12.4696	12.418	12.5675	12.7145	25.8889	14.5532	22.5487	11.84	13.0273	16.8502	14.2834	11.781	12.9404	8.99627	7.19499	8.37871	25.0026	14.7157	23.7199
AT4G27360	0.0647913	0	0	0	0.032077	0	0	0.0655485	0.0653715	1.07562	0.232554	0.295984	0	0.0642496	0	0.0323701	0.0320819	0	0.165133	0.0649485	0.0978041	1.41632	0.102008	0.133031	0	0	0	0.0987329	0	0.0329272	0.0671363	0.19894	0.0331174	1.30187	0.135629	0.0331747
AT4G27460	8.22849	8.32684	11.6322	5.16014	6.15879	11.8926	5.47277	4.98168	6.21029	11.7666	4.78398	11.5105	5.89676	5.46121	10.8493	5.37343	4.9727	11.3712	5.54847	4.48145	6.78108	13.2409	4.18235	15.0325	5.0791	6.53004	10.3615	4.2126	4.37199	9.81229	4.69954	3.9788	6.35855	10.9491	3.69588	11.9097
AT4G30480	25.9165	26.6779	24.9446	23.5251	29.8958	26.4171	22.889	17.4359	27.2599	69.4589	20.3651	51.4354	28.8286	27.5631	28.3306	27.5469	26.9167	26.9421	22.8214	19.2897	29.1456	65.5787	23.802	53.2124	27.2455	25.4311	25.7169	32.4831	29.269	28.8113	23.2292	22.8118	29.5076	89.629	22.8535	56.8283
AT4G31230	0.356352	0.544447	0.581609	0.288455	0.545309	0.324934	0.289735	0.426065	0.326857	0.717079	0.298998	0.427532	0.491397	0.481872	0.676071	0.841621	0.609557	0.323046	0.19816	0.194846	0.195608	0.724627	0.374031	0.232804	0.302728	0.393771	0.305749	0.526575	0.467236	0.395126	0.234977	0.431036	0.430527	0.867916	0.372979	0.464446
AT4G31405	0.777495	0.704578	0.872414	0.480759	0.930233	0.877322	1.09455	1.63871	4.44526	2.3468	1.69432	2.36787	0.622436	0.642496	0.515102	0.615031	0.449147	0.355351	0.660532	0.811857	2.4777	1.54807	0.986082	1.36357	0.874547	0.853171	0.883276	0.32911	0.433862	0.658543	0.704932	0.828916	1.55652	1.10159	1.18675	1.12794
AT4G31670	17.1373	16.2694	14.9603	16.6342	16.9046	15.7918	15.2916	15.2072	22.9781	37.6466	16.8436	36.11	13.366	16.1266	18.1573	17.7388	13.9877	15.6677	15.5886	13.8016	21.9733	34.288	17.1374	34.7876	14.9346	14.6024	14.8798	16.6859	15.3187	15.2123	14.77	12.7653	21.0627	33.1143	16.818	35.8287
AT4G32480	90.481	104.117	75.0276	91.4082	131.003	87.6997	54.7921	57.9449	26.6389	166.949	87.374	43.4438	76.5924	82.9141	80.034	79.1124	91.7543	94.2326	55.2535	46.3408	18.3872	151.282	71.5079	38.5125	78.3729	107.171	112.72	97.9101	94.6487	117.978	43.4036	48.5413	21.5926	169.077	90.1932	39.5111
AT4G34560	5.50726	6.30918	8.65952	6.41011	6.19086	7.66845	2.28569	2.32697	0.9152	8.08344	5.61453	4.34109	7.20716	5.65396	7.85531	6.50638	6.28806	7.52698	2.57607	2.11083	0.782433	6.52164	4.99841	2.79365	7.2991	6.98944	9.41028	6.08853	6.40781	8.39642	1.64484	1.25995	0.562997	7.7111	3.83151	3.2843
AT4G37530	17.3317	21.2975	20.3886	22.7239	18.7651	23.8502	9.69002	8.68517	6.47177	28.4224	12.9566	10.6225	18.411	17.3795	21.248	24.1481	18.2867	20.675	12.5831	8.63815	6.06385	27.4041	13.9412	10.9085	17.0873	16.7353	15.2195	24.2225	17.2877	19.3282	6.14298	7.32762	7.08713	28.007	10.8503	9.28892
AT4G38020	8.32568	8.19873	9.66118	15.0638	11.7402	11.9576	8.49889	8.06246	9.93646	20.5997	9.26895	19.0416	9.46758	9.31619	9.78694	13.2717	9.23959	11.985	8.19059	7.53403	11.8995	20.4542	10.0648	14.833	9.21638	9.4177	9.13851	16.0605	9.61171	12.0843	9.33195	9.21754	10.0346	16.2567	8.61243	17.5162
AT4G39700	0.194374	0.25621	0.258493	0.256405	0.417001	0.19496	0.482891	0.360517	0	1.49935	2.12621	0.131548	0.262078	0.224873	0.0321939	0.0971102	0.513311	0.226132	0.660532	0.649485	0.0326014	1.91038	2.00617	0.0997732	0.504546	0.393771	0.849304	0.592397	0.300366	0.428053	0.268545	0.530506	0.198705	1.46878	1.35629	0.331747
AT5G01390	13.347	16.0772	14.6695	12.66	16.0385	15.4669	9.07836	7.27588	13.0089	17.8292	11.0629	23.4156	14.2505	16.8976	18.0286	14.9873	15.3031	14.634	7.43098	7.53403	13.0405	15.3489	9.99683	22.1497	12.4791	13.6507	16.1028	13.4935	14.0838	15.0148	6.84791	7.22815	9.47159	15.3888	8.81587	22.8574
AT5G02460	2.39728	2.434	3.10192	2.82045	2.14916	3.28183	1.48087	1.70426	1.20937	4.23728	2.72421	1.80879	2.58802	2.79486	3.44475	2.9133	2.72696	3.84425	1.22198	2.24072	1.27145	3.49138	2.3802	1.13076	2.99364	2.16574	3.77091	2.04048	2.36955	3.19393	1.10775	1.09417	1.5234	2.73727	2.78039	0.862542
AT5G03010	0.0323956	0.0640526	0.19387	0.288455	0.160385	0.0974802	0.0321928	0.0327742	0.294172	0.521512	0.298998	0.591967	0.229319	0.0963744	0.0643878	0.12948	0.224573	0.193828	0.0660532	0.129897	0.293412	0.263501	0.306025	0.631897	0.168182	0.0984428	0.169861	0.0987329	0.100122	0.263417	0.134273	0.165783	0.298057	0.200288	0.135629	0.56397
AT5G03620	0.356352	0.832684	0.678544	1.18587	0.930233	0.714855	0.225349	0.458839	0.555657	1.46675	0.465109	0.756403	0.589676	0.80312	0.772653	0.712141	0.705802	0.83992	0.132106	0.324743	0.391216	0.757564	0.340028	0.465608	0.639092	0.820357	0.815331	0.987329	0.967846	1.18538	0.335682	0.165783	0.331174	1.30187	0.339072	0.56397
AT5G00980	1.68457	1.76145	1.13091	0.993568	0.866079	0.974802	1.12675	1.2782	1.20937	2.18383	1.56144	1.94034	1.14659	1.34924	1.22337	0.776881	1.53993	0.872225	1.32106	1.42887	1.04324	2.17388	1.66614	1.23054	0.84091	1.34539	0.985192	0.954418	0.800976	1.31709	0.469954	0.629976	0.761701	1.63569	1.22066	2.28905
AT5G05965	2.75363	4.06734	6.17152	1.95508	2.98316	6.4012	1.89937	1.54039	3.33394	4.00912	0.863773	1.31548	1.86731	2.15236	5.85929	2.33064	3.17611	6.46093	1.42014	1.46134	2.51031	4.47951	1.02008	2.52759	2.48909	3.31424	9.71603	1.44808	1.90232	5.30127	1.20845	1.59152	3.77539	3.939	1.18675	2.65398
AT5G06510	0.129583	0.128105	0.258493	0.128202	0.384924	0.19496	0.225349	0.393291	0.2288	0.847457	1.29566	0.295984	0.163799	0.128499	0.611684	0	0.0962458	0.323046	0.297239	0.487114	0.130405	0.691689	1.02008	0.498866	0.269091	0.164071	0.203833	0.263288	0.200244	0.362199	0.134273	0.165783	0	0.534102	0.881587	0.199048
AT5G07820	9.88067	8.48697	10.6628	9.13441	10.2646	10.4629	5.344	3.76904	5.4912	15.7105	4.45175	6.01833	8.94343	8.67369	9.88352	11.6532	9.43209	11.1128	4.95399	3.37732	4.98801	11.8246	2.85624	3.79138	8.54365	10.6975	9.5122	10.6632	9.21122	10.2074	4.19602	4.54246	5.29879	14.0536	3.49244	5.3743
AT5G08380	20.0853	19.2478	18.8377	28.3007	19.5991	23.7852	20.8609	15.24	22.0302	98.0443	22.3917	64.952	21.818	17.9899	18.3505	29.1978	17.3563	23.3886	19.9811	15.75	24.2228	79.7748	20.1637	52.6803	16.1455	14.5039	15.0157	25.144	16.8205	20.6124	15.3071	13.8263	18.6782	91.1645	19.4627	61.5723
AT5G10100	1.78176	1.98563	5.88072	2.49994	1.31516	3.60677	1.80279	2.49084	4.28183	6.77966	3.98665	5.36059	2.26043	1.89536	5.02225	2.36301	2.05324	4.74878	2.31186	2.56547	2.3473	4.9077	3.46829	4.45654	2.45546	2.32981	3.77091	2.23795	1.86894	5.59762	2.51761	2.32096	3.54357	5.47455	3.15337	5.20843
AT5G10190	15.9711	16.4295	16.6728	14.8074	14.7875	14.2646	15.2594	11.471	14.7739	38.8852	12.425	21.6726	15.4626	15.452	13.7146	15.829	13.7311	15.4093	14.8289	11.6583	14.475	33.4646	12.309	18.6576	12.0418	12.5679	13.419	10.8606	13.5165	11.8538	12.4538	10.0796	12.1872	38.3218	11.0877	21.5967
AT5G10300	6.21996	4.41963	6.26846	4.48708	6.76825	5.81632	3.76655	3.1791	2.84366	7.59452	8.40518	3.65046	4.65189	5.10784	3.83107	5.79424	4.9727	5.91175	3.46779	3.21495	3.29274	7.47683	8.02466	3.92441	4.30546	4.46274	5.91115	4.54171	3.4709	5.95982	3.59179	3.21619	3.90786	8.74592	6.44237	3.25112
AT5G10336	0.550726	0.736605	1.00166	0.673062	0.64154	1.23475	0.740433	0.22942	1.69966	2.05345	0.863773	1.67724	0.622436	0.963744	0.547296	0.615031	0.352901	0.484569	0.660532	0.779382	1.56487	1.67982	0.816068	0.73167	0.605456	0.721914	0.271777	0.789863	0.66748	1.05367	0.604227	0.729446	1.09288	1.10159	0.576422	1.02842
AT5G10800	2.65644	3.68302	3.26347	3.0448	3.84924	3.4768	2.25349	3.1791	3.79154	7.49673	3.55476	5.22904	3.57082	3.66223	4.24959	3.49597	2.91945	3.32738	2.54305	2.69536	3.52095	5.23708	2.3802	3.95767	3.06091	2.7564	1.93641	3.35692	3.70451	3.45735	2.65189	3.05041	3.24551	5.17411	3.25509	5.00938
AT5G11020	6.60871	6.37323	9.07957	7.69214	7.34564	8.83821	4.24944	4.06401	5.45852	14.3742	4.61787	11.4118	7.79683	7.9027	9.72255	7.08904	8.08464	8.98069	3.79806	4.22165	4.98801	14.4596	4.38636	10.709	6.99637	7.5801	6.96429	6.97712	6.50793	9.41717	4.5317	3.87933	5.06697	13.4861	4.40794	12.3078
AT5G12280	0.842287	0.736605	0.904726	0.769214	0.898156	1.03979	0.676048	0.491614	0.424914	1.92308	0.664441	1.31548	0.884515	0.835244	0.965816	0.550291	0.769966	1.45371	0.594479	0.487114	0.684629	1.67982	0.306025	1.33031	0.706365	0.525028	0.849304	0.69113	0.50061	1.0866	0.36925	0.364723	0.463644	1.13497	0.474701	1.69191
AT5G14760	2.2677	1.85753	3.94202	2.9807	2.43785	2.92441	2.92954	2.06478	5.39315	5.50847	2.35877	5.42637	1.83455	2.37723	4.08862	2.88093	1.79659	3.81195	2.24581	2.1433	3.55355	3.98545	2.17618	4.9554	2.62364	2.49388	2.20819	2.89616	1.86894	3.12808	1.74554	2.18834	4.43774	5.50793	2.8143	6.33637
AT5G15950	3.49873	2.17779	2.71418	3.39736	2.24539	2.11207	2.35007	3.1791	2.02652	5.60625	6.74408	1.84168	3.11218	1.99174	3.09061	3.33412	2.95154	2.97203	3.33569	3.21495	1.10845	5.99464	4.69239	1.4966	2.35455	2.03449	2.00436	3.94932	2.26943	1.81099	2.2155	3.44829	1.35782	5.20749	4.44184	2.15636
AT5G16140	7.4186	7.4301	5.07293	7.75624	8.94949	6.4337	6.11662	7.14478	6.30835	17.601	8.33873	8.35332	6.71576	6.90683	5.66612	6.83008	5.87099	6.07327	7.06769	7.79382	5.83564	13.8338	7.54862	8.64701	6.39092	6.56286	6.18293	7.86572	7.07529	7.14519	6.81434	6.59817	7.38519	15.756	8.98541	8.16098
AT5G18850	10.4314	12.4582	12.1492	11.4741	10.5854	12.6724	6.76048	5.53885	6.1776	21.8709	8.93673	13.2864	8.71411	10.6012	11.622	10.9734	11.1645	13.0188	7.72822	7.14434	7.66132	17.8522	14.0772	21.0854	17.39	16.1774	21.7761	16.5213	16.0863	24.6295	9.66763	9.81436	12.6509	31.4119	14.6479	20.5683
AT5G19110	4.4382	2.78629	12.0199	5.32039	5.00401	8.44829	2.86516	1.21265	2.64754	12.4511	2.02655	3.68335	4.42257	4.94722	5.89148	3.62545	4.39522	7.72081	2.31186	1.29897	3.19493	15.1183	2.65222	4.19048	5.28092	5.9722	5.91115	3.65312	5.67358	10.8989	2.01409	1.19364	4.20592	7.878	1.96662	5.6397
AT5G22860	10.7554	10.2164	10.5013	13.5894	12.1893	10.1055	8.56327	9.20956	5.72	19.3937	15.8801	6.14988	11.7935	11.6613	10.463	11.459	10.6833	11.3066	8.19059	8.73558	5.31402	16.7323	10.5749	5.68707	9.95638	10.3365	7.64373	13.9542	11.3472	11.4586	7.31786	8.15653	5.59685	15.0216	10.9859	5.6397
AT5G24080	0.0971869	0	0	0.0641011	0.160385	0.0324934	0	0.0327742	0.0653715	1.1734	1.22922	0.0657741	0.0982794	0.0321248	0	0.0647401	0.128328	0	0.231186	0.0974228	0	1.054	0.918076	0.0332577	0.0336364	0.131257	0	0.0658219	0.066748	0.0329272	0.0671363	0.0331566	0.0331174	1.53554	1.05112	0.0663494
AT5G24390	3.04519	3.29871	2.97267	3.33326	2.95109	2.69695	2.86516	2.55639	5.36046	9.06127	3.38865	10.2279	2.6863	3.53373	2.6077	3.62545	3.20819	2.93972	3.69898	2.79279	5.86825	9.74952	2.07417	8.48072	2.59	2.55951	2.14025	2.63288	3.2039	2.86466	2.55118	1.49205	4.13968	6.54275	2.47523	8.62542
AT5G25110	9.39474	9.92815	9.33806	9.87158	9.55895	8.02587	6.27759	6.03046	6.11223	16.4928	14.9499	13.4837	7.69855	8.44882	10.624	9.74339	9.68874	10.5313	6.73742	6.17011	4.46639	19.4002	16.5594	13.1036	6.62637	8.33483	7.84757	8.62267	7.04191	11.1952	3.82677	3.68039	5.00073	12.5514	10.8842	10.6823
AT5G26660	5.28049	5.06015	3.52197	5.54475	5.19648	4.38661	1.51306	0.721033	1.66697	13.4941	1.49499	9.60302	4.38981	6.07158	3.28378	6.0532	6.22389	4.45804	0.990798	1.1366	1.95608	13.0103	1.66614	7.74905	5.0791	5.90657	2.9216	6.64801	5.17297	4.64273	0.906341	1.29311	1.75522	10.0812	1.25457	8.49273
AT5G34853	25.2686	27.4786	28.6604	26.8904	22.2614	25.3774	23.887	23.2042	41.9685	64.3089	27.3085	61.8606	23.7836	27.2739	27.1394	22.8533	26.8847	23.5501	23.0856	20.0691	34.3618	59.5182	22.7819	50.5518	22.0319	25.0373	14.642	23.301	22.2938	23.9051	19.3688	19.1977	30.1038	50.239	21.938	57.8235
AT5G37240	0.161978	0.288237	0.129247	0.128202	0.352847	0.129974	0.386313	0.458839	0.294172	1.07562	0.465109	0.723516	0.294838	0.160624	0.128776	0.16185	0.288737	0.226132	0.264213	0.259794	0.195608	0.461126	0.23802	0.931217	0.201819	0.131257	0.373694	0.296199	0.400488	0.329272	0.134273	0.0994699	0.331174	0.73439	0.474701	0.829368
AT5G37380	40.7537	45.7656	41.7143	42.0183	42.2454	37.8223	39.5649	38.4114	64.2928	93.3181	48.4377	87.3809	37.772	37.5539	47.8723	40.2683	42.4765	39.5409	43.3639	32.1495	59.2693	81.9158	37.1311	77.6901	38.9846	39.3443	31.9678	36.5641	33.5742	39.1504	34.1724	29.9073	44.6754	72.0036	38.349	81.5434
AT5G37500	5.89601	5.98892	6.81775	7.05113	6.09463	6.98608	6.56732	5.44052	5.72	12.5489	8.87029	7.33382	4.78293	6.07158	6.05245	6.44164	6.7372	6.91319	6.01084	5.06599	3.87956	12.154	8.05867	7.9486	3.86819	6.2019	5.3676	6.64801	5.57346	7.60617	3.89391	4.47614	4.13968	10.5819	7.29005	6.10415
AT5G37710	15.064	14.0916	12.7954	12.3074	16.4876	11.9251	8.04819	7.07924	6.6352	25.7171	11.8603	12.53	12.2194	14.0707	12.7166	14.9226	14.1802	10.5313	8.02546	6.36496	5.80304	22.4964	11.799	12.3386	12.21	15.9149	14.676	13.658	13.383	13.5331	6.68007	6.66448	4.3715	21.531	10.4773	13.9666
AT5G40800	0.485935	0.384316	0.484674	0.480759	0.192462	0.454908	0.0965783	0.786582	0.0326857	0.977835	2.39199	0.526193	0.262078	0.289123	0.643878	0.420811	0.288737	0.452265	0.363293	0.259794	0.260811	0.527001	1.46212	0.29932	0.302728	0.525028	0.373694	0.460753	0.600732	0.823179	0.503523	0.464193	0.529879	1.13497	1.05112	0.298572
AT5G40830	17.4936	18.3511	32.6671	21.3777	19.3424	22.128	12.1045	11.7004	20.1998	28.6506	11.4284	32.6897	24.3405	18.0541	21.248	18.7423	19.6983	23.8731	10.9648	11.1062	18.5502	24.8679	10.3709	26.5729	19.0382	25.9889	18.277	23.4984	21.5596	23.3124	9.02984	9.71489	11.9554	20.9969	10.6808	27.2364
AT5G41990	69.8774	72.3794	72.6042	64.3575	67.6825	59.1705	80.7072	65.614	75.929	288.559	81.7262	161.114	68.2714	74.2725	70.4402	73.6742	70.5481	72.427	81.3445	58.1289	62.9206	249.864	78.5465	136.357	66.9701	68.7787	57.0392	70.232	67.1819	67.9616	66.5657	54.0453	53.4847	254.099	75.6809	158.542
AT5G42146	3.82269	3.651	3.26347	5.705	4.07378	3.08687	4.21725	5.60439	1.86309	9.87613	8.03974	3.45314	4.25877	3.8871	1.25556	5.43817	4.23481	2.03519	6.27505	5.22836	1.72787	10.9023	7.78664	3.62509	4.64183	4.26586	3.9068	6.87839	4.83923	3.19393	4.16245	3.91248	1.45717	11.3497	8.17164	3.61604
AT5G43210	3.43394	4.90002	5.49298	3.81402	5.32478	4.4516	2.15691	2.32697	3.92229	7.17079	4.25242	6.93917	4.09497	5.42909	3.76668	4.59655	3.65734	4.42573	2.51002	2.56547	5.11841	6.25814	3.87632	6.51852	4.94455	5.2831	5.3676	5.26575	4.43874	6.22323	2.08123	2.02255	3.70915	6.67627	3.56026	7.59701
AT5G43403	1.81416	2.30589	2.35875	1.60253	1.82839	2.04709	1.57744	1.99923	3.13783	4.43285	1.82721	4.53842	1.60523	1.73474	1.86725	1.42428	2.18157	1.90597	1.9816	1.68866	2.77112	2.89851	1.53013	3.79138	1.48	1.67353	1.76655	1.77719	2.46968	1.87685	1.20845	1.39258	2.35134	3.33814	1.76317	3.78192
AT5G43980	0.809891	0.384316	0.516986	0.673062	1.47554	0.779842	0.57947	0.655485	0.4576	1.49935	0.498331	1.0195	1.17935	0.73887	0.257551	0.776881	1.0587	1.09836	0.957771	0.519588	0.619426	1.44925	0.578048	0.897959	0.908183	0.721914	1.25697	0.987329	0.533984	1.05367	0.36925	0.39788	0.364292	1.33525	0.949402	0.796193
AT5G44080	21.6079	21.8419	22.5858	20.1919	23.1917	22.323	13.8107	13.7652	21.213	34.7457	18.7372	34.6959	19.6231	22.648	23.4371	18.6452	22.4894	22.6455	15.1922	11.6583	22.1037	27.5358	15.6413	32.0937	19.0046	22.9044	25.4451	20.6681	22.7944	24.8271	13.3937	9.61542	16.3269	29.5425	17.7674	32.4449
AT5G45275	3.01279	3.07452	3.97433	4.03837	4.36247	3.28183	2.54323	1.50761	4.51063	7.30117	2.65776	7.66269	3.47254	3.05185	4.86128	4.30522	3.14403	4.52265	2.21278	2.04588	4.04257	6.2252	2.21018	7.61602	3.73364	3.41268	3.05749	3.81767	3.30403	4.28053	2.04766	2.32096	3.77539	6.14217	2.94993	7.63018
AT5G46140	0.0323956	0	0	0.0961517	0.032077	0.0324934	0	0.0655485	0	0.325945	0.16611	0	0	0.160624	0.354133	0.0971102	0.0320819	0	0.0330266	0.0974228	0.0652027	0.428189	0.102008	0.133031	0.0336364	0.0984428	0.0679443	0.032911	0.100122	0.0658543	0	0	0.0331174	0.133525	0.23735	0.0995241
AT5G47250	1.84655	1.44118	0.872414	1.92303	1.92462	1.55968	1.22332	0.786582	0.947886	6.29074	0.830551	2.10477	2.16215	1.76686	0.933623	1.6185	1.4116	0.807616	2.04765	0.714434	1.04324	5.30295	0.85007	2.3613	1.51364	1.34539	0.849304	2.07339	1.30159	1.05367	1.17489	0.497349	0.496762	4.74016	0.84768	2.3554
AT5G47600	0.356352	0.352289	0.743168	0.416657	0.449078	0.942309	0.35412	0.22942	0.588343	0.586701	0.332221	1.21682	0.360358	0.289123	1.5775	0.517921	0.192492	1.25988	0.264213	0.487114	1.14105	0.889315	0.136011	1.06425	0.201819	0.2297	0.985192	0.559486	0.467236	0.790252	0.335682	0.331566	0.529879	0.73439	0.406886	0.962067
AT5G49700	34.0478	30.6492	53.4111	31.1532	29.0618	39.8369	19.38	26.416	10.0672	65.026	39.4346	20.1269	28.2717	26.4387	38.2785	33.2117	27.43	32.9507	22.1278	20.4263	7.82433	46.0797	46.1078	17.9924	36.7646	34.3894	48.3084	30.5414	31.8054	37.7016	15.3407	14.6221	9.33912	47.7687	31.059	16.7864
AT5G51050	4.21143	4.54773	5.42835	4.67938	4.65117	4.939	3.34805	3.57239	4.02034	9.38722	5.1162	4.73574	3.86566	5.01147	5.95587	4.69366	4.78021	5.5564	3.36871	2.66289	2.99933	7.27921	4.11434	4.9554	4.20455	4.3643	4.92596	5.29866	3.97151	5.30127	3.0547	2.78516	2.58316	7.37728	5.73032	5.34113
AT5G52100	4.79456	5.89284	3.68353	4.83964	5.48517	3.15186	3.1227	2.65471	2.5168	5.80182	4.25242	4.53842	4.38981	5.04359	4.31398	4.33759	5.22935	3.94117	2.90634	4.02681	3.61875	3.39257	3.43428	4.42328	5.04546	5.34873	3.39721	4.93664	5.20634	5.03785	2.34977	2.48675	2.61628	7.3439	4.27231	5.30795
AT5G53870	0.7451	0.416342	1.84176	0.929467	0.769848	1.65716	0.321928	0.655485	0.719086	2.15124	1.22922	1.11816	1.11383	0.481872	0.547296	1.00347	0.481229	1.16297	0.660532	0.519588	0.456419	1.91038	1.76815	1.99546	0.807274	1.24694	1.01916	1.02024	0.567358	1.38294	0.402818	0.762602	0.728584	1.30187	0.84768	1.26064
AT5G55050	32.0069	23.091	28.1757	21.6982	14.2422	21.2182	24.7562	19.9267	7.84458	189.733	49.5341	15.5885	17.4282	16.6085	19.9924	30.7839	19.8266	30.4956	28.9643	18.6727	4.49899	150.92	32.9147	14.0348	17.5582	15.718	16.0009	19.9111	14.3174	17.2538	22.5242	15.9152	8.3456	182.663	48.3178	13.867
AT5G56050	1.13385	0.640526	1.0986	0.929467	1.34723	0.974802	0.804819	0.950453	0.261486	3.58539	2.52488	0.887951	1.11383	0.931619	0.901429	0.938732	1.47577	0.743007	1.05685	1.49382	0.456419	3.19495	1.73414	0.565382	1.51364	1.96886	1.01916	1.38226	1.8022	0.856106	0.772068	0.563663	0.331174	3.37152	1.55973	0.597145
AT5G56750	59.0897	67.3193	59.7442	54.0373	64.0899	46.693	30.8407	30.1523	33.1433	73.5006	38.8034	57.3879	54.7744	58.3386	48.2264	50.8857	58.0041	48.6831	39.3677	33.9681	26.0811	85.3742	47.0939	56.7377	45.3083	51.4528	49.4974	52.1639	50.4281	54.4944	23.4306	26.2269	24.7718	63.6583	37.3996	55.4018
AT5G58320	10.4638	12.5223	10.5982	11.8908	13.4403	10.5929	7.01802	5.01446	5.29509	25.7497	10.5314	11.7736	11.6625	10.6012	10.302	12.8509	13.5707	11.8558	7.62914	6.13764	5.93345	22.1999	7.92266	8.91308	10.8309	10.3037	12.3319	15.172	12.9491	13.0062	6.10941	4.54246	5.72932	23.2334	9.73137	9.12305
AT5G62200	22.8713	22.5145	20.0332	20.8008	16.1668	16.5391	13.36	12.6836	15.2969	32.9856	15.5147	26.7372	17.4937	18.8572	16.3867	18.3862	16.6826	18.769	14.7959	13.6717	15.9095	32.2788	19.3136	29.932	18.5337	15.8493	22.5235	19.0225	18.6894	18.4721	15.0385	12.1353	15.3996	38.2217	18.3438	29.3596
AT5G62620	6.18757	6.66147	8.27178	7.40368	6.8324	8.64325	8.08038	6.03046	9.11932	18.2855	8.63773	16.5751	8.32099	7.35658	8.37041	6.79771	7.0901	8.49612	10.7997	5.84537	8.86757	17.8192	8.73872	14.2343	7.2991	8.33483	7.23607	7.76699	6.70817	8.19886	6.31082	4.84087	7.9813	16.9244	7.62912	16.4215
AT5G63350	1.36062	1.15295	0.452363	0.769214	1.31516	0.324934	1.60964	0.62271	0.621029	3.03129	3.08965	0.855064	1.50695	0.770995	0.676071	0.873991	1.0587	0.516874	1.18896	1.07165	0.260811	2.27269	2.4142	1.52986	1.21091	1.05006	0.917248	1.02024	1.26821	0.69147	0.939909	1.09417	0.728584	2.47022	2.71258	1.16111
AT5G65470	63.3659	69.4971	51.8279	54.6142	52.061	61.2176	40.1122	42.2132	45.6947	87.0273	69.7995	71.8911	59.9832	58.2744	61.4903	56.4534	53.8655	55.2409	44.4538	40.2356	40.6539	80.3348	57.8048	67.3469	54.9283	62.5112	44.8432	68.4219	63.978	66.6446	26.7874	27.7521	27.8187	64.7599	52.8274	59.1173
AT5G66110	3.23956	3.23466	2.10026	2.9807	1.82839	2.20955	0.708241	0.426065	0.424914	4.85658	1.12955	2.07189	2.16215	1.67049	2.25357	3.26938	1.02662	2.64898	1.4862	0.487114	0.423818	3.5902	1.1901	2.39456	1.21091	1.1485	1.223	2.27086	1.06797	1.5805	0.671363	0.795759	0.562997	3.4049	1.01722	1.75826
AT5G66550	6.12278	8.00657	6.3977	7.88444	10.9383	7.27852	6.14882	6.12878	5.78537	14.4068	7.17596	10.0634	8.12443	8.93069	8.04847	7.15378	7.66758	7.20393	6.90256	5.16341	6.22686	16.1724	5.03242	8.21466	8.17365	7.74417	7.03223	8.3923	9.77858	8.69277	4.76668	4.70824	4.83515	16.3569	6.44237	9.18939
AT5G67540	15.1612	12.3621	17.6098	17.4996	14.0818	15.5968	14.7121	8.6524	21.9648	51.7275	10.9965	47.9822	14.8074	14.6168	16.2901	17.9006	14.1802	17.5091	13.9702	9.28764	24.2228	54.4458	11.799	49.421	15.6409	13.7492	15.2195	16.5871	14.6178	16.2002	13.0245	6.39923	19.1088	48.8369	11.9692	45.8474

## Sheet: early HS (n=1813)
sample	WT NHS 1	hsfa2 NHS 1	cdk8 NHS 1	WT P 1	hsfa2 P 1	cdk8 P 1	WT T 1	hsfa2 T 1	cdk8 T 1	WT P+T 1	hsfa2 P+T 1	cdk8 P+T 1	WT NHS 2	hsfa2 NHS 2	cdk8 NHS 2	WT P 2	hsfa2 P 2	cdk8 P 2	WT T 2	hsfa2 T 2	cdk8 T 2	WT P+T 2	hsfa2 P+T 2	cdk8 P+T 2	WT NHS 3	hsfa2 NHS 3	cdk8 NHS 3	WT P 3	hsfa2 P 3	cdk8 P 3	WT T 3	hsfa2 T 3	cdk8 T 3	WT P+T 3	hsfa2 P+T 3	cdk8 P+T 3
AT1G01250	0.842287	0.704578	0.452363	0.512809	0.834002	1.10478	1.57744	1.50761	1.07863	1.30378	1.52821	0.887951	0.589676	0.73887	0.386327	1.06821	1.09079	0.83992	1.55225	1.29897	1.69527	0.658752	0.952079	1.06425	0.94182	0.590657	0.849304	0.855685	0.66748	0.592689	2.75259	2.5199	1.92081	1.53554	2.06834	1.12794
AT1G01355	0	0.0960789	0.0323116	0.0320506	0	0.0649868	0.0965783	0.0983227	0	0.228161	0	0.0657741	0	0.0321248	0	0	0.0641638	0	0.132106	0.0324743	0.0652027	0	0.0340028	0.133031	0	0	0.0339721	0.032911	0	0.0329272	0	0.0663133	0	0	0	0
AT1G01360	8.39047	9.47978	5.75147	6.76267	8.34002	7.08356	8.69204	11.7004	6.47177	11.4407	14.817	7.76135	7.86235	8.64157	5.89148	8.83702	8.37338	6.62245	11.2951	10.8789	7.04189	9.65071	14.1112	7.88209	7.09728	6.98944	6.99826	7.37206	8.64387	7.30983	7.92209	7.19499	4.83515	9.21326	13.7663	6.56859
AT1G01390	1.10145	0.86471	0.710856	1.47433	0.705694	0.519895	1.73841	1.57316	0.653715	0.162972	0.564775	0.427532	1.31039	1.44562	0.901429	1.39191	1.15495	0.83992	1.25501	1.52629	0.391216	0.230563	0.510042	0.532124	1.11	1.3782	0.407666	1.34935	1.6687	0.526834	2.55118	3.41513	1.49029	0.767772	0.644237	0.364922
AT1G01520	0.22677	0.192158	0.161558	0.128202	0.417001	0.454908	1.12675	0.360517	1.3728	1.07562	0.963439	0.986612	0.163799	0.0963744	0.0965816	0.19422	0.192492	0.484569	0.231186	0.714434	1.04324	0.757564	0.748062	1.4966	0.134546	0.0656286	0.407666	0.493664	0.133496	0.395126	0.604227	0.862072	1.39093	0.333814	0.712051	0.696669
AT1G01720	49.9865	49.7368	26.4632	45.2554	52.7025	34.768	1697.59	1570.77	445.474	971.772	1140.28	300.752	52.0553	51.0463	27.6223	45.9331	48.3154	26.296	1558.52	1592.54	479.501	971.757	1079.86	286.981	53.751	51.5184	33.2927	42.2248	45.7224	26.21	1604.09	1547.55	558.327	941.421	1025.15	387.116
AT1G01810	0.51833	0.416342	0.290805	0.224354	0.577386	0.389921	1.03017	1.17987	0.2288	0.29335	1.12955	0.328871	0.458637	0.321248	0.225357	0.517921	0.384983	0.872225	1.45317	1.07165	0.163007	0.395251	0.646053	0.133031	0.403637	0.360957	0.679443	0.427843	0.700854	0.592689	0.604227	0.795759	0.298057	0.367195	0.542515	0.232223
AT1G01830	15.7443	15.6288	17.5129	16.2817	17.8027	13.7447	50.2851	44.8352	36.51	55.3781	52.1918	47.6205	16.0195	18.8251	18.0286	16.9943	18.5754	16.9599	47.2941	39.0665	29.5694	54.9069	47.808	40.1421	13.5891	17.0962	15.4573	14.8758	14.9182	16.1672	36.3879	36.207	25.0699	46.6338	42.3501	38.1509
AT1G04083	0	0	0	0	0	0	0.0965783	0.0983227	0.0653715	0.0325945	0.0996662	0.0986612	0	0	0	0	0	0	0.0990798	0.0974228	0.0978041	0	0.0680056	0.0997732	0	0.0328143	0	0	0	0	0.100705	0.132627	0.0331174	0	0.0339072	0.0331747
AT1G01940	10.8849	9.67194	11.3414	14.9676	10.9703	12.4125	107.781	127.918	61.0896	106.03	134.317	84.4211	11.0073	11.2437	8.56357	14.8255	9.4	12.5019	117.707	107.392	69.3757	96.1448	97.8941	77.0582	11.1	9.4177	10.939	15.6327	10.2792	11.4916	101.712	90.385	45.0728	95.6043	125.185	88.7755
AT1G01980	0.0647913	0.0640526	0.0323116	0.0961517	0.032077	0.0324934	1.15894	0.688259	0.2288	0.880051	0.930217	0.197322	0.0655196	0.256998	0.160969	0.19422	0.128328	0	0.660532	0.941754	0.0978041	0.592876	0.646053	0.0665155	0.0672728	0.0656286	0.0339721	0.131644	0.033374	0.0987815	0.436386	0.19894	0.0662349	0.600865	0.542515	0
AT1G02000	38.9396	39.3923	38.8709	38.8132	33.2318	39.9669	50.4139	39.5913	34.9737	49.8696	32.4247	41.8652	40.2618	35.9798	40.2745	39.5562	38.2096	40.6069	56.7067	40.2356	32.0145	53.7541	34.5469	37.548	37.101	42.1335	33.3606	34.3261	35.9772	38.1626	39.3083	38.959	23.116	48.3696	32.6526	39.312
AT1G02090	47.2005	44.8048	46.5934	51.8258	47.057	46.1082	235.78	295.066	128.88	164.733	287.537	122.274	43.1119	41.0555	50.9951	41.2071	40.1345	48.78	274.022	286.293	146.022	133.2	222.99	113.376	45.1737	41.9366	46.4399	48.7411	45.1884	45.2419	281.838	282.196	124.488	167.842	315.032	131.67
AT1G02290	15.4527	15.6609	13.7971	14.0061	13.344	13.7772	29.8105	32.4137	48.9305	34.7783	35.7137	53.2771	13.8574	14.5525	12.7488	15.3434	14.2444	15.8939	33.6211	29.2918	43.8162	36.3302	30.3985	47.8246	13.8246	13.257	14.8458	14.8099	13.6166	17.0233	27.593	24.138	39.5422	29.7094	31.7032	49.2644
AT1G02390	2.07332	1.72942	2.19719	1.82688	2.08501	2.56698	5.85908	8.68517	1.50354	3.06388	6.64441	1.24971	2.58802	2.24873	1.80286	2.29827	2.98362	3.26277	5.54847	8.15104	1.27145	3.62313	5.84848	0.997732	2.69091	3.77364	2.58188	2.83034	2.26943	3.45735	10.9432	7.02921	2.02016	2.60375	7.01879	1.55921
AT1G02510	0	0	0	0	0	0	0.321928	0.196645	0.0653715	0.880051	0.332221	0.164435	0	0	0	0	0	0	0.363293	0.259794	0	0.461126	0.23802	0.0332577	0	0	0	0	0	0	0.637795	0.364723	0.165587	0.567483	0.406886	0.331747
AT1G02980	0.291561	0.0640526	0.0323116	0.320506	0.224539	0.162467	25.2391	36.0517	3.53006	28.6832	46.677	4.14377	0.0327598	0.0963744	0.0643878	0.16185	0.0962458	0.161523	28.7331	34.8449	4.00997	25.9548	41.6194	4.22373	0.201819	0.0656286	0.0679443	0.0987329	0.16687	0.0658543	18.2947	22.2149	1.3247	24.5019	40.3496	3.48334
AT1G03055	1.94374	2.46602	2.19719	2.33969	3.33601	2.82693	2.76858	3.27742	3.36663	2.15124	3.75409	2.33498	2.78458	2.02386	2.6077	2.16879	2.08532	1.97058	2.93937	3.79949	2.60811	2.79969	4.35236	3.25926	3.06091	3.18298	2.95558	4.11387	3.67114	4.67566	3.45752	4.04511	4.20592	3.10447	4.03496	3.21795
AT1G03070	1.71697	1.47321	1.6802	3.91017	1.76424	7.70094	1199.95	1045.76	849.829	1831.42	1161.97	1467.26	1.76903	1.50986	1.86725	3.98152	1.28328	2.97203	1247.61	1001.41	876.977	1939.69	964.286	1249.59	1.34546	1.77197	3.49913	3.9164	1.13472	2.76588	942.896	771.157	426.917	1614.66	976.12	1290.36
AT1G03180	2.2353	1.98563	2.32644	2.9807	2.7907	2.40451	5.27961	5.01446	6.37372	6.12777	7.00985	9.30704	2.62078	3.27673	2.28577	2.16879	2.08532	2.48746	3.69898	4.15671	5.83564	4.94064	4.38636	7.38322	2.25364	2.19856	3.26133	2.4025	1.6687	2.70003	3.96104	3.9788	5.59685	4.70677	5.6286	7.36479
AT1G03495	1.94374	1.72942	3.23116	2.5961	2.24539	3.80173	3.02612	2.62194	5.22972	2.67275	2.62454	4.99883	2.16215	2.05599	3.54133	2.07168	1.70034	3.03664	2.27883	2.56547	3.97737	2.27269	1.93816	4.22373	2.79182	2.00167	4.04269	2.46832	2.63655	3.95126	3.0547	2.55306	4.66956	2.23655	2.10225	4.87668
AT1G03630	79.3045	85.7344	82.6208	119.613	108.773	103.459	110.067	117.168	153.427	172.555	132.257	183.247	99.3277	92.68	104.051	101.351	92.2355	112.162	111.267	108.432	160.431	156.75	114.215	184.747	109.184	115.145	91.9626	153.069	131.46	138.228	139.14	145.359	151.049	165.839	146.92	179.807
AT1G03650	1.5226	2.08171	2.32644	1.79483	2.59824	1.75464	2.15691	1.93368	1.63429	1.07562	1.42855	1.61147	2.06387	1.67049	2.73648	1.58613	1.70034	1.93828	1.9816	1.94846	1.66267	1.3175	1.46212	1.43008	1.44637	1.3782	2.41202	1.5139	1.73545	1.35001	2.08123	2.45359	1.19223	0.934678	1.59364	1.79143
AT1G03860	65.8603	58.2879	81.1991	78.0111	64.3144	85.6526	120.626	112.678	167.907	153.618	134.682	196.73	69.6473	70.9958	85.7323	78.2708	64.3563	83.6367	118.764	109.698	162.257	146.967	118.738	190.268	67.7774	58.475	80.6499	78.9205	60.0064	75.9629	101.477	95.9553	136.941	142.004	124.27	182.063
AT1G04130	6.90027	6.78957	6.72082	8.33315	6.67202	8.54577	37.9874	39.9846	50.4014	58.2138	41.6937	63.7023	5.96228	6.26433	6.66413	8.70754	6.57679	7.97924	39.1365	32.2794	47.761	49.1099	34.0708	52.3144	5.65092	5.57843	5.40157	9.3138	5.97395	7.04641	25.0419	24.2707	31.4616	42.628	34.1785	54.3402
AT1G04180	1.81416	1.79347	1.71252	1.02562	0.737771	1.36472	1.99595	1.44207	0.0980572	2.70534	1.6611	0.328871	0.687956	1.44562	0.41852	1.45665	1.02662	1.06605	1.94857	1.81856	0.0652027	1.44925	1.36011	0.266062	0.94182	0.9188	0.645471	1.97466	1.26821	1.0866	2.71902	1.88993	0.13247	2.57037	1.8649	0.232223
AT1G04250	23.6812	20.9452	19.5162	22.5316	27.2975	20.1784	24.1768	21.926	21.213	21.2516	25.1159	30.4534	20.2128	21.3309	20.4431	29.1007	25.0881	26.3606	23.6801	22.5371	27.646	27.8323	28.9024	28.9675	21.3255	22.2481	28.2648	26.7566	28.468	26.8027	28.1637	26.2601	32.422	28.9083	29.8722	31.5491
AT1G04570	0.259165	0.416342	0.420051	0.641011	0.384924	0.552388	11.9757	11.3071	4.21646	7.52933	7.77396	3.91356	0.458637	0.417622	0.611684	0.647401	0.320819	0.549179	13.2767	13.0871	3.74916	7.67446	8.16068	3.72487	0.403637	0.590657	0.169861	0.559486	0.300366	0.559762	14.3	13.9921	2.71563	5.7416	7.83256	2.98572
AT1G04710	16.9105	15.5328	14.5725	17.9483	16.648	14.7845	20.378	17.2065	19.8729	21.2516	17.1426	21.5081	16.0851	16.1266	16.1613	17.8359	17.9017	15.1186	18.9242	18.8026	21.6147	22.167	19.0076	21.1519	18.7355	16.8009	14.4721	21.5238	19.991	17.8465	20.6444	20.4908	24.242	20.9969	20.3443	20.4356
AT1G04770	4.30862	2.94642	3.58659	3.94222	4.20209	4.71155	7.43653	6.65317	11.5707	3.29204	4.85042	7.69557	3.11218	3.5016	5.40857	5.04973	4.04232	6.20249	5.31728	3.96186	7.79173	4.3807	2.82223	7.64928	3.80092	5.0534	6.14896	5.23284	4.00488	4.67566	5.74016	6.16713	7.25272	3.63857	3.83151	7.89558
AT1G04890	0	0	0	0	0	0	0.0643855	0.0983227	0.2288	0	0.199332	0.0657741	0	0	0	0	0	0	0.19816	0.292268	0.0652027	0.13175	0.0680056	0.133031	0	0	0	0	0	0	0.134273	0.0663133	0.0662349	0.0667627	0.101722	0.165874
AT1G04980	7.25662	7.01376	8.62721	9.07031	9.87972	8.93569	20.9897	23.8924	36.4773	30.8018	30.3982	39.7605	8.51755	8.48094	8.85332	8.15725	10.555	7.81772	20.9058	20.7835	35.1117	28.5898	23.564	38.1466	8.61092	7.94105	10.1916	9.3138	9.2446	9.25253	19.9731	16.1473	28.1167	25.8372	28.0413	37.4542
AT1G05100	0.712704	0.704578	0.516986	0.54486	1.02646	0.552388	5.18303	3.73626	0.424914	7.26857	9.40184	1.80879	1.14659	1.15649	0.515102	0.809251	0.866212	0.290742	6.34111	4.22165	0.391216	6.78514	10.5409	1.69614	0.975456	1.21413	0.577526	0.559486	0.800976	0.428053	3.62536	1.32627	0.0993523	6.54275	7.66303	1.09477
AT1G05170	6.15517	5.6046	6.68851	6.92292	6.60787	6.17375	28.7481	31.3977	36.608	34.8109	39.3349	49.1662	6.3554	6.97108	7.14704	7.12141	6.64096	6.71936	26.025	27.2784	32.8296	31.686	32.7447	41.2063	6.45819	6.53004	6.45471	6.6151	7.14204	7.90252	19.436	18.7998	20.7646	25.1696	32.8561	40.4068
AT1G05200	13.8653	16.6857	15.1865	18.0124	16.231	15.2394	18.7362	23.1714	21.0169	14.7001	18.0396	11.9709	15.0695	16.6728	17.2881	14.696	18.4471	15.7324	18.594	18.6078	15.5835	12.7468	16.4914	11.3409	14.3291	16.079	9.85192	13.6251	16.5201	15.0148	13.3601	20.0266	17.0224	8.54563	12.7152	10.815
AT1G05385	5.76642	5.82879	5.78378	8.84596	7.5381	7.27852	7.66188	6.78427	9.64229	12.2229	10.5314	15.6871	5.76572	6.00733	5.89148	9.64628	5.64642	6.49323	8.12454	5.74795	10.4976	13.4385	9.24877	14.7664	5.78546	4.8237	6.65854	7.99736	6.07407	6.35494	5.77373	5.70294	8.67677	11.383	8.9515	15.9902
AT1G05510	0.129583	0.0640526	0.775479	0.0641011	0.064154	2.63197	0.193157	0.196645	1.73234	0.0325945	0.298998	0.164435	0	0.0642496	0.804847	0.0647401	0.0320819	2.39054	1.18896	0.0324743	3.45574	0.263501	0.170014	1.99546	0.100909	0.0656286	1.42683	0.032911	0	0.428053	0.0671363	0.331566	9.869	0.200288	0.0339072	5.97145
AT1G05700	0.51833	1.3451	0.613921	2.9166	3.43224	0.552388	3.38024	3.96568	1.76503	3.91134	5.54808	2.40076	1.76903	2.31298	0.837041	1.19769	1.82867	0.549179	3.89714	3.4098	1.85828	3.16201	4.18235	2.32804	3.06091	2.23137	0.47561	3.19236	4.2385	1.44879	2.55118	2.81831	1.05976	2.06965	4.06886	1.65874
AT1G05820	1.26343	0.928763	1.29247	1.02562	0.898156	1.23475	1.83499	2.65471	2.54949	2.3794	2.98998	3.25582	1.17935	1.28499	0.611684	1.2948	1.18703	1.35679	2.1137	2.04588	2.60811	3.3267	3.29827	3.75812	1.07637	1.11569	0.679443	1.11897	1.16809	1.51465	0.939909	2.08887	2.11952	1.90274	2.64476	2.65398
AT1G05894	0.161978	0.0960789	0.19387	0.0961517	0.288693	0.292441	0.193157	0.131097	0.392229	0.0977835	0.398665	0.230209	0.0982794	0.224873	0.450714	0.16185	0.320819	0.226132	0.363293	0.129897	0.0978041	0.0988127	0.136011	0.133031	0.0336364	0.2297	0.135889	0.197466	0.133496	0.263417	0.0335682	0.165783	0.26494	0.23367	0.271258	0.165874
AT1G06030	0.161978	0.0640526	0.129247	0.0961517	0.064154	0.259947	21.6979	19.4023	2.54949	13.8201	14.219	2.95984	0.0655196	0.0642496	0.225357	0.0647401	0	0.226132	21.5003	19.1598	3.39054	11.9563	14.1792	1.86243	0	0.0984428	0.169861	0	0	0.131709	18.1268	16.4788	1.85458	11.9172	13.0543	2.02366
AT1G06040	81.9286	83.3004	85.7228	92.1133	95.8461	94.8808	124.393	118.872	131.723	113.624	121.46	137.928	71.4819	81.2436	84.9918	92.0604	93.1338	86.4472	122.958	120.967	133.894	133.364	124.722	131.767	84.8647	91.7487	111.7	103.768	87.3731	100.033	130.379	116.778	129.324	121.909	118.302	122.216
AT1G06210	21.2515	19.1838	18.3207	20.4483	20.3048	17.9364	28.2652	22.5159	30.8226	21.0235	22.9897	28.8748	22.9646	20.7847	21.6987	22.9827	20.5645	22.3548	27.1479	25.5248	33.123	24.5385	22.1358	31.1625	22.1328	22.4778	20.5192	25.2427	20.9922	21.5344	26.5189	26.7574	37.4227	24.8024	24.3115	28.0326
AT1G06430	143.48	146.648	101.814	126.215	163.914	117.139	163.636	152.236	143.098	146.512	162.655	138.52	127.37	130.298	90.0785	137.055	149.823	115.554	157.768	170.035	136.991	172.198	173.21	126.346	131.047	132.406	122.707	138.456	138.602	115.607	175.528	175.598	182.742	157.794	156.956	131.969
AT1G06970	0	0.0960789	0.0969349	0.288455	0.128308	0	0.257542	0.327742	0.0980572	0.325945	0.0996662	0.131548	0.0655196	0.128499	0.0965816	0	0.0320819	0.226132	0.0330266	0.162371	0.195608	0.329376	0.102008	0.29932	0.0336364	0.0984428	0.0679443	0.032911	0.100122	0.0658543	0.0671363	0.165783	0.26494	0.0333814	0	0.232223
AT1G07010	17.688	17.5184	22.4889	24.743	25.2446	28.0743	24.9172	23.7285	46.2503	31.5189	29.3351	44.7922	15.0367	15.6448	17.9964	20.4255	19.6021	24.2608	21.7645	20.4588	39.415	35.2761	24.652	41.4391	18.13	18.1463	20.5192	30.5085	23.3284	27.6259	24.3034	25.2322	44.9735	32.4467	29.0924	46.71
AT1G07330	0.0647913	0.0640526	0.129247	0.192303	0.128308	0.0649868	12.6518	8.7835	3.07246	19.7849	11.7274	4.76862	0.262078	0.192749	0.160969	0.0647401	0.0641638	0.0323046	13.0455	9.48249	3.45574	18.0827	10.2008	3.02645	0.0672728	0	0.0339721	0.164555	0.200244	0.0658543	14.535	12.8979	3.01369	20.8967	12.1049	4.61128
AT1G07350	31.6181	37.1185	25.4616	32.4031	28.6127	32.9483	1409.75	1474.15	1282.1	1155.77	1510.11	1309.79	22.9319	20.4314	25.9161	33.3088	21.7836	30.4956	1340.98	1386.55	1370.04	955.717	1281.46	1162.86	25.16	25.1685	26.1925	31.8578	23.4619	28.4491	1377.54	1280.74	1124.34	1124.05	1493.82	1312.36
AT1G07360	130.295	129.258	168.537	130.189	112.879	158.048	596.757	662.695	256.779	434.713	492.085	223.533	143.259	146.746	147.126	141.587	140.358	158.583	696.96	793.476	268.081	363.96	513.068	242.283	166.769	159.116	190.55	138.061	157.659	160.553	772.571	667.443	261.297	442.47	522.408	238.327
AT1G07370	5.73403	4.41963	6.55926	6.18576	4.7474	7.99338	9.65783	7.6364	11.5707	10.2021	8.57129	11.1487	5.79848	6.03946	7.91969	5.89135	5.35768	7.75311	8.25665	7.92372	13.5296	7.04864	9.21476	12.6047	6.42456	5.80813	8.39112	5.6936	6.8083	8.26472	10.8761	9.4828	12.2535	9.24664	9.39229	11.2462
AT1G07400	8.9088	13.9314	1.97101	2.94865	3.75301	39.1546	9880.66	9110.48	7354	8219.78	9619.94	9066.8	2.91562	2.47361	2.6077	4.20811	1.89283	2.51976	9433.32	10065.1	8565.55	9464.88	9071.64	8658.22	5.78546	6.03783	14.7099	5.33158	2.73667	3.8854	10045.4	8165.02	7065.51	9837.62	9771	9620.73
AT1G07410	3.01279	2.46602	2.2295	2.7243	2.50201	2.63197	9.17493	10.7827	6.60252	9.06127	11.5281	7.3667	2.98114	2.69848	2.41454	3.01042	2.63072	3.32738	9.21442	10.4567	5.67264	9.0249	9.79281	5.75359	2.69091	2.69077	2.41202	3.22527	3.13716	3.42442	8.69416	5.70294	6.59037	6.90994	10.4773	6.99986
AT1G07430	0.22677	0.352289	0.38774	0.256405	0.32077	0.389921	5.7625	6.32543	0.882515	8.34419	12.8237	1.24971	0.163799	0.353373	0.804847	0.25896	0.67372	0.355351	6.01084	5.32578	0.163007	7.41096	9.6568	1.16402	0.370001	0.328143	0.407666	0.460753	0.901098	0.296344	4.26316	5.10612	1.05976	8.27858	8.84978	0.729844
AT1G07450	1.29583	1.47321	2.00332	2.69225	2.75862	2.24205	3.18708	1.99923	3.62812	2.11864	2.72421	2.76251	1.17935	1.50986	2.0926	2.07168	1.82867	2.00289	2.41094	2.33815	3.03193	3.12907	2.27819	2.9932	1.48	0.984428	2.34408	2.50123	1.90232	2.40368	1.3763	2.45359	3.11304	2.40346	2.3735	3.58287
AT1G07670	39.2311	37.5348	43.6853	45.2234	35.8621	45.6532	69.1822	83.7382	101.979	105.378	96.8091	114.283	44.455	47.8981	53.1521	45.836	42.0594	47.294	72.2622	69.2351	97.3151	89.722	85.7891	100.738	44.0637	44.529	38.1847	43.6728	44.354	43.6614	70.4932	58.5546	68.3544	85.957	87.1076	105.86
AT1G07850	0.0323956	0.0640526	0	0.0641011	0.064154	0.0974802	0.193157	0.360517	0.196114	0.195567	0.332221	0.394645	0.0655196	0.0321248	0	0	0	0	0.165133	0.45464	0.163007	0.263501	0.306025	0.166289	0	0.0656286	0	0.0987329	0	0.0329272	0.637795	0.39788	0.463644	0.200288	0.542515	0.265398
AT1G07890	253.14	223.832	263.631	304.577	259.696	333.22	553.232	458.38	513.722	551.14	448.365	616.994	314.166	267.985	324.064	282.008	218.157	345.401	486.515	431.94	585.879	525.19	433.774	646.797	287.726	212.997	259.717	271.943	227.878	251.366	480.461	359.418	437.448	537.273	453	509.398
AT1G07900	0.323956	0.384316	0.420051	0.480759	0.288693	0.584881	0.643855	0.491614	0.261486	0.521512	1.12955	0.55908	0.393118	0.192749	0.386327	0.0971102	0.224573	0.355351	0.792638	1.03918	0.163007	1.38338	0.816068	0.465608	0.302728	0.492214	0.713415	0.263288	0.400488	0.559762	0.704932	0.364723	0.364292	1.10159	0.644237	0.464446
AT1G08290	0.22677	0.576473	0.420051	0.57691	0.384924	0.617375	1.19113	0.917679	0.555657	1.36897	2.2591	0.920838	0.294838	0.256998	0.708265	0.582661	0.577475	0.646093	0.792638	0.844331	0.456419	1.71275	0.918076	0.432351	0.571819	0.623471	0.373694	0.559486	0.600732	1.18538	0.973477	0.431036	0.397409	1.46878	1.11894	0.895717
AT1G08300	4.04946	5.02813	3.55428	4.32683	6.06256	4.64656	4.86111	6.3582	6.07955	5.37809	6.1793	4.99883	4.29153	4.85084	4.50714	4.111	4.2669	3.81195	5.18517	4.51392	5.15102	6.15933	4.8284	5.78685	4.00273	4.00334	3.87282	3.15945	3.53764	3.72077	4.56527	4.67508	4.53709	4.64001	4.47575	5.6397
AT1G08460	36.2831	38.1113	29.4036	33.5569	28.0995	32.1685	74.7194	84.0659	39.0921	60.2346	84.4505	49.7252	28.7959	28.5268	28.1053	29.392	27.3659	28.2666	61.2974	69.1702	43.7836	52.8319	62.8032	37.8141	26.4046	25.5623	27.6873	26.9541	28.5014	30.5564	72.7758	74.934	41.5955	51.6744	75.6809	41.9992
AT1G08570	36.9634	38.6878	34.3473	34.2941	39.9038	36.5551	135.467	133.424	136.855	151.043	164.748	180.32	45.1102	42.5653	42.4315	36.9666	44.1126	33.5968	135.871	124.247	145.728	172.198	158.487	173.373	35.8228	41.2475	40.5967	30.9034	32.6731	40.7309	116.515	117.076	112.599	145.109	149.226	176.556
AT1G08650	5.9284	5.15623	6.91469	6.85882	5.80594	4.58157	28.1365	25.0395	15.493	16.3624	24.5843	15.1938	6.25712	4.94722	5.11883	4.59655	4.81229	5.20105	25.5956	28.7397	14.8988	18.2474	21.5578	12.8042	6.69365	5.54561	8.39112	6.3189	5.47334	4.972	24.5383	32.4935	11.6242	14.0869	20.2765	12.0756
AT1G08910	42.1791	49.0643	55.576	43.3965	37.0169	43.3462	84.0231	91.2435	64.6524	111.767	68.8693	57.6839	49.1397	54.1624	56.4359	38.8117	50.4649	49.103	77.6125	75.0805	51.9666	81.6523	68.0056	52.5472	49.8492	63.1675	40.4269	41.5995	54.6666	53.2761	83.6183	72.5135	51.5307	90.2632	61.1347	61.7381
AT1G08940	7.4186	5.82879	5.81609	6.66652	6.73617	5.65385	15.6457	11.0777	7.58309	18.3833	10.1659	13.1219	6.06056	5.71821	5.56954	8.96651	7.18635	6.39632	17.6692	11.2686	7.49831	19.8284	10.9149	9.61149	6.32365	4.72526	6.04704	7.14168	6.14082	5.49883	11.6146	10.0796	5.46438	15.5223	9.62964	9.28892
AT1G09070	403.034	373.01	353.392	352.043	442.438	410.782	675.694	650.437	293.649	802.542	919.188	481.763	554.853	541.784	418.038	468.362	492.939	400.933	693.525	637.892	345.607	888.294	756.733	424.768	440.166	533.134	434.775	352.312	374.323	378.07	571.599	471.222	261.429	977.941	884.808	497.256
AT1G09140	34.8253	36.3178	35.769	42.8196	38.2679	39.5445	206.903	255.442	288.517	258.311	297.603	335.251	28.3045	28.2377	34.2865	38.0672	28.6812	35.212	219.726	206.601	306.974	223.152	250.193	288.744	28.49	26.6124	28.5366	36.4324	29.5026	36.0882	174.924	165.949	226.49	214.876	263.628	342.363
AT1G09150	23.4544	25.8452	25.5262	26.8904	25.7899	26.4496	35.1545	31.2666	31.0514	30.1825	30.1324	31.1441	28.2389	29.3942	30.713	26.8671	29.4833	27.1359	31.7716	29.7789	35.7637	28.5898	27.2363	26.4732	23.8482	23.2325	28.8423	22.6098	25.3642	23.1149	28.4994	30.8688	25.666	25.1362	25.8034	27.2033
AT1G09157	0.129583	0.0320263	0	0.0320506	0.032077	0	0.321928	0.196645	0.522972	0.130378	0.298998	0.295984	0	0	0.0321939	0.0971102	0	0	0.0660532	0.292268	0.586825	0.0658752	0.272023	0.232804	0.0336364	0	0	0	0.033374	0	0.134273	0.364723	0.198705	0.0333814	0.135629	0.398097
AT1G09340	614.513	640.654	551.398	789.534	749.544	699.421	875.772	844.133	874.834	847.555	909.188	917.944	689.921	688.627	651.572	741.889	746.322	705.307	851.426	873.655	892.397	992.739	823.65	802.077	631.187	638.205	592.848	822.741	723.081	690.845	793.619	892.079	843.402	866.514	844.493	790.056
AT1G09350	0.22677	0.128105	0.0323116	0.192303	0.192462	0.0974802	0.482891	0.655485	0.522972	0.130378	0.365443	0.0657741	0.393118	0.385497	0	0.19422	0.352901	0.0646093	0.231186	0.45464	0.423818	0.164688	0.272023	0.266062	0.168182	0.164071	0.203833	0.32911	0.133496	0.0658543	0.805636	0.431036	0.397409	0.133525	0.305165	0.165874
AT1G09950	0.550726	0.6085	0.646233	1.18587	1.09062	0.487401	8.53108	13.4702	0.784458	3.97653	19.9332	2.82829	1.47419	1.28499	0.869235	1.03584	0.962458	0.452265	12.2198	14.451	1.33666	4.80889	13.6691	1.06425	1.31182	1.47664	1.01916	1.21771	0.934472	0.625616	12.7223	11.9032	0.198705	3.33814	18.5811	1.82461
AT1G10040	1.29583	1.60131	1.45402	1.73073	1.44347	1.10478	2.80077	1.50761	1.92846	5.57366	2.72421	2.039	1.27763	1.95961	1.38434	1.26243	1.6041	1.32449	2.90634	1.68866	1.53226	4.24895	1.66614	2.19501	1.54728	1.3782	1.18903	1.8101	1.90232	1.74514	1.71198	1.09417	0.993523	4.50649	2.27178	2.22271
AT1G10050	12.6667	11.8818	12.2461	12.4356	10.1684	12.7699	35.5408	39.4602	48.0153	65.5801	54.3181	66.1688	11.1711	12.4002	9.91572	12.333	13.1536	11.7266	34.9091	31.7274	44.0444	55.1046	39.9193	48.9554	11.7391	11.5178	9.85192	11.1239	10.8465	11.6891	28.8351	24.9006	37.6545	55.2796	45.0627	60.3448
AT1G10170	95.47	103.573	101.2	93.4595	78.2679	104.726	1430.61	1719.8	117.374	778.911	1116.09	95.7343	97.1328	118.348	95.8734	94.909	110.939	92.7789	1653.31	1918.35	100.151	713.691	1073.06	94.1194	99.4293	99.1319	53.5061	78.6572	83.6352	92.1302	1708.12	1753.46	88.9203	699.507	1169.22	90.3016
AT1G10220	0.712704	0.512421	0.678544	0.54486	0.481155	0.617375	0.611662	0.753807	0.653715	0.880051	0.697663	0.526193	0.229319	0.513997	0.643878	0.744511	0.449147	0.355351	0.990798	0.746908	0.326014	0.757564	0.578048	0.698413	0.672728	0.525028	0.95122	0.526575	0.50061	0.69147	0.402818	0.795759	0.198705	0.433958	0.84768	0.597145
AT1G10225	0.129583	0.224184	0.0323116	0.0961517	0.032077	0.0324934	0.643855	0.950453	0.359543	1.01043	0.930217	0.591967	0	0.0642496	0	0.0647401	0.192492	0	0.990798	0.487114	0.586825	0.329376	1.02008	0.29932	0.0336364	0.0656286	0.0339721	0	0.066748	0.0329272	0.402818	0.29841	0.13247	0.166907	0.644237	0.398097
AT1G10230	11.3061	10.3765	9.01495	11.7946	13.7931	11.9901	39.1786	36.4122	21.5726	45.176	45.0823	33.8079	11.4659	11.9825	13.5214	11.2648	10.17	9.17452	34.8761	37.7026	25.9507	37.3842	37.3351	27.6704	12.1427	11.3209	12.6716	11.8809	11.4807	10.6355	38.1334	28.4815	18.8438	53.477	50.3861	34.17
AT1G10320	8.74682	10.0242	10.1135	8.84596	12.4138	9.3906	12.0401	13.7652	18.1079	10.3325	12.6908	12.3655	8.91067	10.6333	8.78893	9.54917	11.2608	10.079	11.4272	11.6258	13.9534	8.00383	9.58879	11.5404	9.08183	10.1724	8.2892	9.93911	10.2458	9.5818	9.7012	10.9748	14.4723	8.41211	11.7319	12.7723
AT1G10370	15.6795	12.8105	13.894	24.5828	18.0273	17.8389	18.3177	17.7636	20.1017	23.5984	25.9132	25.1915	10.6469	10.8261	14.4551	16.5735	13.2498	15.1509	18.0655	18.0232	23.5056	23.1222	19.1436	22.7816	13.5218	10.2381	17.122	18.1998	15.5189	17.5831	17.6233	19.3966	24.4076	25.4366	21.3954	22.0612
AT1G10480	8.81162	6.11702	6.88238	8.237	9.30233	8.41579	17.3519	10.9794	5.29509	13.8201	10.8636	8.6493	5.20881	7.0032	7.56556	12.0093	9.17543	9.7883	17.3059	15.0356	5.90085	14.7231	10.9149	6.81784	6.69365	6.85818	5.63938	11.9796	8.54374	7.73788	12.7895	11.5054	4.43774	15.8562	11.1216	9.22257
AT1G10960	111.959	89.2573	146.307	156.343	91.9327	153.304	346.33	341.049	187.518	389.406	401.522	274.41	100.147	82.0146	118.055	124.56	83.3168	127.409	300.608	365.53	199.781	325.819	515.925	291.305	143.695	126.827	188.953	177.818	152.986	168.422	493.083	467.674	279.743	590.249	585.306	365.685
AT1G10970	3.6931	2.30589	5.04061	3.81402	2.72655	5.71884	21.6335	24.8756	13.9568	18.7744	22.6574	17.463	2.65354	2.95548	5.53735	4.07863	3.40068	6.00866	17.405	22.1474	16.8549	17.6216	19.6536	15.6644	2.38819	2.36263	4.62021	3.09363	2.33618	5.26834	19.4695	17.1751	11.3593	17.2248	20.7512	16.3883
AT1G11100	3.07759	3.20263	2.71418	2.69225	2.02085	2.04709	35.9271	45.1629	35.6601	29.7588	47.7733	30.8481	2.81734	3.18035	2.73648	2.16879	3.11195	1.64754	35.8008	35.1372	32.797	26.1195	39.8513	25.8413	2.48909	3.6752	1.69861	2.76452	2.50305	2.89759	28.7008	30.0731	24.8381	25.2363	40.926	28.9615
AT1G11270	2.72123	3.1706	2.2295	2.8525	2.59824	2.82693	132.087	129.196	50.1072	116.265	110.729	44.9237	1.96559	2.47361	2.67209	2.49249	2.53447	1.67984	115.989	125.058	49.2281	92.6205	87.2512	29.3666	2.52273	2.39544	2.95558	2.46832	2.30281	2.46954	151.762	128.581	49.1463	101.646	97.9579	42.3973
AT1G11265	0	0	0.0323116	0	0.096231	0.162467	5.344	4.3262	0.588343	3.91134	5.21586	0.855064	0	0	0.193163	0.12948	0.0962458	0	4.49162	4.48145	0.749831	3.35963	4.04633	0.399093	0	0.0984428	0	0.0987329	0.066748	0.0987815	5.40448	5.30506	0.827936	3.47166	4.88264	0.597145
AT1G11320	3.82269	2.81831	3.45734	4.77553	3.17562	3.54178	8.24134	3.93291	11.1458	10.1369	4.78398	14.1743	3.63634	3.46948	3.155	3.81967	3.68942	3.10124	6.209	4.05928	11.0193	9.5519	4.38636	13.6024	3.16182	2.62514	2.61586	4.37716	4.03825	3.55613	7.68711	4.27721	10.1008	9.38017	5.42515	14.8623
AT1G04913	0	0	0.0323116	0	0.032077	0	0.193157	0.0983227	0.261486	0.065189	0.0664441	0.0657741	0	0	0	0	0	0.0646093	0	0.0649485	0.22821	0.197625	0.0680056	0.133031	0	0	0.0679443	0	0.066748	0	0.0335682	0.0663133	0.13247	0	0	0.165874
AT1G12060	5.31289	4.16342	3.52197	5.22424	5.96632	5.45889	37.2148	36.3139	22.8473	35.9191	36.1788	33.3146	4.97949	5.26846	4.89347	5.95609	4.87645	4.84569	39.797	37.7351	25.8529	37.2853	33.3568	30.2645	5.71819	4.88933	7.06621	6.54928	5.1396	5.66347	31.017	27.1221	16.625	30.811	29.5332	25.8763
AT1G12250	31.8773	35.5492	26.4955	30.2878	43.2719	30.5763	41.2389	41.5577	34.2546	35.4628	41.1289	36.5375	32.7926	33.6668	27.0751	33.0175	37.2471	27.3943	40.5236	42.8336	37.3938	39.7557	43.5236	35.0869	30.7773	33.569	34.5157	30.9692	35.5099	34.7381	35.7501	42.7057	42.1254	34.6499	38.5525	37.1557
AT1G12610	0	0	0	0.0320506	0.032077	0.0324934	0.0643855	0.163871	0	0	0.0664441	0	0	0.0642496	0	0	0.0962458	0	0.0330266	0.0324743	0	0.0658752	0.0680056	0	0	0	0	0.032911	0.033374	0.0329272	0.100705	0.132627	0	0.0333814	0	0
AT1G13080	25.5602	23.7635	21.7457	27.1789	27.7787	25.0199	63.8382	76.3967	45.4985	120.893	98.8356	71.3321	23.325	23.7723	20.5719	29.7157	27.7829	26.3929	63.2789	60.2398	38.8608	106.29	78.5805	56.9373	23.7137	23.5935	20.723	27.6123	20.6585	24.4649	46.022	51.7243	30.1369	99.8771	71.0017	52.9137
AT1G13195	6.09038	6.27715	5.23448	5.35245	6.76825	5.68635	14.5511	15.8627	15.4277	12.3533	17.0761	16.7724	6.87956	6.93895	7.66214	6.3769	6.67304	5.78253	15.5886	15.75	15.1596	13.6032	15.7773	14.6999	5.98728	6.72693	6.14896	5.52904	4.73911	5.76225	10.0369	11.6048	7.65013	10.8823	15.36	13.6348
AT1G13310	0.0323956	0	0.0646233	0.0961517	0.064154	0	0.289735	0.22942	0.196114	0.29335	0.265776	0.460419	0.0327598	0.0963744	0.160969	0.0323701	0.0320819	0.0646093	0.132106	0.0974228	0.326014	0.0988127	0.204017	0.133031	0.134546	0.0656286	0.169861	0.0987329	0	0	0.167841	0	0.198705	0.400576	0.0678144	0.165874
AT1G13360	30.2251	27.0302	17.319	30.5442	38.1396	20.4059	109.97	87.7039	11.9957	86.7666	71.7596	19.1403	32.9891	29.876	22.3747	36.6753	30.7986	17.3153	120.646	102.586	13.8556	89.0303	72.766	16.6289	28.4228	26.5139	25.3092	31.1338	25.965	16.6611	99.0597	97.8121	13.9093	84.0209	62.3553	18.0802
AT1G13600	0.583122	0.960789	0.646233	0.512809	0.32077	0.617375	1.48087	1.2782	1.56892	2.99869	1.86043	2.07189	0.589676	0.835244	0.643878	0.517921	0.513311	0.743007	1.45317	1.20155	1.23885	1.94332	2.4142	2.06198	0.773638	1.31257	0.747387	0.888596	1.10134	1.15245	2.38334	1.85677	1.15911	3.17123	1.59364	1.19429
AT1G13610	0.0647913	0.0320263	0.0969349	0.160253	0.032077	0.0649868	0.0965783	0.22942	0.0653715	0.260756	0.199332	0.197322	0.0655196	0	0	0.12948	0.224573	0.193828	0.132106	0.22732	0.0652027	0.164688	0.272023	0.0665155	0	0.0656286	0.0679443	0.032911	0.066748	0.0329272	0.201409	0.0994699	0.0662349	0.0667627	0.135629	0.132699
AT1G13640	29.4152	31.0335	33.0225	35.8325	34.8036	35.3528	51.0899	54.2741	57.3308	50.3911	64.1518	56.0067	33.1202	33.2813	36.0571	39.977	32.0178	35.3413	47.9876	46.698	45.8375	44.7951	54.7105	48.6561	30.4073	30.0907	28.2309	37.321	26.2987	32.7296	38.3684	39.7548	40.1052	39.39	61.4059	55.3354
AT1G13650	9.62151	9.76802	7.94866	18.2047	19.8236	11.1777	13.8107	18.8452	12.9109	16.721	23.7538	12.6615	17.2972	15.0986	25.4654	17.1885	18.5113	19.4474	11.229	14.9382	17.996	11.2317	14.0772	10.0771	18.7691	20.148	16.9521	33.3059	26.8661	32.532	27.828	27.4537	19.175	15.8562	19.5984	13.0377
AT1G13930	308.795	295.507	184.693	244.482	399.744	243.928	533.724	513.408	300.218	381.421	417.834	278.422	391.119	389.417	251.885	331.793	343.02	278.143	514.488	512.801	344.107	308.658	368.625	256.717	332.361	330.538	350.049	318.644	294.559	192.163	532.828	481.467	311.039	381.85	400.105	250.336
AT1G14200	5.76642	4.45165	4.81443	3.46146	6.67202	5.16645	208.963	265.537	74.36	115.417	201.492	55.9738	6.06056	6.81045	8.11286	3.88441	4.90853	4.1996	188.053	223.423	74.1029	112.416	170.728	51.1504	6.22274	6.39878	9.03659	4.41007	5.03947	4.31346	230.647	241.646	80.3098	121.308	206.122	59.9799
AT1G14205	1.68457	1.76145	1.64789	1.76278	2.14916	1.62467	29.6173	32.0532	16.1141	25.0978	38.4711	16.7395	1.90007	1.89536	1.35214	0.841621	1.53993	1.16297	28.8652	27.116	13.823	27.7664	33.0847	15.4316	1.98455	2.46107	2.17422	2.17212	1.6687	1.71221	26.0489	26.9232	7.55078	23.6006	35.1279	14.3315
AT1G14210	14.0273	14.3158	13.3124	17.756	18.7971	14.9145	26.7522	27.9564	15.7545	28.2268	31.3948	22.7907	15.3971	14.3277	11.1713	19.3573	15.7843	13.9556	25.5626	28.0902	15.7791	22.7928	29.9565	21.285	16.5491	10.6646	13.4869	15.2707	14.8181	13.105	22.4235	20.7229	13.7769	23.0331	27.0579	18.047
AT1G14250	1.91134	2.69021	2.06794	1.57048	3.01524	1.13727	2.83296	3.40852	2.18994	1.36897	2.02655	2.20343	3.0139	2.79486	1.96383	1.00347	2.21365	1.03375	3.13753	3.11753	2.99933	1.38338	1.56413	1.66289	2.18637	3.34706	2.88763	1.15188	1.60195	2.63417	3.65893	2.9841	3.54357	1.0682	1.22066	2.7535
AT1G14360	14.1569	15.9491	15.2834	16.1214	16.7763	16.9616	109.842	97.8966	131.266	156.682	117.606	181.339	15.3643	15.0665	15.0989	14.8902	15.3993	15.9908	104.364	86.4465	118.082	161.032	104.219	168.949	17.3564	16.079	22.5235	16.0276	15.1518	16.4636	87.143	74.7019	94.5503	146.144	108.367	181.034
AT1G14590	7.35381	7.49415	6.97931	9.19851	9.68726	7.27852	19.6698	15.7644	16.6697	22.4902	18.3053	18.5483	7.27268	7.5172	5.7627	6.24742	7.95632	6.52554	19.5187	14.5485	16.1377	23.7151	15.9473	17.028	6.29001	6.26753	6.89635	6.38473	6.00732	5.89396	16.4148	10.7427	10.5976	18.8605	15.9025	15.194
AT1G14950	0	0.0320263	0.0646233	0	0	0.0649868	0	0	0.0980572	0.130378	0.365443	0.361758	0	0	0.41852	0	0	0.226132	0.825665	0	0.586825	0	0.714059	2.19501	0	0	1.93641	0.032911	0	0	0	0.132627	0.0662349	0	0.0339072	0.928892
AT1G14980	55.2022	43.4917	60.035	56.1205	60.0161	61.9974	187.233	195.466	206.999	176.141	219.565	242.937	57.9521	51.753	56.951	52.7632	44.6901	56.9208	196.31	188.253	260.126	166.928	221.596	265.264	60.8483	45.9072	78.5436	57.6271	59.5392	57.5237	182.208	157.56	207.68	187.436	243.081	243.071
AT1G15385	0.0323956	0.0960789	0.290805	0.160253	0.096231	0.454908	0.708241	0.524388	0.0980572	0.358539	0.631219	0.328871	0.229319	0.256998	0.0321939	0.22659	0.224573	0.452265	0.495399	0.584537	0.163007	0.988127	0.748062	0.166289	0.0336364	0.164071	0.305749	0.0658219	0.233618	0.329272	0.939909	0.497349	0.198705	0.634246	0.813773	0.199048
AT1G15410	12.8935	13.0988	12.0846	15.3843	13.4403	11.4377	36.249	30.2506	20.494	65.9387	45.9129	39.1356	11.2366	12.6572	11.3322	13.9191	11.9986	10.0467	30.8138	22.667	19.2674	58.1348	34.5469	28.901	10.6964	11.5178	10.0218	14.2834	12.8824	11.9855	35.6158	28.6473	18.612	78.3461	59.202	42.4636
AT1G15440	24.7503	25.0446	29.5651	32.8518	27.0409	29.374	38.6957	38.6736	52.8855	38.7549	42.3581	42.7532	28.9597	29.5869	33.8036	27.3851	29.1625	32.7246	34.5128	34.9748	47.4024	30.4014	35.941	39.1111	32.7955	29.0734	25.581	27.5465	27.5002	28.5478	31.9905	29.211	37.9195	31.6122	36.1112	37.7196
AT1G15580	0.129583	0.0320263	0.0323116	0.0320506	0.160385	0.0649868	0.869204	0.917679	0	0.130378	0.564775	0	0.196559	0	0.128776	0	0.0320819	0	0.330266	0.584537	0.0326014	0.0988127	0.272023	0	0.100909	0.164071	0.101916	0.0987329	0.066748	0.0329272	0.402818	0.165783	0.0662349	0.166907	0.203443	0.0331747
AT1G15820	591.998	579.708	486.613	722.997	756.087	572.404	779.805	753.971	581.414	776.108	818.99	786.165	587.58	571.596	603.764	649.667	601.664	562.553	789.402	787.663	846.983	806.411	804.711	767.289	593.548	558.269	750.071	735.165	697.049	576.39	871.295	860.912	798.13	859.036	910.849	772.904
AT1G15950	19.7613	20.9452	22.8766	26.602	22.9992	28.9191	29.0057	24.7773	33.3068	26.2386	26.478	29.4668	21.6215	24.9931	22.5357	26.0579	26.5959	25.9729	26.9827	26.5639	32.6666	24.5714	26.8622	28.8012	21.4264	21.6246	17.9373	24.4528	22.7277	23.8393	26.1496	25.3317	35.8993	27.1724	22.7856	26.1417
AT1G15970	8.13131	8.71115	9.46731	10.4805	8.82118	8.15585	25.1103	23.8924	21.7033	27.4446	28.8367	26.6714	10.0573	9.21981	10.2055	8.70754	8.91877	7.97924	24.7699	22.7969	23.5382	23.4845	23.3939	28.4021	9.35092	9.28644	8.6629	10.2024	8.477	8.95619	22.2557	20.1261	17.9828	22.9664	26.5493	24.2507
AT1G15980	236.78	232.127	196.325	245.828	277.691	239.054	289.703	282.448	292.08	270.469	281.823	286.874	252.25	247.618	229.639	286.993	277.477	255.885	297.834	285.676	284.577	320.252	267.364	253.624	211.775	213.49	163.508	274.346	226.71	233.124	252.5	270.89	271.099	256.736	262.306	235.64
AT1G15990	0	0	0	0	0.064154	0	0.0643855	0.131097	0.0653715	0.0977835	0.0332221	0.0986612	0	0.0321248	0	0	0.0641638	0.0323046	0.0990798	0.324743	0.0326014	0.0329376	0.102008	0	0.0336364	0.0656286	0	0	0	0	0.0671363	0.165783	0.26494	0.166907	0.0678144	0
AT1G16030	8.1961	7.46213	5.39604	6.53832	7.89095	59.8854	12179.8	10705	10504.8	9698.59	9223.5	9075.22	5.83124	6.10371	7.66214	8.77228	5.58225	6.75167	12426.8	11721	12139	10301.5	9334.66	10208.4	7.83729	7.25196	19.0584	11.453	6.5413	7.90252	14370.5	13076.7	12584.1	10365.3	10014.7	9919.5
AT1G16040	6.86788	6.53336	6.68851	7.24343	6.44748	6.07627	57.9791	64.598	116.525	43.3181	68.6368	94.7148	5.24157	4.88297	4.12082	5.37343	6.25597	5.5564	57.0699	52.6408	110.127	47.5289	52.6024	85.7385	5.95365	5.38154	4.89199	5.79233	5.94057	5.63054	48.4389	52.1554	90.3775	40.091	63.9829	90.5338
AT1G16080	42.3087	46.3741	44.9132	64.8704	70.7619	49.9749	57.6572	60.9601	60.7301	63.2007	69.0022	70.3126	44.5533	44.7498	49.8683	45.8036	49.2137	42.8682	48.9124	53.3552	59.2041	62.285	58.5528	58.1345	45.3755	43.3477	48.7161	61.1486	56.0683	53.0456	54.8168	57.6262	62.7244	62.8571	57.7779	63.8945
AT1G16150	0.939474	1.31308	1.42171	1.12177	1.60385	0.812335	1.3199	1.37652	1.17669	1.30378	1.39533	0.986612	0.950034	2.44148	2.76867	1.32717	1.63618	1.51832	1.4862	1.36392	1.43446	1.54807	1.36011	1.03099	1.54728	1.47664	0.95122	1.41517	1.20146	1.31709	1.44343	1.12733	1.35782	1.10159	1.08503	1.02842
AT1G16280	13.347	13.6432	12.2784	13.5253	13.761	15.2394	21.5048	23.1714	29.0249	26.8253	23.5877	28.9735	14.5126	14.7774	15.6784	13.4012	13.7311	14.6663	23.4489	20.8485	27.4177	19.4661	19.4836	23.5465	13.8918	13.8804	11.7883	15.0403	15.0183	14.4879	18.0261	16.7773	21.8244	21.0636	20.5139	25.1796
AT1G16410	4.66497	4.00329	7.98097	16.7945	20.7218	11.2102	37.5368	39.1324	28.0117	28.2594	34.8167	31.0125	11.0728	8.60944	9.11087	15.6995	13.0573	4.10269	33.588	38.5145	35.3725	22.4634	26.8962	26.2736	30.5082	18.3104	10.1577	25.7364	18.4224	18.077	74.2528	67.5401	79.0845	42.9284	38.4847	34.933
AT1G16500	3.30436	3.13858	3.48966	3.14096	3.59263	3.9642	7.9838	9.01292	4.28183	14.9283	8.20585	6.47875	4.38981	4.24047	5.18321	4.72603	3.65734	4.9103	8.02546	9.54743	4.98801	14.4925	8.19468	7.21693	2.65728	2.5267	3.49913	3.35692	3.4709	3.65491	7.4857	5.70294	2.74875	12.3845	5.6625	4.64446
AT1G16640	0.615517	0.448368	0.38774	0.961517	0.737771	0.649868	1.22332	1.34374	0.9152	1.10821	1.79399	0.756403	0.818995	1.41349	0.257551	0.712141	0.320819	0.258437	1.84949	1.62371	1.01064	0.823439	0.646053	0.498866	0.975456	0.885985	0.509582	0.756952	0.734228	0.263417	1.34273	0.895229	0.430527	0.667627	1.15284	0.497621
AT1G16730	2.2029	1.60131	1.45402	1.76278	2.50201	2.17706	2.41446	2.19587	2.77829	2.3794	2.45843	2.7954	1.08107	0.899494	1.19117	1.52139	1.79659	2.03519	2.14673	2.17578	2.99933	2.40444	2.72023	2.86017	1.21091	0.951614	1.93641	1.31644	1.43508	1.48172	2.48404	2.71884	4.66956	4.27282	3.05165	2.6208
AT1G16840	55.105	57.231	53.1203	48.3643	49.8156	46.2381	62.2286	65.0896	65.5676	53.0313	70.1982	77.3504	47.5017	48.3478	43.7837	39.9123	46.8396	50.1691	62.2221	62.4155	68.1695	59.2876	67.5976	69.0763	45.0392	50.5996	53.1664	37.0248	38.5803	46.5919	47.1297	50.6965	52.5905	48.1693	63.3387	64.757
AT1G17260	0.22677	0.320263	0.743168	0.288455	0.288693	0.389921	0.547277	0.491614	0.751772	0.521512	0.365443	0.197322	0.294838	0.417622	0.41852	0.453181	0.449147	0.258437	0.330266	0.22732	0.48902	0.362313	0.408034	0.0997732	0.639092	0.426586	0.441638	0.559486	0.400488	0.658543	0.604227	0.530506	0.529879	0.23367	0.576422	0.464446
AT1G17490	1.13385	1.63334	1.35709	1.95508	2.24539	1.4622	1.73841	1.08155	1.50354	1.23859	1.59466	1.38126	1.70351	1.31712	1.19117	1.9422	1.53993	1.64754	1.88252	1.20155	1.33666	1.35044	1.36011	1.76266	1.37909	1.18131	2.14025	2.20503	1.60195	1.9427	1.77911	1.5252	2.15263	1.46878	1.45801	1.72508
AT1G17590	3.85508	2.75426	4.29745	4.07042	4.36247	4.54908	7.33995	6.03046	8.26949	8.05084	6.34541	7.99156	4.35705	3.5016	3.57352	3.72256	4.04232	3.68273	7.66217	4.64382	6.68328	5.36883	4.14834	6.38549	3.9691	3.08454	3.32927	3.15945	4.20512	3.72077	5.13593	3.94564	5.53061	5.64145	4.81482	6.76764
AT1G17600	1.23103	0.704578	1.58327	1.60253	1.47554	1.13727	5.37619	5.11278	11.2766	6.32333	5.34875	10.8527	1.47419	1.18862	1.38434	0.971102	1.02662	0.83992	5.38333	3.76701	10.3672	3.82076	3.43428	7.28345	1.24455	1.18131	1.39286	0.987329	0.967846	1.05367	4.46457	3.28251	6.2592	4.57325	4.2384	8.42638
AT1G17870	4.95653	6.11702	1.9387	4.74348	1.21893	3.21685	488.396	523.175	344.998	534.517	600.09	423.026	0.655196	0.963744	0.515102	5.37343	1.09079	2.61668	508.907	496.402	375.046	536.356	476.481	380.269	1.98455	1.31257	1.56272	5.49613	1.73545	2.33783	475.325	442.077	280.306	557.302	563.945	476.289
AT1G18320	0.453539	0.544447	0.710856	0.608961	0.801925	0.454908	1.06236	1.04878	1.34011	1.89048	1.99332	2.10477	0.458637	0.546121	0.869235	0.517921	0.609557	0.387656	0.990798	0.746908	1.82568	1.64688	0.986082	1.62963	0.740001	0.525028	0.543554	0.756952	0.66748	0.954887	0.805636	0.629976	1.75522	0.867916	0.779866	1.09477
AT1G18330	31.5858	40.9937	29.6621	25.2238	35.9263	23.3628	120.433	140.929	94.8867	109.713	155.413	102.904	29.2545	33.0885	25.9161	27.7735	43.7597	27.9112	131.578	128.403	84.6331	114.985	142.642	93.1549	26.7746	29.2703	21.5383	24.8149	26.9662	23.0161	103.121	101.327	64.844	95.5709	133.086	95.9744
AT1G18360	14.902	17.2622	13.2801	16.0253	17.2895	13.6147	17.0622	17.9931	15.9833	11.7014	14.5845	11.1487	17.7558	19.1142	15.3887	14.5665	17.1317	12.9219	19.6838	19.3871	14.7032	12.0552	12.649	11.1413	15.2373	16.6697	10.5314	14.7112	15.4188	13.6977	20.208	19.7614	15.8964	9.34678	13.156	10.5496
AT1G18740	17.4289	19.0556	19.0962	22.6598	19.5028	24.1426	52.1201	45.0646	35.0064	58.4093	52.9892	52.3891	20.5076	20.1744	19.4129	24.9573	21.4628	22.5486	53.2058	47.5423	31.8841	73.1544	44.5097	39.2109	16.9191	18.9995	20.9268	21.1288	16.0195	20.8429	49.5131	42.0758	19.0756	48.1359	46.2155	45.8474
AT1G19025	2.9804	3.71505	3.45734	2.69225	2.27747	3.41181	4.18506	3.73626	4.77212	5.76923	3.52154	6.54453	2.62078	2.85911	2.99403	2.71908	3.59318	3.87656	5.41636	3.89691	5.99865	5.23708	3.70631	6.15268	3.26273	3.24861	2.44599	3.22527	2.93691	3.12808	3.96104	3.44829	4.1728	3.63857	2.91602	4.81033
AT1G19140	9.52432	8.45494	9.59656	10.7369	11.4836	11.5677	12.1045	10.2583	14.6432	10.5932	11.7274	14.8978	8.61583	8.89857	11.7508	10.2937	10.17	11.0482	10.9318	9.87218	14.7684	13.9655	12.683	16.3296	10.3264	9.8771	13.7927	11.5847	10.98	12.7428	12.1852	12.4337	15.499	15.1218	14.3767	16.8196
AT1G19230	7.35381	7.55821	6.78544	7.72419	6.2871	6.85611	16.193	17.9931	8.56366	16.2647	20.0329	9.24127	7.04336	7.9027	4.82908	8.67517	8.02048	6.62245	15.9188	14.516	8.24815	13.702	17.9875	8.38095	6.42456	8.99111	3.56708	10.1695	8.27675	7.14519	13.2259	14.5558	5.82867	12.8852	17.7674	6.83399
AT1G19490	1.58739	1.40916	2.13257	1.95508	1.86047	2.50199	4.57137	5.70272	3.79154	6.45371	8.47162	3.74913	1.99835	1.86324	1.38434	2.03931	2.11741	2.0998	5.0861	4.51392	2.77112	4.57832	6.86857	3.59184	1.88364	2.32981	1.73258	2.20503	2.23606	2.93052	5.13593	4.87402	2.8481	4.74016	7.96819	3.84827
AT1G19670	8.03412	7.59023	7.04394	13.7176	21.235	8.96818	20.0239	18.9435	14.4471	12.1252	14.7506	13.7139	14.1195	11.0509	8.75674	10.2937	12.6724	8.04385	14.9941	19.5495	14.5076	12.121	12.7171	9.34543	13.1518	11.7475	10.7692	10.0708	9.17785	11.4586	18.2275	23.077	21.1289	11.0826	13.4951	12.1751
AT1G20220	41.758	36.6701	49.0814	51.0886	56.4876	66.7415	94.872	87.6383	123.487	147.718	99.4668	164.896	59.7211	59.977	66.3516	57.295	50.6574	77.0789	93.9607	88.8821	136.176	111.164	83.2049	165.624	62.9337	55.8499	77.7962	62.8599	62.3426	66.5458	107.72	90.9155	124.488	164.77	114.301	199.048
AT1G20310	0	0.0640526	0.0323116	0.0641011	0.224539	0.0649868	0.321928	0.294968	0	0.619295	0.298998	0.0328871	0.0655196	0.128499	0.0965816	0	0.128328	0.0323046	0.660532	0.487114	0.0652027	0.527001	0.374031	0.0997732	0.235455	0.0984428	0.0339721	0	0.066748	0.0658543	0.268545	0.39788	0.0662349	0.300432	0.135629	0.0663494
AT1G20390	44.6736	60.6258	82.0715	26.2494	33.1997	73.955	73.3029	86.7862	172.548	54.7914	74.5171	80.5075	36.6255	46.7094	89.5956	35.5099	52.1331	75.8513	65.4917	75.2104	111.203	44.3669	63.3812	61.2608	52.0019	53.0935	39.1699	24.0579	43.7533	62.5287	65.6258	97.5468	118.163	38.9561	67.3397	91.4627
AT1G20400	1.19864	1.60131	2.45568	0.448708	1.70008	1.9496	2.09253	2.58916	3.39932	1.59713	2.5581	2.00611	1.31039	1.28499	2.89745	0.841621	1.82867	1.74445	2.57607	2.1433	2.54291	1.54807	2.3802	1.66289	1.64818	1.67353	2.58188	0.625308	1.83557	1.90977	2.41691	3.11672	3.04681	1.53554	2.20397	1.89096
AT1G20440	667.577	657.532	441.603	552.007	665.277	461.374	2641.67	2511	601.646	2658.11	2648.26	863.121	724.221	774.721	440.992	723.244	719.79	548.888	2694.64	2386.27	629.109	2696.04	2287.23	832.009	518.034	606.309	521.031	673.26	570.095	503.456	2094.62	1910.25	543.855	2904.25	2514.02	864.201
AT1G20450	339.668	308.733	227.668	230.508	297.226	210.85	793.584	887.33	212.882	1096.87	1183.34	365.31	444.452	412.161	193.324	317.518	341.544	225.648	924.579	867.453	229.579	978.543	1175.38	367.165	329.401	392.557	224.794	320.322	364.578	264.175	817.989	570.924	208.077	1021.77	1072.25	346.311
AT1G20640	17.8824	19.9524	23.9106	21.3777	19.9198	25.3449	228.311	232.861	176.699	215.189	226.275	187.654	19.2955	20.5277	31.2603	19.5191	20.4362	25.3914	225.539	199.684	156.584	184.879	196.978	161.234	22.3682	23.495	25.4451	23.1035	21.9267	28.8771	209.801	217.972	128.231	160.297	185.201	175.063
AT1G20823	3.98466	3.07452	3.6189	3.65376	3.56055	2.79443	25.883	27.6615	3.56274	13.7549	24.5179	3.88067	3.93118	4.17622	2.67209	4.20811	3.20819	4.71648	23.548	32.3768	2.99933	11.7587	19.7216	3.89116	4.84364	4.20023	4.58624	4.08096	4.27187	4.05004	22.1214	24.4696	2.74875	14.2872	22.4127	4.24636
AT1G20920	34.2098	34.6204	34.9612	36.2171	43.9776	33.4357	64.0636	69.7436	98.5148	101.825	81.5934	90.571	34.1357	41.3446	43.5261	35.1862	39.4287	36.4073	58.2589	52.8356	71.2992	78.4244	55.2206	73.4664	37.3028	37.6052	46.2701	34.359	37.9462	39.5784	57.838	51.5917	66.6985	72.3708	66.3564	89.9035
AT1G20990	0.323956	0.25621	0.290805	0.256405	0.192462	0.389921	0.35412	0.294968	0.326857	0.325945	0.265776	0.295984	0.229319	0.289123	0.386327	0.29133	0.320819	0.387656	0.396319	0.714434	0.260811	0.0658752	0.204017	0.266062	0.437273	0.295328	0.271777	0.32911	0.133496	0.296344	0.469954	0.39788	0.629231	0.200288	0.101722	0.165874
AT1G21010	3.07759	4.29152	2.35875	4.96784	5.10025	3.54178	4.86111	4.52284	2.68023	10.0391	7.27563	5.95256	4.06222	4.69022	3.25158	4.4347	4.45939	2.55207	5.02004	4.87114	3.29274	9.2884	7.10659	4.19048	3.90182	4.33148	5.40157	4.44298	3.87138	3.06223	4.02818	2.88463	1.82146	7.878	5.73032	3.81509
AT1G21140	1.26343	1.3451	0.710856	1.02562	0.705694	0.779842	2.83296	2.32697	0.751772	2.73794	1.32888	1.41414	0.818995	0.995868	1.09459	0.971102	0.898294	1.19527	2.31186	1.0067	1.20625	3.55726	0.952079	1.19728	1.21091	1.27976	0.713415	0.822774	0.867724	0.559762	2.45048	1.19364	0.298057	1.76921	1.32238	0.431271
AT1G21340	0.0647913	0.320263	0.19387	0.160253	0.064154	0.129974	0.708241	0.917679	1.11131	1.1734	0.996662	0.986612	0.163799	0.128499	0.257551	0.16185	0.128328	0.290742	0.759612	0.552063	1.20625	0.494064	0.578048	1.06425	0.168182	0.295328	0.203833	0.263288	0.200244	0.23049	0.402818	0.364723	1.05976	0.73439	0.915494	0.796193
AT1G21350	28.7673	34.076	31.7623	43.1721	41.6039	34.9629	43.0417	52.2749	57.9518	50.0977	58.7698	65.7084	34.1357	36.7829	31.1959	46.1921	35.8034	33.8876	44.8171	47.2176	53.564	55.7304	45.1897	49.8866	31.1473	27.3015	31.2204	41.1058	31.9389	36.6479	33.1318	37.6328	40.3039	45.4988	46.5207	52.2833
AT1G21410	12.1808	14.0275	13.7971	9.99978	15.0762	18.3588	26.6234	24.6135	35.3006	27.9335	31.0626	41.2404	12.1866	11.5007	14.1975	14.2105	16.6505	13.2126	24.869	20.7511	35.1117	30.3355	26.2162	34.9871	12.3446	13.421	15.9329	14.4808	13.9837	18.4721	19.5702	20.4576	31.4947	28.0737	25.8712	35.2979
AT1G21529	0	0	0	0	0	0.0974802	0.869204	1.54039	0.294172	0.814862	1.32888	0.427532	0	0	0	0	0	0	0.957771	1.03918	0.130405	0.790502	0.918076	0.0665155	0	0	0	0	0	0	1.00705	0.862072	0.13247	0.667627	0.983309	0.232223
AT1G21550	2.88321	4.00329	0.872414	4.07042	2.75862	1.88462	223.997	221.816	13.5319	333.279	306.241	30.9796	2.58802	1.92749	1.64189	3.33412	2.43823	1.32449	228.973	240.634	18.6154	414.19	305.447	27.0718	2.25364	2.92047	1.86847	4.27843	1.86894	1.51465	240.516	219.033	15.3003	433.257	311.675	34.8666
AT1G21560	8.64964	8.7752	11.0183	10.2241	12.9591	11.0803	24.9816	27.3337	13.5319	18.5137	25.8135	10.787	11.1711	10.7939	10.3986	10.0671	11.0683	9.88522	21.4012	19.517	13.3666	18.2474	16.1513	10.6757	8.94729	8.59734	9.24042	11.6176	10.0456	10.9318	18.2947	19.0982	11.2268	11.8838	15.4956	9.98559
AT1G21760	19.4374	18.7994	18.5469	15.3522	17.9311	16.4092	22.889	24.1546	17.8791	19.8175	26.4115	19.3705	16.2161	18.8251	16.0647	15.829	16.6184	16.8953	25.5296	24.9402	17.1483	22.694	27.2023	19.0234	15.7418	17.7525	16.1707	15.4023	14.8181	18.4063	18.0597	17.8714	15.9626	19.4947	24.7862	18.1466
AT1G21940	0.0323956	0.128105	0	0.256405	0.064154	1.75464	363.231	316.337	92.043	412.907	311.424	121.024	0.0655196	0.0321248	0	0.19422	0.0641638	0.0323046	348.298	358.743	101.944	358.657	251.825	95.9818	0.235455	0.131257	0.305749	0.230377	0.066748	0.0987815	378.548	332.793	74.6136	352.173	265.697	104.301
AT1G21945	0	0	0	0.128202	0.032077	0	7.59749	5.76827	0.490286	8.14862	6.31219	0.131548	0	0	0	0.0323701	0	0.0323046	5.41636	7.63145	0.521622	6.29108	5.57646	0.166289	0	0	0	0.0658219	0.16687	0	7.11645	8.35547	0.529879	5.84174	5.6625	0.298572
AT1G22110	2.07332	2.04968	1.61558	1.76278	1.9567	1.42971	11.2353	9.99614	1.6016	6.94263	8.93673	1.90745	1.67075	1.47774	1.09459	1.6185	1.76451	1.25988	13.2767	11.6258	2.2821	9.74952	11.867	1.89569	1.44637	1.8376	1.49477	1.08606	1.46846	0.889033	7.78782	8.58757	2.41757	5.34102	8.13773	2.68715
AT1G22190	63.1391	66.3585	63.2985	69.3254	80.3529	80.7136	105.979	110.842	46.5445	96.0886	131.161	76.1336	68.2714	72.4735	89.9819	77.4292	77.4778	86.0595	86.7278	100.962	42.5774	100.624	122.546	58.2676	51.3964	66.3177	121.009	69.0801	65.413	80.9679	72.5408	99.7683	40.8338	90.0963	113.182	72.0886
AT1G22210	0	0	0.0323116	0	0	0.19496	0.0643855	0	0	0.130378	0.16611	0	0	0	0	0	0	0	0.0660532	0.0974228	0	0.0329376	0.102008	0	0	0	0	0	0	0	0.134273	0.265253	0.0331174	0.166907	0.271258	0
AT1G22470	2.81842	3.20263	1.48634	2.6602	3.30393	1.68966	3.63778	2.06478	0.261486	3.84615	2.02655	0.328871	2.6863	3.5016	1.19117	2.75145	3.04778	1.64754	4.35951	4.15671	0.163007	5.92876	3.33228	0.266062	3.53182	3.64238	2.81969	2.13921	2.60317	1.87685	2.81973	2.18834	0.26494	3.10447	1.96662	0.232223
AT1G05773	0	0.0960789	0.129247	0.0641011	0.128308	0.0324934	0.386313	0.131097	0.2288	0.195567	0.16611	0.197322	0.0327598	0.128499	0.0643878	0.22659	0	0	0.19816	0.0974228	0.195608	0.428189	0.102008	0.0997732	0.100909	0.0328143	0.0679443	0.0658219	0.033374	0	0.100705	0.165783	0.198705	0.133525	0.101722	0.165874
AT1G22985	4.66497	4.77192	4.55594	3.33326	5.10025	3.18435	14.7443	15.9283	3.17052	9.12646	22.2256	5.52503	3.6691	4.65809	4.60372	3.62545	3.65734	4.10269	19.0894	17.6335	4.20558	9.88127	19.4496	2.79365	4.07001	3.4455	3.83885	3.25819	3.23728	3.91833	13.1587	12.069	3.04681	12.251	25.5321	5.47383
AT1G23180	19.1458	17.6145	22.5212	24.9353	19.7274	24.9874	141.197	144.797	161.01	180.15	173.452	197.421	20.2456	20.1101	23.2118	22.4648	20.6928	21.0949	142.014	118.271	165.55	152.929	139.718	167.32	18.5337	18.1791	18.311	21.8858	19.724	21.9624	123.128	106.068	121.011	148.08	155.905	185.248
AT1G24020	8.1961	10.7608	8.53027	17.4035	13.6327	10.6253	21.4082	19.0091	16.8332	21.3168	20.4316	21.0806	13.7919	12.4644	13.2961	12.7538	11.0362	9.30373	19.5187	16.2696	18.4198	22.694	15.0632	18.0922	12.7146	12.1413	13.4869	18.3643	11.6475	11.9526	24.6726	20.8555	19.2744	23.7342	22.5822	17.9475
AT1G24147	1.36062	1.02484	0.969349	0.961517	2.18124	1.13727	3.34805	2.65471	1.04594	0.456323	1.26244	0.723516	2.42423	2.31298	0.515102	1.2948	1.18703	0.83992	2.80726	2.37062	1.17365	0.922252	1.1901	0.432351	1.78273	1.3782	0.849304	1.64555	1.50183	1.11952	3.15541	1.95624	1.12599	0.300432	0.508608	0.398097
AT1G26090	6.80309	7.04578	5.0083	7.98059	7.89095	6.07627	8.72424	8.7835	7.74652	8.99608	8.1394	8.15599	5.76572	5.71821	6.24561	6.95956	6.86553	5.71792	8.12454	7.53403	7.62872	7.74033	6.66455	6.98413	5.41546	5.41436	5.77526	5.13411	6.24094	7.04641	5.84086	7.75865	6.59037	5.57469	7.56131	6.30319
AT1G26150	49.5329	55.9179	86.2397	49.5502	58.8934	55.6612	76.2646	149.745	129.011	70.3063	88.3042	72.1213	72.2354	71.7989	71.4382	53.0869	69.6819	61.928	81.5096	110.77	82.025	65.3811	104.933	78.9539	82.7456	109.107	60.0627	60.3916	79.0964	95.39	105.807	116.977	113.891	69.1996	82.1571	99.2256
AT1G26800	15.3879	14.668	9.66118	8.65365	13.4723	9.3581	297.204	314.338	141.725	186.441	310.56	136.152	13.9229	14.0064	9.11087	8.90176	13.6027	8.85147	266.723	269.309	145.239	209.252	296.743	140.181	11.3018	13.6836	13.8946	7.40497	10.3793	8.69277	273.614	282.494	145.088	203.326	325.475	156.286
AT1G27080	0.0323956	0	0	0.0961517	0.096231	0.0649868	0.386313	0.426065	0.0653715	0.0977835	0.332221	0.0328871	0	0.0963744	0	0.0323701	0.0962458	0	0.165133	0.162371	0.0978041	0.197625	0.272023	0.0332577	0	0	0	0	0	0	0.335682	0.0994699	0	0.267051	0.23735	0.0331747
AT1G27090	278.926	304.954	256.522	245.7	243.689	259.102	459.648	455.234	384.384	489.895	509.427	430.59	255.756	269.141	261.35	242.97	263.874	270.357	470.431	450.093	382.381	478.781	469.239	390.18	250.154	263.958	228.497	220.207	234.285	249.884	427.021	405.307	313.887	480.391	483.212	429.281
AT1G27170	3.95227	4.51571	5.2668	3.94222	4.26624	4.12666	8.37012	8.5213	15.8526	14.472	9.63439	17.7919	5.04501	5.52546	5.34418	5.43817	5.77475	5.29796	8.85113	6.39743	14.5076	14.0643	9.07875	14.966	3.83455	5.47998	3.02352	5.1012	4.60561	6.45372	7.95566	6.03451	12.4522	11.9839	7.83256	15.4262
AT1G27330	27.0828	25.7812	27.1095	27.0186	37.1452	27.7169	43.4924	49.3908	53.67	49.7392	52.5573	55.612	34.7254	31.2574	26.3668	29.4244	30.1249	29.4618	45.3455	49.7181	59.5953	46.2773	45.6998	65.0189	34.3428	32.7815	39.2039	29.6199	35.6434	34.0796	41.4231	33.8861	50.9346	47.4016	49.5045	54.4729
AT1G27350	17.0077	16.7818	19.4839	17.5317	18.3481	16.0193	50.1563	53.5203	63.3123	53.4224	58.2383	61.9592	18.5748	17.0583	18.2861	19.4868	17.2601	16.2492	54.7251	56.7325	68.6585	56.9491	49.6101	68.2781	18.9037	16.6697	25.8528	19.7137	16.7204	20.1514	49.5802	45.8225	50.9346	55.7469	55.7773	64.558
AT1G27720	1.36062	1.40916	1.48634	1.34612	1.31516	1.20226	1.86718	2.19587	2.61486	2.47718	2.62454	2.07189	1.44143	1.41349	1.67408	1.32717	1.6041	1.3891	2.31186	1.72114	2.21689	1.74569	2.21018	1.76266	1.17727	1.31257	1.59669	0.921507	1.13472	1.31709	1.20845	1.39258	1.19223	1.70245	1.72927	1.65874
AT1G27730	9.00599	8.13468	8.17484	9.96773	15.846	17.9039	104.208	76.1018	38.6999	55.9648	59.5671	46.1077	18.1162	17.5401	23.3084	13.3041	14.3085	27.0067	116.155	103.983	36.5787	64.0965	68.3117	37.2487	17.1546	19.787	29.9974	10.2353	9.04435	14.5209	81.9399	75.8292	30.9979	49.3711	46.758	39.9092
AT1G29030	4.92414	4.2595	5.68685	7.21138	7.5381	6.82362	10.3339	8.68517	14.0875	18.5789	12.8569	20.1269	5.40537	7.96695	8.27383	7.25089	7.47509	7.13932	8.71902	8.37836	14.0512	12.9115	8.4667	14.8662	6.62637	6.4316	5.74129	7.04295	7.64265	6.75007	7.4857	7.2613	10.995	12.8852	9.49402	17.3504
AT1G29150	123.751	114.782	126.08	124.292	111.371	156.358	295.497	264.849	390.954	306.747	302.321	451.474	119.606	120.725	136.116	136.148	112.768	140.105	293.276	262.879	412.081	305.068	279.503	404.248	117.189	113.242	118.121	125.193	98.9539	124.728	268.512	228.88	313.622	289.55	272.851	374.874
AT1G29260	21.0572	21.5217	18.0299	19.3906	22.5181	20.6008	36.4744	34.2163	39.6805	38.5919	37.6074	53.4415	18.7714	18.4396	21.8275	19.8752	18.4792	20.9011	35.0742	29.2268	39.6433	38.3393	38.1172	49.3545	18.6346	18.901	18.7866	17.9365	15.9528	18.966	24.4712	25.9948	29.3421	31.9126	33.9411	46.5441
AT1G29418	0.259165	0.352289	0.549298	0.865365	0.449078	0.519895	0.869204	0.458839	0.621029	0.325945	0.631219	1.08527	0.458637	0.321248	0.933623	0.420811	0.449147	0.549179	0.363293	0.68196	0.456419	0.691689	0.510042	0.764928	0.504546	0.656286	1.59669	0.460753	0.266992	0.724397	0.302114	0.29841	0.529879	0.400576	0.542515	0.630319
AT1G29640	1.42541	1.44118	0.710856	1.21792	2.05293	0.389921	7.27556	6.32543	0.882515	11.2777	8.47162	1.24971	1.76903	1.70261	1.0302	0.744511	2.05324	0.936834	6.93558	5.65052	0.684629	11.594	8.94274	1.13076	1.27818	1.31257	1.29094	1.21771	0.66748	1.35001	4.12889	3.64723	0.662349	7.44405	5.6286	1.39334
AT1G29770	0.842287	0.704578	0.646233	0.448708	0.866079	0.649868	2.89735	4.12955	9.02126	6.35593	4.98331	10.5239	0.491397	0.256998	0.289745	0.615031	0.83413	0.646093	3.33569	3.60464	7.0745	5.89583	3.19626	8.08163	0.269091	0.623471	0.305749	0.592397	0.734228	0.757325	3.0547	2.48675	5.72932	4.90706	3.289	8.62542
AT1G29785	1.00426	1.76145	1.45402	1.53843	1.5397	1.62467	3.15489	2.65471	3.8896	5.21512	3.35543	4.99883	0.950034	1.34924	0.611684	1.65087	1.21911	1.55062	2.84029	3.11753	4.17297	4.61126	3.16226	5.25472	1.04273	1.6079	1.69861	1.28353	1.00122	1.97563	3.45752	2.752	2.68251	5.10735	3.49244	5.83875
AT1G29810	7.48339	6.98173	7.98097	6.53832	7.28148	8.51327	15.0662	15.0761	15.7545	17.3077	16.5446	18.0221	7.46923	6.29646	7.30801	7.12141	6.64096	6.39632	14.6638	13.899	15.5509	18.3792	13.8391	17.3938	6.15546	5.87376	8.11934	6.28599	6.87504	7.73788	10.8425	11.7374	11.856	16.5238	15.36	18.611
AT1G29820	13.509	13.451	13.474	14.5189	11.4194	12.38	18.1889	17.5014	20.494	28.2268	20.8967	31.0454	11.1056	11.1152	12.9097	12.6243	12.2232	12.8572	16.5133	16.367	22.9188	29.2486	18.3615	29.034	11.5037	13.5523	12.0261	14.8428	12.1481	13.9282	15.2399	13.9921	19.738	21.9316	17.9369	29.0279
AT1G30060	0	0	0	0	0	0	0.160964	0.262194	0.261486	0.195567	0.265776	0.131548	0	0	0	0	0	0	0.264213	0.389691	0.130405	0.0658752	0.170014	0.29932	0	0	0	0	0	0	0.604227	0.29841	0.198705	0.133525	0.339072	0.398097
AT1G30070	7.71016	8.0386	6.26846	9.77542	5.93425	12.9974	910.54	968.741	814.3	698.109	796	758.803	6.15884	5.55759	6.8573	12.2683	4.52355	8.85147	829.727	886.06	839.42	685.102	712.937	736.027	7.53456	6.2019	8.18729	12.1441	5.97395	9.944	843.837	855.209	804.489	767.671	882.435	915.091
AT1G30170	0	0.0640526	0.549298	0.0320506	0.064154	1.07228	0.225349	0	0.588343	0	0.0332221	0.263097	0	0	0.225357	0.0323701	0.0320819	0.613788	0	0	0.195608	0	0	0.199546	0	0	0.679443	0	0.033374	0.428053	0	0	0.165587	0.0667627	0	0.298572
AT1G30240	9.07078	8.71115	10.2751	11.5062	7.02487	9.81301	13.0703	12.913	18.6309	16.7536	16.1459	18.0879	10.2866	12.0789	11.8152	9.54917	9.62458	9.59448	11.9556	11.0088	13.7904	13.9655	12.411	14.833	10.3937	12.0428	5.29965	7.86572	9.64508	10.5038	10.1376	10.5438	10.2664	11.7169	10.6469	14.7959
AT1G30260	1.29583	1.24903	1.71252	1.34612	2.05293	1.33223	2.09253	2.06478	1.73234	1.10821	1.76077	1.94034	2.09663	1.47774	2.35015	1.74798	1.53993	1.51832	1.68436	1.98093	1.82568	1.21869	2.17618	1.26379	1.48	1.3782	2.9216	1.64555	1.26821	1.9427	2.01409	2.88463	1.98705	1.33525	1.8988	1.16111
AT1G30475	0.777495	0.86471	1.06628	1.18587	1.73216	1.75464	5.95566	7.21033	6.70057	6.35593	7.3753	10.195	0.982794	1.09224	1.96383	0.873991	0.83413	1.64754	6.27505	5.29331	6.78108	6.2252	6.0185	8.48072	0.84091	0.885985	1.49477	1.08606	0.800976	1.31709	4.02818	4.01195	5.72932	5.67483	5.25562	7.33161
AT1G30480	16.9105	17.1981	17.319	16.6663	21.9086	18.2613	40.4663	37.7231	31.2802	35.6584	40.4645	31.4729	20.3111	20.5599	22.2138	18.7423	17.5488	19.2859	45.1804	39.5212	36.4157	27.9969	41.2454	34.6546	22.8391	21.3621	20.2474	21.5238	21.1591	22.7527	45.1156	42.8715	33.2168	35.4844	41.8415	34.8998
AT1G31270	0	0	0	0	0	0	0.289735	0.294968	0.130743	0.130378	0.431887	0.0328871	0	0	0	0	0	0.0323046	0.429346	0.68196	0.0326014	0.362313	0.272023	0.0665155	0	0	0	0	0	0	0.671363	0.431036	0	0.100144	0.305165	0.0995241
AT1G31280	12.5371	12.138	16.1235	9.83952	9.55895	15.5643	32.3215	42.9342	47.7865	36.2451	51.6603	51.1065	12.2849	12.7857	16.9018	10.585	11.0362	15.2801	31.5404	35.6892	47.4024	28.3922	39.5793	42.6032	12.7146	12.6663	11.2108	9.54418	11.0802	14.0928	22.9271	27.6858	32.5544	29.7428	46.1138	49.9943
AT1G31370	0	0	0	0	0	0	1.06236	1.60594	0.490286	0.749673	2.05977	0.591967	0.0327598	0	0	0	0	0	1.28804	1.2665	0.22821	0.527001	1.08809	0.266062	0	0	0	0	0	0	0.772068	1.32627	0	0.433958	1.59364	0.431271
AT1G31580	155.013	158.402	351.68	182.688	141.428	299.459	203.973	243.971	459.986	154.205	216.741	481.96	153.447	128.082	289.391	107.501	106.287	277.141	205.657	217.48	445.465	181.881	199.937	395.501	229.737	284.565	562.986	202.402	181.888	488.112	294.829	396.155	679.57	216.979	254.914	504.587
AT1G31690	4.14664	4.70787	1.71252	5.73705	3.81716	1.23475	7.66188	8.94737	1.30743	6.58409	6.64441	2.5323	9.13998	7.67782	2.51112	3.52834	4.39522	1.93828	6.47321	8.21599	2.64071	5.27001	3.74031	2.62736	8.17365	9.31925	1.25697	8.7214	9.54496	1.44879	14.4679	9.41648	2.6494	6.54275	6.37455	1.95731
AT1G32127	4.92414	4.29152	6.00996	4.16657	4.39455	5.4264	7.59749	8.32466	6.27566	8.83311	9.00318	7.13649	5.43813	5.23634	5.66612	4.85551	6.44847	5.29796	8.12454	6.85207	6.58548	7.57564	8.12667	7.84883	5.38183	5.25028	6.35279	4.11387	4.17175	4.77444	6.51223	7.46024	4.76891	7.91139	6.98488	7.76288
AT1G32220	60.6446	65.5899	65.4634	78.0752	82.9832	62.4198	80.0956	88.0316	80.2108	67.8292	93.5865	77.6135	69.418	66.1771	63.4219	67.4268	69.9065	62.2833	78.4712	92.2269	84.894	78.5232	102.654	85.7717	82.9474	93.3238	68.5898	94.619	82.6674	84.4911	89.862	122.58	90.1457	83.4534	94.4655	91.1973
AT1G32330	12.9583	10.4085	13.9909	12.2433	9.75141	15.9543	25.1747	20.5494	23.7952	47.6532	21.2621	33.4133	13.4315	14.3598	13.1673	12.5596	10.8758	14.2463	26.8506	19.2248	25.0378	40.1509	19.5516	30.9962	11.6718	12.1741	9.68206	11.7163	13.3496	13.566	24.9747	16.5452	21.1289	48.5699	20.5139	35.4638
AT1G32520	1.4902	1.47321	1.55096	1.53843	1.89254	2.14457	1.57744	1.76981	1.99383	1.14081	1.92688	1.97322	1.14659	1.50986	1.25556	1.48902	1.31536	1.93828	1.32106	1.78608	1.92348	1.91038	2.00617	1.92895	1.48	1.70634	2.37805	1.74428	1.60195	2.53539	2.58475	1.85677	3.01369	2.03626	2.00052	2.12318
AT1G32560	0.874682	0.736605	1.32478	0.57691	0.64154	2.37202	3.50901	1.11432	5.58926	3.32464	1.59466	2.69674	0.393118	0.256998	1.5775	0.453181	0.352901	2.51976	2.44397	1.29897	3.29274	1.74569	1.70014	10.4429	1.37909	0.623471	1.29094	0.526575	0.367114	0.954887	0.973477	1.65783	10.4982	2.03626	2.54304	3.88144
AT1G32780	1.94374	1.63334	3.10192	2.75635	2.56616	5.03648	3.95971	5.17833	5.32777	4.69361	5.01653	5.29482	2.26043	2.73061	5.31199	3.81967	2.34198	4.84569	2.67515	3.60464	4.6946	4.21601	4.99841	5.55404	2.32091	1.8376	5.91115	3.78476	3.17053	4.11589	3.12184	3.21619	5.72932	4.23943	3.56026	5.44065
AT1G32870	6.31715	6.50134	6.36539	6.18576	9.71934	7.24603	23.6617	24.0235	17.0293	39.8957	39.9329	25.2573	7.0106	9.92656	7.62995	6.0532	7.47509	6.52554	23.6801	23.3165	17.6699	41.0073	33.3568	25.0431	6.05456	6.46441	6.86237	5.72651	5.43996	6.9147	17.3547	16.2136	15.1347	34.7166	33.8733	22.9237
AT1G32880	0.0323956	0.0320263	0.0323116	0.0320506	0.096231	0.0324934	0.0965783	0.131097	0.0326857	0.325945	0.16611	0.0328871	0.0982794	0.0963744	0.0643878	0	0	0	0.165133	0.0974228	0.0652027	0.461126	0.544045	0.0332577	0.0336364	0.0656286	0	0	0	0	0.167841	0	0.0662349	0.73439	0.305165	0.265398
AT1G32890	0.0323956	0	0	0	0	0	0.515084	0.262194	0.0653715	1.36897	0.298998	0.164435	0	0	0	0	0.0641638	0.0646093	0.495399	0.22732	0.0652027	1.11988	0.510042	0.232804	0	0	0	0.032911	0	0	0.167841	0.232096	0.0331174	0.667627	0.203443	0
AT1G33102	0.453539	0.832684	0.775479	0.865365	0.834002	1.13727	0.740433	1.24542	0.784458	0.847457	0.597997	0.756403	0.950034	0.578246	0.99801	1.03584	1.09079	0.83992	1.38712	1.10413	0.586825	0.889315	1.02008	0.631897	0.47091	0.492214	1.56272	0.855685	0.734228	0.856106	0.402818	0.596819	0.761701	0.667627	0.712051	0.862542
AT1G33400	10.6906	10.5687	11.6968	10.1921	11.7402	10.6253	13.0059	15.7644	12.061	10.1369	13.023	7.46536	11.2039	11.1794	14.777	10.2289	12.4157	10.3698	13.64	13.9964	10.2368	9.68365	9.6908	7.74905	10.4609	10.2709	9.47823	10.4986	11.3138	13.1709	12.7559	13.0306	10.2002	7.77786	11.3928	8.62542
AT1G33500	0.421143	0.160131	0.323116	0.416657	0.577386	0.324934	2.51103	2.52362	5.0336	3.84615	3.25576	7.69557	0.262078	0.224873	0.869235	0.22659	0.352901	0.484569	1.71738	1.49382	5.67264	2.40444	2.89024	5.91988	0.403637	0.360957	0.373694	0.526575	0.367114	0.625616	1.64484	1.16048	3.44421	2.73727	2.10225	5.9051
AT1G33760	0.550726	0.320263	0.323116	0.256405	0.32077	0.487401	1.89937	0.524388	0.0980572	1.95567	0.863773	0.164435	0.851755	0.513997	0.901429	0.420811	0.384983	0.613788	1.55225	1.10413	0	2.60207	0.748062	0.29932	0.605456	0.853171	0.815331	0.756952	0.367114	0.428053	0.772068	0.39788	0.0993523	1.0682	0.372979	0.0331747
AT1G34060	0.421143	0.512421	0.549298	0.320506	0.737771	0.779842	0.740433	0.360517	0.490286	0.29335	0.431887	0.394645	0.327598	0.224873	0.41852	0.19422	0.705802	0.743007	0.396319	0.584537	0.456419	0.296438	0.408034	0.432351	0.47091	0.393771	0.305749	0.592397	0.467236	0.329272	0.335682	0.232096	0.165587	0.133525	0.271258	0.364922
AT1G34575	0	0	0	0	0	0	0.257542	0.196645	0	0.065189	0.132888	0.0986612	0	0	0	0	0	0	0.19816	0.129897	0.0652027	0.197625	0.272023	0.0665155	0	0	0	0	0	0	0.0671363	0.0994699	0	0.0333814	0.0678144	0.0663494
AT1G35210	0.291561	0.192158	0.226181	0.512809	0.384924	0.259947	0.837012	0.655485	0.0326857	0.749673	0.199332	0.164435	0.425877	0.449747	0.160969	0.388441	0.449147	0.161523	0.792638	0.714434	0	1.08694	0.374031	0.0665155	0.403637	0.426586	0.101916	0.362021	0.200244	0.0329272	0.537091	0.497349	0.0331174	0.400576	0.271258	0.0331747
AT1G35660	19.0162	21.0733	16.6405	17.0509	13.0233	16.6691	111.612	131.982	208.012	109.615	152.689	185.22	13.0712	15.0986	14.2619	17.8359	15.1106	15.054	104.166	107.262	177.286	91.9947	124.756	148.562	14.9682	17.1291	8.76481	15.4682	13.5498	17.0233	92.1446	96.6516	157.175	84.5884	132.95	179.94
AT1G35730	0.161978	0.0960789	0.0646233	0	0.032077	0	0.160964	0.524388	0.196114	0.29335	0.332221	0.131548	0	0	0	0.0971102	0.0962458	0.0323046	0.297239	0.292268	0.0978041	0.263501	0.23802	0.0332577	0.0336364	0	0	0	0.100122	0.0658543	0.201409	0	0.0993523	0.133525	0.203443	0.0331747
AT1G35735	0	0.0640526	0	0	0.032077	0	0.386313	0.688259	0.163429	0.488917	1.42855	0.131548	0	0	0	0	0	0	0.594479	0.844331	0.22821	0.95519	0.714059	0.166289	0.134546	0.0328143	0	0	0	0	0.268545	0.431036	0.0331174	0.73439	0.745958	0.0663494
AT1G36390	4.95653	6.18107	6.97931	8.10879	8.27587	7.24603	9.91537	11.176	9.18469	8.76792	7.80718	8.41909	8.55031	8.28819	10.0445	7.28326	7.69966	8.3669	7.79428	9.09279	8.99798	8.79433	13.7371	14.4671	16.0109	16.8665	13.6568	14.2834	11.7143	16.0026	16.9519	15.3515	13.7437	12.7183	11.2233	11.578
AT1G36630	0.0971869	0.0960789	0.0969349	0.0320506	0.096231	0	5.82689	7.11201	4.77212	5.44328	7.00985	4.90017	0.0655196	0.0642496	0	0.0323701	0.16041	0	5.31728	5.84537	5.24882	4.47951	5.44045	2.95994	0.0672728	0.0656286	0	0	0.233618	0	4.19602	4.44299	3.21239	3.30476	5.15389	3.74874
AT1G36730	80.9243	80.386	84.7857	85.9917	84.2342	92.3788	224.673	233.418	137.574	243.318	275.776	167.297	80.0322	84.3597	98.8996	86.5899	85.4662	100.177	248.327	226.8	133.503	237.513	249.683	152.453	82.1401	77.7042	93.5253	98.7658	85.0036	84.3923	206.679	193.8	113.195	231.533	274.92	162.722
AT1G43160	7.02985	5.95689	2.2295	3.74992	10.81	2.20955	10.7846	10.5533	1.63429	18.3833	21.4947	1.74301	5.864	6.93895	2.51112	5.69713	6.35222	3.26277	15.6216	14.2562	1.36926	18.8403	29.2424	2.22827	3.66637	4.56118	5.43554	4.27843	3.67114	1.87685	7.82138	6.69764	1.85458	19.3612	20.4121	1.06159
AT1G07203	0.259165	0.192158	0.290805	0.192303	0.545309	0.357428	0.482891	1.54039	0.6864	0.423728	1.26244	0.427532	0.229319	0.449747	0.257551	0.420811	0.256655	0.161523	1.02382	0.941754	0.94544	0.691689	0.884073	0.133031	0.302728	0.360957	0.237805	0.197466	0.33374	0.395126	0.36925	0.563663	0.596114	0.600865	1.45801	0.497621
AT1G44414	0.194374	0.25621	0.290805	0.192303	0.096231	0.487401	14.8087	12.1592	4.67406	20.5019	13.9865	11.3132	0.196559	0.321248	0	0.420811	0.320819	0.387656	16.8105	13.0871	6.71588	27.0088	13.2951	12.5382	0.235455	0.131257	0.441638	0.296199	0.233618	0.46098	13.6622	9.44964	5.19944	19.9621	12.7152	10.1515
AT1G45020	0.0323956	0.0640526	0.0323116	0.128202	0.064154	0.0974802	0.160964	0.262194	0.719086	0.0325945	0.0332221	0.328871	0.0327598	0.192749	0	0.0323701	0	0.0646093	0.297239	0.389691	0.749831	0.263501	0.0680056	0.232804	0	0	0	0.0987329	0	0.164636	0.0335682	0	0.662349	0.100144	0.101722	0.298572
AT1G46480	2.65644	2.65818	3.71584	3.55761	3.9134	3.11937	4.02409	4.98168	2.84366	6.38852	7.00985	2.039	3.24322	3.6301	3.86327	3.23701	3.07986	3.81195	3.23661	4.51392	2.73851	4.34776	6.90257	2.9932	4.37273	5.08621	5.09582	5.89106	6.30769	6.0586	5.50518	5.10612	2.68251	6.04203	6.54409	3.08525
AT1G47950	0	0	0	0.0320506	0	0.0324934	0.0321928	0.393291	0	0.0977835	0.0664441	0	0	0	0	0	0.0320819	0	0.0330266	0.129897	0	0.0329376	0.0340028	0	0	0	0	0.0658219	0.033374	0.0658543	0.0671363	0.265253	0.0331174	0.0667627	0.101722	0.0331747
AT1G47980	0.712704	0.352289	2.488	0.352556	0.352847	1.72215	1.09455	0.524388	4.83749	0.488917	0.531553	1.67724	0.360358	0.192749	5.05444	0.356071	0.417065	2.84281	0.759612	0.584537	2.15169	0.889315	1.36011	5.02192	0.269091	0.0984428	2.71777	0.493664	0.133496	1.61343	0.302114	0.762602	3.34486	0.534102	0.372979	1.49286
AT1G48000	0.453539	0.576473	0.581609	0.512809	0.64154	0.682362	0.965783	0.524388	0.653715	1.46675	1.32888	0.295984	0.425877	0.192749	0.57949	0.776881	0.481229	0.355351	0.660532	0.617011	0.391216	1.64688	0.884073	0.266062	0.269091	0.262514	0.611499	0.724041	0.367114	0.526834	0.503523	0.530506	0.496762	0.934678	0.813773	0.199048
AT1G48060	0	0.0960789	0	0.0641011	0.096231	0.0649868	0.160964	0.22942	0.326857	0.065189	0.265776	0.131548	0.0327598	0.0321248	0	0.12948	0.16041	0.129219	0.132106	0.0974228	0.293412	0.0988127	0.0340028	0.0997732	0.0672728	0.164071	0.203833	0.0987329	0.100122	0.0987815	0.134273	0.132627	0.298057	0.0667627	0.0678144	0.165874
AT1G48100	0.615517	0.800657	1.00166	0.993568	0.545309	0.747349	1.73841	1.80258	1.47086	1.43416	1.06311	1.54569	0.917274	0.610371	0.611684	0.582661	0.802048	0.83992	1.6183	1.16907	1.82568	0.790502	1.63214	1.46334	1.71546	0.754728	0.679443	1.38226	0.867724	1.15245	2.51761	2.71884	3.11304	1.36864	1.59364	1.72508
AT1G48130	2.88321	1.3451	8.59489	0.993568	0.352847	11.4052	3.50901	0.884904	13.205	1.56454	1.29566	2.7954	0.786235	0.67462	9.04648	1.48902	1.28328	14.5371	4.0953	0.974228	18.485	1.61394	1.49612	16.7952	0.571819	0.787543	9.34234	1.71137	0.767602	3.49028	0.469954	1.92308	42.8871	0.367195	1.18675	20.0043
AT1G48220	0	0	0	0.0320506	0.032077	0	0.0643855	0.0983227	0.0326857	0.065189	0.0332221	0.0328871	0	0.0321248	0	0	0.0320819	0.0323046	0	0.0974228	0	0.13175	0.0340028	0.0332577	0	0	0	0.032911	0	0.0329272	0.0671363	0.0331566	0.0331174	0.0667627	0.0678144	0
AT1G48405	0.129583	0.0640526	0	0.0641011	0.096231	0.0649868	0.289735	0.294968	0.294172	0.391134	0.232554	0.164435	0.0655196	0.192749	0	0	0.0320819	0.0646093	0.363293	0.0649485	0.326014	0.230563	0.272023	0.266062	0	0	0.0339721	0.0987329	0	0.0329272	0.167841	0.132627	0.13247	0.267051	0.169536	0.265398
AT1G48560	0.583122	0.768631	1.03397	0.897416	0.801925	0.747349	1.44867	0.753807	1.56892	1.1734	0.963439	2.59808	0.818995	1.09224	0.933623	0.906362	0.962458	0.969139	1.02382	0.876805	1.69527	1.44925	1.32611	2.09524	0.672728	0.9188	0.441638	0.625308	0.867724	0.889033	1.10775	0.530506	1.82146	1.83598	1.28847	1.92413
AT1G48710	0	0	0	0.224354	0.577386	0.162467	26.3981	29.6607	3.23589	33.9961	28.5377	3.51892	0.0655196	0	0.0321939	0.356071	0.320819	0.0646093	25.8268	34.8124	4.30338	24.7032	27.4403	2.66062	0.0336364	0.0328143	0.0339721	0.394932	0.367114	0.0987815	31.2855	30.902	3.84162	24.9359	27.024	3.84827
AT1G48720	0	0.0320263	0	0	0	0	4.60356	2.13033	0.621029	2.9661	3.25576	0.526193	0	0	0	0	0	0	3.03845	3.37732	1.14105	3.5902	3.6723	0.665155	0	0	0	0	0	0	3.39039	2.61937	0.463644	2.63713	3.01774	0.663494
AT1G48725	0	0	0	0	0	0	0.289735	0.294968	0.0326857	0.554106	0.398665	0	0	0	0	0	0	0	0.429346	0.422165	0.0326014	0.329376	0.578048	0.0997732	0	0	0	0	0	0	0.201409	0.165783	0	0.300432	0.406886	0
AT1G07517	0.129583	0.0960789	0.0969349	0.0320506	0.128308	0.129974	0.257542	0.0983227	0.196114	0.423728	0.132888	0.361758	0.163799	0.0642496	0	0.0971102	0.0962458	0.0323046	0.19816	0.162371	0.391216	0.296438	0.0680056	0.365835	0.134546	0.131257	0	0.0658219	0.066748	0.0987815	0.234977	0.132627	0.198705	0.100144	0.135629	0.298572
AT1G49405	0.0647913	0.224184	0.226181	0.160253	0.128308	0.19496	0.965783	0.85213	1.04594	1.27119	1.32888	1.11816	0.131039	0.0642496	0.0643878	0.0647401	0.0641638	0.129219	0.627505	0.487114	1.07585	0.889315	1.02008	1.36357	0.201819	0.164071	0.339721	0.197466	0.100122	0.296344	0.570659	0.596819	0.827936	0.701009	1.32238	1.32699
AT1G49620	1.71697	1.98563	2.03563	2.62815	3.65678	2.72945	3.9919	4.39175	3.69349	3.61799	3.55476	4.63708	2.26043	2.82698	4.47495	2.49249	2.88737	2.29363	3.00542	3.66959	3.06453	3.68901	3.91032	3.42555	3.12819	2.78921	3.73694	2.30377	3.2039	2.86466	2.61832	3.14988	2.48381	3.37152	4.20449	4.14684
AT1G49710	18.8867	17.9027	14.6695	17.6919	13.7931	16.0517	61.295	68.6293	77.694	69.0352	78.5701	94.5503	16.8713	16.2551	16.5477	15.6995	17.0997	17.3153	66.6146	60.7594	72.9619	69.9265	71.7799	88.8314	16.1791	15.9806	11.7544	16.8504	14.9849	19.3612	45.6863	46.0214	52.6899	57.4493	66.865	83.1026
AT1G49790	0.971869	0.896736	0.743168	1.34612	1.31516	0.584881	1.64183	1.04878	1.73234	2.31421	1.09633	3.38737	1.11383	1.06012	0.772653	1.00347	1.31536	0.516874	1.25501	1.10413	1.66267	2.10801	1.05409	2.9932	0.84091	0.9188	0.815331	1.02024	1.40171	1.35001	1.477	1.06101	1.65587	2.10303	1.28847	2.38858
AT1G49938	0.0971869	0.224184	0.290805	0.0961517	0.064154	0.162467	0.515084	0.22942	0.4576	0.29335	0.597997	0.394645	0.0982794	0.128499	0.515102	0.19422	0.192492	0.0646093	0.19816	0.22732	0.586825	0.428189	0.136011	0.266062	0.201819	0.262514	0.135889	0.0658219	0.133496	0.263417	0.335682	0.0663133	0.26494	0.200288	0.339072	0.56397
AT1G50030	68.4196	80.4501	89.6002	75.6073	56.1669	79.7063	89.689	106.385	137.705	91.2972	106.909	111.52	78.7873	84.4239	95.2617	73.8037	79.9482	83.2167	87.8507	89.9212	125.189	74.7024	90.3115	93.554	73.8656	79.6074	37.4033	61.2144	81.7329	82.8447	78.3481	88.8929	104.85	66.9297	93.7534	101.78
AT1G50390	0.129583	0.288237	0.452363	0.416657	0.384924	0.324934	27.7502	39.3946	7.90995	22.5554	29.8334	8.94528	0.131039	0.128499	0.160969	0.323701	0.384983	0.323046	31.6395	33.9681	9.12838	18.8403	28.6984	6.28571	0.201819	0.360957	0.203833	0.164555	0.233618	0.362199	27.6937	27.0227	6.95466	22.1652	29.3636	6.90034
AT1G50400	0.485935	0.576473	0.484674	0.57691	0.513232	0.714855	0.997975	1.17987	1.07863	1.14081	1.42855	0.887951	0.360358	0.481872	1.35214	0.679771	0.192492	0.83992	0.990798	1.55876	1.01064	1.02106	1.2581	0.698413	0.47091	0.426586	0.543554	0.592397	0.50061	0.559762	1.07418	0.795759	0.695466	0.667627	1.25457	0.763018
AT1G50590	1.19864	1.12092	2.06794	0.961517	1.251	2.33953	1.41648	2.26142	1.20937	1.72751	2.35877	1.24971	1.50695	1.12437	2.41454	1.19769	1.79659	2.35824	2.24581	2.0134	0.880237	1.61394	2.04017	0.897959	1.04273	1.08287	2.24216	1.31644	1.40171	2.93052	1.34273	1.35942	1.02664	1.03482	1.52582	0.829368
AT1G50740	17.7204	18.6713	19.6455	16.0894	19.4387	17.319	22.9856	21.4999	16.7024	23.6962	31.5942	19.7651	20.5404	18.6002	25.3366	18.2567	19.2812	21.3211	28.4359	22.8294	20.0172	22.4964	23.2919	22.3825	17.0537	18.9667	23.8145	19.4504	16.2531	18.3404	25.4447	21.4192	15.5983	27.5396	29.601	22.028
AT1G50745	0.161978	0.25621	0.646233	0.352556	0.417001	0.422414	3.89532	4.4573	5.85075	1.27119	3.18932	4.86729	0.360358	0.513997	0.547296	0.323701	0.320819	0.193828	4.32648	5.00104	4.8576	1.67982	2.51621	3.72487	0.403637	0.295328	0.271777	0.230377	0.467236	0.625616	3.65893	3.94564	3.97409	1.56892	2.17006	3.94779
AT1G51110	45.7103	52.2669	44.4608	50.1591	60.5614	44.321	59.0415	68.4326	65.4368	49.511	67.9391	56.9933	53.7588	53.6163	48.9669	48.6522	57.7475	48.037	65.789	66.0202	60.4429	61.0004	57.5668	52.1481	43.4919	42.7242	39.1019	47.7867	44.7879	43.7931	50.0837	59.5493	53.1866	38.5555	48.3856	44.6863
AT1G51200	148.664	146.969	128.536	125.029	141.011	143.881	168.046	150.893	138.326	146.936	151.825	149.077	134.905	139.422	128.035	137.508	135.803	132.32	173.72	166.008	148.141	159.451	142.234	132.632	121.293	112.389	140.679	114.892	99.054	110.174	131.688	137.998	131.178	133.359	131.696	140.594
AT1G51340	5.28049	6.11702	7.27012	5.80115	5.42102	5.10147	12.4908	16.3216	11.1458	19.2959	20.5644	13.1219	6.06056	6.45708	7.08265	6.11794	5.83891	6.10558	14.4326	12.8273	9.16098	20.6189	15.9133	10.3099	5.41546	4.88933	4.99391	5.66069	5.07285	5.86103	9.83547	10.8754	6.72284	14.4208	15.8347	9.98559
AT1G52100	22.9685	21.8419	28.6604	24.9674	22.5181	29.5365	41.5287	39.8207	59.0304	31.5515	35.7137	48.1796	21.818	23.676	39.2443	21.3319	26.6922	29.591	37.0558	37.7676	50.0105	32.8058	32.9147	50.585	30.1382	29.4344	42.1934	30.7388	25.8315	37.7016	30.782	38.1301	59.9095	28.1405	32.3136	41.8997
AT1G52230	659.737	617.691	497.858	753.156	715.189	663.126	806.557	739.059	673.457	705.704	788.06	767.321	679.405	675.424	701.054	752.96	688.703	763.358	879.135	867.16	865.762	911.284	874.382	902.815	767.583	717.025	844.683	978.344	875.4	776.027	965.353	1029.81	960.406	877.964	921.428	783.354
AT1G52560	0.129583	0.25621	0.323116	0.737163	0.256616	5.78383	1248.5	933.804	644.334	1631.39	931.978	867.265	0.294838	0.0642496	0.386327	1.06821	0.128328	1.16297	1291.84	958.056	786.475	1773.95	807.873	820.003	0.336364	0.2297	1.49477	1.5139	0.600732	0.592689	1031.58	715.155	512.426	1705.39	929.193	875.481
AT1G52770	1.4578	1.37713	1.35709	1.85893	2.50201	1.29974	2.76858	1.83536	1.79772	1.56454	1.46177	1.18393	2.65354	2.56998	1.77066	1.97457	1.92492	1.19527	1.65133	1.49382	1.33666	1.61394	1.80215	1.06425	1.61455	1.77197	0.747387	1.18479	1.46846	1.15245	2.2155	2.68569	1.45717	1.26849	1.25457	0.630319
AT1G52870	73.2142	82.5958	59.6796	80.2226	88.4684	52.1519	512.026	565.356	269.625	623.435	683.045	403.886	65.4868	61.8723	49.482	70.9552	68.0137	48.4569	466.633	481.951	305.964	601.44	706.817	397.23	68.8537	72.7821	49.4974	90.9988	89.0752	67.7641	599.125	508.523	315.411	707.218	774.847	523.431
AT1G52890	0.712704	0.704578	0.323116	0.865365	0.769848	0.162467	1.41648	0.688259	1.07863	0.456323	0.199332	0.197322	0.556917	0.73887	0.257551	0.22659	0.577475	0.129219	0.693558	0.422165	0.293412	0.296438	0.408034	0.365835	0.605456	0.557843	0.373694	0.427843	0.200244	0.46098	0.805636	0.39788	0.430527	0.367195	0.406886	0.232223
AT1G52920	0.291561	0.128105	0.161558	0.256405	0.352847	0.259947	0.289735	0.327742	0.261486	0.162972	0.16611	0.230209	0.163799	0.481872	0.354133	0.323701	0.288737	0.0969139	0.330266	0.0649485	0.22821	0.230563	0.204017	0.365835	0.100909	0.0984428	0.271777	0.230377	0.16687	0.263417	0.268545	0.165783	0.13247	0.23367	0.203443	0.364922
AT1G53180	6.6735	7.302	9.88736	5.8973	7.47394	11.3077	22.7281	20.8444	19.1212	23.0117	20.8634	27.0989	7.92787	8.0312	10.1411	8.25436	7.37884	13.2449	24.4067	20.5237	17.3113	20.3554	19.8916	26.706	6.69365	8.46608	11.8903	7.40497	6.97517	10.9977	16.1463	15.2189	12.7171	19.428	22.0058	22.4593
AT1G53520	19.567	18.4471	18.7731	25.2238	24.571	20.4059	26.3659	32.2498	23.3703	26.369	32.8234	25.2902	21.687	21.2666	24.2098	18.8394	19.7304	16.6692	27.6763	23.349	23.799	24.5385	25.6041	25.0763	21.4937	19.262	21.1646	21.1947	20.9922	18.9002	25.4782	26.6579	22.851	25.3698	30.3469	26.4071
AT1G53530	6.34955	5.63663	5.52529	4.58323	6.09463	5.78383	5.60154	6.3582	6.37372	6.58409	5.8803	7.03783	4.97949	6.10371	4.02424	4.88788	5.87099	4.81339	7.43098	7.33918	7.92213	6.19226	6.80056	7.34996	5.41546	5.54561	6.48868	5.43031	5.03947	5.30127	6.84791	6.06766	6.65661	6.57613	8.0021	6.90034
AT1G53540	4.11425	6.98173	0.355428	15.3522	1.34723	19.4636	4179.36	4373.98	2445.87	5234.97	4805.5	3773.3	0.589676	0.513997	0.611684	11.7827	0.641638	3.71503	4570.58	4613.16	2930.8	5326.11	5637.6	4206.54	2.25364	1.27976	8.08537	18.101	1.06797	3.0293	6199.91	4548.23	3062.14	6438.97	6681.92	4638.99
AT1G53730	81.1187	81.5389	77.0309	83.3315	57.9952	74.2475	130.767	149.778	205.528	251.63	194.183	269.246	62.0471	65.6631	71.5992	83.8061	66.0246	74.7206	137.424	116.128	181.068	202.961	149.408	210.322	69.5601	72.7492	39.1699	82.9027	75.5254	74.2178	101.947	96.8174	123.992	172.415	149.327	226.185
AT1G54050	8.9412	14.7001	3.55428	2.9807	4.42663	18.1963	3585.53	4226.17	3840.48	2980.54	3897.74	3832.46	3.3415	2.66636	1.86725	4.17574	2.91945	3.94117	3479.48	3462.76	3739.08	3204.37	3377.13	3574.38	5.51637	5.93938	8.9007	4.73918	3.30403	3.55613	2962.96	2915.56	3336.12	2798.33	3693.82	3826.57
AT1G54560	0.161978	0.25621	0.129247	0.160253	0.128308	0.259947	0.289735	0.294968	0.424914	0.358539	0.0664441	0.164435	0.0982794	0.128499	0.57949	0.0971102	0.449147	0.161523	0.297239	0.22732	0.260811	0.0988127	0.272023	0.166289	0.100909	0.131257	0.0339721	0.394932	0.33374	0.263417	0.503523	0.19894	0.430527	0.100144	0.271258	0.0663494
AT1G54870	1.16624	0	1.61558	0.0641011	0.096231	4.80903	3.44462	0.0327742	2.7456	1.95567	1.42855	0.920838	0.393118	0.0321248	4.99005	0.0647401	0.0641638	6.17018	5.0861	0.0974228	4.07517	0.559939	0.884073	10.709	0.370001	0.0656286	2.6838	0.032911	0.16687	0.69147	0	0.596819	11.9554	0.867916	0.271258	3.78192
AT1G55230	0	0.0960789	0	0	0	0.129974	1.60964	1.016	0.0980572	0.521512	0.531553	0.230209	0	0.192749	0	0	0	0	1.25501	0.811857	0.326014	0.625814	0.782065	0.0997732	0.0672728	0	0.0339721	0	0	0.0329272	0.503523	0.563663	0.0662349	0.433958	0.542515	0.0995241
AT1G55290	0.485935	0.320263	0.549298	0.929467	0.481155	0.454908	0.321928	0.85213	0.719086	0.456323	0.0996662	0.328871	0.393118	0.513997	0.611684	0.679771	0.320819	0.355351	0.924745	1.07165	0.456419	0.823439	0.680056	0.598639	0.403637	0.4594	0.645471	0.362021	0.433862	0.428053	0.537091	0.497349	0.596114	0.400576	0.576422	0.232223
AT1G55300	7.83975	9.44776	7.43168	8.71775	9.78349	7.99338	41.3677	41.0989	41.4455	26.7927	42.9893	38.3792	8.68135	8.28819	9.17526	7.25089	8.63004	7.17163	45.973	39.4238	47.8588	32.4435	36.485	38.9781	8.4091	7.94105	10.3615	7.04295	7.10866	7.90252	33.6017	34.284	35.3032	24.8357	39.2306	33.3074
AT1G55310	47.5892	52.0748	49.5984	44.2298	60.7218	50.6897	217.172	235.614	218.079	187.614	223.85	219.587	45.6672	49.7613	57.0154	39.6857	45.6205	51.5905	213.352	215.921	218.723	148.614	203.405	187.042	45.3083	45.8744	58.6699	37.0577	49.1933	52.1237	192.983	207.958	196.585	171.547	224.093	233.849
AT1G55530	41.5636	40.1289	33.184	40.0312	36.7282	37.1075	521.49	517.145	346.992	477.021	564.542	386.653	31.2528	35.3051	34.5118	42.3077	36.7659	32.5631	508.213	510.625	354.083	533.589	506.404	353.33	30.3064	31.7642	32.885	37.8805	31.4383	30.3588	425.409	384.086	258.449	461.798	505.116	375.239
AT1G55915	2.68884	2.08171	3.19885	3.68582	2.66239	3.89921	3.5734	2.81858	5.13166	4.20469	3.48832	4.90017	2.26043	2.53786	4.41056	2.84856	2.3099	2.55207	3.89714	3.05258	6.29206	3.19495	2.72023	6.11942	2.35455	2.16574	4.17857	2.6987	2.26943	3.32564	3.35682	2.68569	4.66956	3.17123	3.45853	5.07573
AT1G55980	0.485935	0.6085	1.00166	0.929467	0.834002	0.812335	1.3199	1.96645	3.30126	2.64015	2.32554	4.76862	0.491397	0.513997	0.386327	1.42428	0.737884	1.00144	1.81646	1.68866	3.22754	2.53619	2.3802	2.66062	0.538183	0.656286	0.169861	0.756952	0.600732	1.28416	0.772068	0.862072	2.02016	1.93612	1.8649	3.11842
AT1G56440	10.3666	11.1452	9.37037	10.1921	11.4836	10.3979	76.6188	95.668	123.781	83.4093	98.1712	119.051	10.8435	11.5007	11.8795	12.7862	10.8437	9.85291	80.8821	75.113	110.519	68.6419	79.7366	101.137	10.4609	10.3693	10.2596	11.0252	10.0456	10.5038	56.2603	55.3384	80.4423	65.0603	78.6986	100.453
AT1G56600	0.259165	0.320263	1.00166	0.865365	0.449078	1.33223	97.8338	110.056	12.0937	140.71	153.552	32.032	0.589676	0.256998	2.22138	0.517921	0.224573	1.84136	121.637	112.913	14.475	156.322	150.836	36.4837	0.639092	0.721914	1.42683	0.625308	1.56858	2.43661	83.6855	64.4233	15.6977	133.759	133.154	31.1179
AT1G56650	0	0.0960789	0.0646233	0.128202	0.096231	0.129974	0.35412	0.196645	0.294172	0.29335	0.298998	0.230209	0.0982794	0.160624	0.0965816	0.0647401	0.0641638	0.258437	0.132106	0.389691	0.391216	0.428189	0.272023	0.0332577	0.134546	0.262514	0.135889	0.263288	0.300366	0.46098	0.570659	0.364723	0.463644	0.801153	0.576422	0.232223
AT1G57560	2.91561	3.39479	1.90639	2.08329	2.46993	3.08687	3.5734	3.63794	2.9744	2.9661	3.45509	1.47992	2.29319	2.76273	1.99602	2.55723	3.24027	2.19671	3.30266	3.44227	3.06453	3.19495	3.19626	2.92668	2.05182	2.7564	2.9216	1.84301	2.20268	1.9427	3.22254	3.34882	2.58316	3.30476	3.25509	1.89096
AT1G57800	0.0323956	0.0320263	1.26015	0.128202	0	1.81963	0.0965783	0	0.588343	0	0	0.953725	0	0.0642496	0.57949	0.0323701	0	1.29219	0.0990798	0.162371	1.79308	0	0.0680056	0.764928	0	0.0328143	0.917248	0	0	0.625616	0	0.0331566	3.37798	0	0.0339072	1.99048
AT1G57820	36.1211	39.4244	49.0814	39.9671	40.0963	44.6135	55.6935	58.6003	84.1004	61.7014	68.2049	87.9071	46.4206	50.5644	72.2431	32.0464	39.3004	47.5847	54.9562	50.9521	79.8407	45.6185	53.2824	77.6901	50.9592	48.9917	48.6481	42.4881	53.5653	56.4701	58.5093	55.5042	71.1032	54.445	63.6099	84.6619
AT1G58140	0	0	0	0	0.064154	0	2.2213	1.11432	0.0980572	2.57497	1.19599	0.230209	0	0	0	0.0323701	0.0641638	0	1.45317	1.55876	0.163007	1.48219	1.63214	0	0	0	0	0.0658219	0.033374	0.0329272	1.51057	1.9894	0.0993523	1.16835	2.00052	0.0995241
AT1G58150	4.08185	4.67584	4.84674	4.19862	5.38894	5.13396	10.4626	8.48853	3.53006	16.721	11.1294	7.33382	4.65189	4.65809	5.2476	3.39886	3.7215	5.03952	8.61994	8.63815	4.59679	13.2738	9.99683	7.28345	3.43091	3.24861	5.46952	4.96956	4.8726	6.25616	7.78782	5.86872	2.11952	15.9897	11.4606	8.42638
AT1G58170	1.29583	0.832684	1.00166	2.21149	1.50762	0.779842	18.6074	15.6333	1.89577	26.2712	15.3818	4.04511	1.63799	1.47774	0.386327	2.23353	1.79659	1.55062	21.0049	15.0031	2.15169	30.3684	12.377	2.95994	1.44637	1.27976	0.645471	3.06072	2.13594	1.84392	18.0597	13.4616	1.19223	24.2015	11.8336	3.417
AT1G58215	0	0	0.0323116	0	0	0.0324934	0.869204	0.393291	0.294172	0.456323	0.265776	0.493306	0	0	0	0.0323701	0	0.0323046	0.462372	0.22732	0.195608	0.691689	0.340028	0.266062	0.0336364	0.0656286	0.0339721	0.032911	0.033374	0	0.436386	0.232096	0.364292	0.600865	0.305165	0.199048
AT1G58520	4.60018	5.66865	6.49464	6.50627	6.31917	5.68635	10.4305	11.176	18.5655	7.20338	9.66762	11.2145	5.43813	6.23221	5.53735	5.76187	6.35222	5.81483	8.58691	8.67063	12.5189	7.60858	7.95666	10.4429	6.49183	5.70968	5.12979	6.74675	5.70695	5.89396	9.06341	10.0133	16.1944	6.07541	8.4768	10.0851
AT1G58561	0.712704	0.672552	0.678544	1.24997	0.898156	0.682362	11.3318	13.4374	8.53098	10.3976	12.2257	5.13038	1.04831	1.22074	0.450714	1.00347	0.930376	0.807616	11.4602	11.2036	4.53159	10.6059	8.33069	3.95767	0.740001	0.295328	0	0.526575	0.934472	0.197563	6.71363	11.5054	5.23256	4.74016	6.44237	3.94779
AT1G58848	1.26343	1.63334	1.97101	1.85893	1.50762	1.91711	3.41243	3.70349	5.91612	3.09648	4.15276	5.0975	1.57247	1.76686	1.54531	1.58613	1.89283	1.67984	2.14673	3.63712	4.7598	2.99732	3.6723	4.55631	2.35455	2.39544	0.849304	1.74428	1.93569	1.9427	2.51761	3.14988	4.96762	1.9695	3.93324	4.14684
AT1G58889	0.0647913	0	0.0646233	0.0641011	0.096231	0.0324934	0.289735	0.62271	0.6864	0.162972	0.531553	0.197322	0	0.0321248	0.0643878	0.0971102	0.0962458	0.193828	0.231186	0.487114	0.326014	0.197625	0.306025	0.199546	0.168182	0.0984428	0.101916	0.032911	0.033374	0.131709	0.302114	0.530506	0.596114	0.23367	0.23735	0.364922
AT1G59218	0.22677	0.384316	0.323116	0.160253	0.449078	0.422414	1.67402	1.90091	3.23589	1.62972	1.79399	1.64435	0.131039	0.192749	0.160969	0.388441	0.224573	0.41996	1.05685	1.65619	1.69527	1.61394	2.04017	1.96221	0.336364	0.590657	0.0339721	0.460753	0.433862	0.493907	1.74554	1.62467	1.88769	0.667627	1.49192	2.3554
AT1G59265	0.0971869	0.160131	0.0323116	0.0320506	0.192462	0.19496	0.611662	0.393291	0.882515	0.162972	0.365443	0.328871	0.0982794	0.0642496	0.128776	0.0971102	0	0.0323046	0.165133	0.194846	0.652027	0.296438	0.306025	0.232804	0.134546	0.0984428	0.0339721	0.0658219	0.066748	0.131709	0.234977	0.530506	0.562997	0.200288	0.271258	0.364922
AT1G59700	16.5218	17.006	14.1525	15.1599	21.5878	16.4417	22.0842	20.32	20.7228	21.1864	19.5678	19.798	14.7747	15.1629	10.463	15.829	15.656	12.6957	22.4911	24.1609	22.3645	21.8047	27.5083	19.6221	14.7328	15.3899	18.345	14.0201	14.7847	14.916	17.4219	20.0929	26.3615	19.3946	17.4283	18.2461
AT1G59860	2.91561	4.90002	0.840102	0.769214	1.5397	23.4602	5491.67	5179.08	3106.52	3995.56	5248.92	3309.03	1.27763	0.835244	0.708265	1.90983	0.705802	1.19527	5567.36	5942.14	3833.56	4159.52	5813.5	3964.09	3.12819	2.95328	8.62892	2.6987	1.33496	1.87685	6875.23	5773.43	3717.93	5006.54	6114.21	4221.38
AT1G59865	0.0647913	0.0320263	0.0323116	0.0641011	0.032077	0.422414	46.1966	54.5691	50.6629	30.4433	66.0454	33.3475	0.131039	0.0963744	0	0.0323701	0.0641638	0.0969139	49.9692	47.0227	40.4909	21.4424	42.2995	18.325	0.0336364	0.0656286	0.0679443	0	0.066748	0.0658543	29.4729	25.7295	33.0843	19.1609	47.6057	29.5587
AT1G09715	0	0.0320263	0.0969349	0.0961517	0.128308	0.0649868	8.016	8.91459	6.34103	7.39895	9.83373	4.5713	0.131039	0.160624	0.160969	0.12948	0.0641638	0.0323046	9.24745	9.74228	4.59679	4.08426	8.16068	2.66062	0	0.0656286	0.135889	0.0987329	0	0.0987815	5.37091	4.97349	3.44421	4.60663	8.71415	4.34589
AT1G60190	0.971869	0.928763	0.323116	0.480759	0.481155	0.649868	8.53108	8.35743	2.09189	14.8957	27.6407	1.84168	0.556917	0.706745	0.482908	0.582661	0.609557	0.581483	9.24745	9.06032	1.49966	13.9655	24.414	2.92668	0.605456	0.754728	0.339721	0.921507	0.934472	0.329272	6.07584	7.19499	2.68251	13.3192	20.6834	1.19429
AT1G60470	0.842287	1.72942	2.32644	2.40379	2.56616	3.24934	2.672	3.47407	4.02034	9.97392	9.23573	7.72846	0.687956	1.09224	1.54531	0.647401	1.09079	2.0998	3.17055	3.4098	5.70524	8.79433	5.84848	7.88209	1.00909	0.623471	2.0723	2.73161	3.97151	4.972	5.60588	2.91778	4.86826	9.78074	6.30674	9.81971
AT1G60550	55.3966	61.0101	58.6133	70.351	69.7354	62.3224	73.6892	70.5302	90.0819	94.2959	80.9954	100.667	63.6195	62.9646	63.8083	60.6291	58.4212	67.872	67.011	68.196	88.9691	103.358	74.1941	102.733	56.1392	56.178	77.5584	62.465	65.7801	77.0166	67.3042	66.4459	85.8404	93.0339	77.2067	94.4816
AT1G60590	4.04946	3.39479	7.56092	5.25629	4.20209	7.60346	13.4244	14.0274	22.5532	7.95306	13.8204	16.5422	4.84845	5.13997	7.91969	4.33759	5.45393	8.30229	11.163	14.2237	20.6367	8.46496	10.1328	13.2698	6.49183	5.08621	8.22126	6.15435	8.07651	10.8989	14.9043	18.1367	24.9374	9.01297	12.1727	14.63
AT1G60750	0.615517	0.384316	0.0323116	0.448708	0.801925	0.0974802	22.8247	25.4	1.144	19.1004	20.0993	0.887951	0.687956	0.867369	0	0.323701	0.866212	0.161523	22.8874	21.2706	0.847635	16.1065	16.2873	0.997732	0.672728	0.787543	0.0339721	0.263288	0.433862	0.0987815	16.0792	12.6658	0.662349	11.0159	14.0376	0.630319
AT1G60970	0.194374	0.25621	0.355428	0.384607	0.064154	0.649868	0.321928	0.163871	0.555657	0.749673	0.830551	0.78929	0.0982794	0.0321248	0.160969	0.29133	0.288737	0.41996	0.528425	0.292268	1.07585	0.494064	0.102008	0.73167	0.134546	0	0.373694	0.592397	0.033374	0.23049	0.100705	0.132627	1.35782	0.701009	0.305165	1.55921
AT1G61340	1.78176	2.62616	1.42171	1.98714	4.84363	2.66446	146.187	112.088	57.9191	105.606	85.5468	72.2858	3.60358	5.04359	3.57352	3.43123	3.46485	1.93828	161.698	117.037	56.6612	128.687	89.9714	78.9871	4.03637	5.25028	3.36324	2.63288	2.13594	1.71221	153.675	138.595	55.0743	103.95	76.7998	73.9796
AT1G61470	0.550726	0.832684	0.969349	0.737163	1.34723	1.13727	1.41648	0.655485	1.04594	0.749673	1.09633	0.657741	0.589676	1.06012	1.19117	0.776881	0.737884	0.90453	1.08988	1.03918	0.815034	0.988127	0.816068	0.598639	0.605456	1.1485	1.08711	0.954418	0.83435	1.31709	1.44343	0.862072	0.861054	0.634246	1.11894	0.497621
AT1G61580	11.5005	9.44776	15.8004	14.2946	11.9968	15.9218	14.8731	13.2736	23.2069	20.2738	16.4449	23.4814	11.1383	11.9183	18.5759	13.3041	9.56041	20.7396	12.6822	13.4443	28.8848	19.2685	16.1853	31.7944	16.3137	16.44	24.0183	20.0099	14.9849	22.8185	17.2205	16.3794	25.4673	22.8662	19.6662	27.7672
AT1G61640	4.92414	4.45165	6.81775	7.78829	5.74179	7.14855	11.6216	12.7492	18.1079	12.4837	14.219	20.4229	5.20881	6.93895	5.7949	6.7006	6.09557	7.10702	10.9648	9.70981	14.638	12.3516	12.547	16.0302	5.38183	5.11903	5.40157	5.59486	4.77248	6.15738	7.01575	5.63663	8.37871	9.11311	11.4267	13.4026
AT1G62010	2.33249	2.434	3.29579	3.01275	3.59263	2.66446	4.08848	2.98246	8.2368	5.3455	3.95342	10.2608	2.88286	2.40936	2.57551	2.71908	2.43823	2.7782	3.83108	2.82526	8.57416	6.12639	3.09426	9.07936	3.12819	3.4455	3.56708	3.42274	2.70329	3.52321	3.7932	2.08887	5.72932	6.00865	3.289	7.82923
AT1G62180	8.9088	7.14186	11.9553	14.4548	9.81557	16.4092	15.034	10.6516	25.0373	9.485	8.60451	14.6676	10.909	8.09545	17.6422	12.8833	9.07918	19.932	9.941	9.19022	16.9201	9.65071	7.2426	13.3364	10.5618	10.4349	9.78398	15.3365	9.64508	13.7636	10.7754	9.71489	13.545	9.07973	9.39229	12.341
AT1G62380	542.109	399.816	488.196	522.841	433.072	593.525	907.9	591.87	863.982	832.757	619.591	770.873	455.656	402.781	412.726	638.758	426.657	490.481	757.465	581.289	556.994	930.289	640.851	753.088	495.7	371.654	616.425	525.786	342.217	384.918	527.591	609.353	800.912	688.224	595.58	637.419
AT1G62540	1.84655	2.27387	4.32976	3.07685	2.21331	4.25664	2.35007	2.19587	4.1184	2.54237	2.95676	4.20954	1.44143	2.08811	3.76668	2.46012	2.05324	3.39199	1.65133	2.0134	4.36858	2.00919	1.46212	2.79365	2.32091	2.95328	3.66899	4.5088	4.53886	8.29764	3.65893	3.84617	7.5839	3.33814	3.01774	6.10415
AT1G62560	1.19864	1.66537	2.35875	3.39736	3.9134	2.66446	4.4426	4.12955	4.60869	3.61799	4.25242	3.48603	3.73462	2.73061	3.86327	2.97805	2.82321	1.61523	2.90634	3.34485	5.31402	2.37151	2.75423	3.12623	5.21364	4.03616	3.22735	5.03538	4.53886	4.51102	7.08288	5.96819	7.28584	4.94044	4.17059	4.11366
AT1G62730	4.76216	4.3876	4.87906	4.51913	4.39455	5.49139	101.117	110.908	23.7298	40.2216	72.6566	17.3644	5.53641	6.36071	5.18321	5.79424	4.49147	5.71792	109.12	133.632	25.7877	37.3842	66.2035	16.8284	6.15546	4.69244	5.33363	3.88349	4.43874	4.54395	109.6	117.109	20.4666	37.7877	76.4268	15.957
AT1G62740	45.9046	45.2211	46.5934	51.2168	45.0041	55.1738	537.168	467.262	450.213	524.185	538.928	517.149	46.2241	48.3157	52.9267	56.8742	46.7434	57.4699	502.764	407.714	449.41	486.257	443.567	459.456	53.2801	50.173	48.8519	63.6498	52.6308	59.3347	454.916	385.578	384.096	468.875	485.11	492.346
AT1G62760	1.06906	0.512421	0.355428	0.769214	1.50762	1.0073	4.86111	9.04569	0.751772	9.12646	7.80718	0.822177	1.14659	1.54199	0.772653	1.19769	1.21911	0.936834	3.30266	10.2943	0.652027	5.20414	9.52079	1.36357	1.81637	2.16574	1.05314	2.07339	1.03459	1.38294	6.54579	4.57561	0.993523	13.5862	8.98541	1.36016
AT1G62950	3.6931	3.93923	4.32976	5.12809	4.20209	3.11937	15.9676	15.3383	21.4745	17.601	16.4781	21.1793	3.96394	3.6301	4.1852	4.46707	4.94062	3.16585	15.9849	14.1913	22.3971	16.8311	12.649	20.3205	3.86819	4.1346	2.44599	4.77209	3.63777	4.2476	11.581	10.5107	13.7106	14.7212	11.4945	16.6537
AT1G63010	27.5363	27.1583	30.0821	32.6275	24.6351	29.8614	42.2369	41.3283	33.797	51.4341	55.9459	37.0308	26.6337	28.6553	30.2622	31.4313	29.6758	31.6908	41.0851	39.6186	28.95	47.0349	44.6797	36.4505	26.8755	24.381	17.6995	27.711	21.7598	27.7905	29.4393	29.7415	22.0562	36.9866	43.4351	28.3976
AT1G63440	8.32568	8.26278	8.23947	9.51902	8.88533	7.53847	10.7524	14.519	5.19703	11.2125	16.5114	5.16327	9.46758	9.09131	9.91572	8.41621	9.91331	9.46526	14.3005	12.8923	5.47703	10.1448	12.615	4.19048	8.57729	9.45051	6.28485	8.55685	8.81073	8.29764	10.9097	8.81966	6.02738	8.7793	10.7147	5.14208
AT1G63580	0.907078	1.08889	1.16322	1.15382	0.673617	0.779842	0.93359	0.884904	0.653715	0.847457	1.29566	0.723516	1.31039	0.835244	1.19117	0.582661	0.802048	1.25988	1.25501	1.46134	0.912838	0.856377	0.714059	0.665155	0.908183	1.3782	1.223	1.21771	0.901098	0.889033	1.64484	1.42574	0.695466	0.667627	1.45801	0.364922
AT1G63840	9.36234	7.68631	7.91635	8.07674	8.05133	6.69364	25.561	32.1188	9.08663	22.5554	26.2454	8.55064	8.41927	7.45295	7.30801	6.31216	8.08464	7.6562	24.7039	25.2975	7.85693	24.1762	25.1621	8.01512	7.60183	9.4177	11.1768	6.94421	4.37199	6.88178	20.2416	23.0107	6.62349	20.4962	22.8535	6.73447
AT1G64200	26.3701	25.8452	24.1691	31.5698	35.5413	31.5511	87.6287	88.556	68.3459	100.293	103.852	91.5905	22.7025	26.8884	27.6545	35.6718	31.344	32.8538	86.6948	74.1387	78.8953	111.922	88.1013	78.9871	22.1328	22.2153	26.6002	34.7211	22.7611	28.4491	60.792	51.9564	55.0743	99.0425	98.7039	82.1074
AT1G64370	109.594	120.483	42.2313	100.703	132.799	43.4437	151.757	134.997	46.3811	119.622	152.655	51.4683	117.804	114.557	46.7133	109.346	114.821	44.0312	159.651	140.808	50.4017	115.216	119.418	41.6054	118.669	120.264	47.561	151.752	133.329	55.9103	182.644	163.197	62.1614	138.533	143.563	52.6151
AT1G64500	7.61298	7.14186	9.27344	11.3139	12.7025	14.4596	19.4766	16.6493	26.0178	10.4954	13.7539	17.1342	6.12608	7.0032	8.85332	10.1966	9.81707	11.4681	13.7391	15.2954	21.5495	11.4293	15.1993	14.3673	7.77001	8.20357	12.9774	11.5188	10.8132	14.8172	14.7029	18.0372	35.9987	10.7488	12.6135	13.3694
AT1G64561	0.291561	0.640526	0.258493	0.288455	0.577386	0.227454	0.515084	0.524388	0.359543	0.456323	0.597997	0.460419	0.229319	0.513997	0.643878	0.356071	0.224573	0.290742	0.594479	0.357217	0.619426	0.724627	0.476039	0.498866	0.269091	0.492214	0.645471	0.394932	0.233618	0.395126	0.234977	0.431036	0.26494	0.333814	0.339072	0.763018
AT1G64563	0.51833	0.768631	0.872414	0.929467	0.994387	0.617375	1.28771	2.19587	4.31452	2.28161	2.79065	3.48603	0.655196	0.73887	0.321939	0.485551	1.09079	0.678397	2.27883	1.65619	3.35794	1.94332	2.24419	2.22827	0.639092	0.623471	0.135889	0.32911	0.83435	0.889033	1.3763	1.39258	2.78187	2.00288	2.17006	2.65398
AT1G64780	10.8201	12.3942	19.7424	21.1854	17.0008	23.2003	24.724	32.4793	43.7662	25.5541	27.5743	46.0748	14.6109	15.9981	18.3827	19.066	18.7358	17.8645	24.3076	33.4485	32.6666	24.4397	32.4047	39.5767	22.2	16.4728	15.3894	19.1542	17.9218	26.7039	29.4057	24.6354	50.9015	22.2654	16.8519	35.7623
AT1G64900	40.0734	33.6276	35.6074	49.8386	58.1877	58.0332	108.103	105.14	102.339	94.5892	70.0321	92.2811	50.3518	49.6007	39.3731	61.2765	52.0369	48.4893	93.9937	111.776	69.6365	102.996	119.078	94.0862	59.0992	43.4461	34.2779	42.3235	37.8461	50.609	73.615	77.1223	92.6957	72.6713	57.6422	71.7901
AT1G65040	8.1961	9.31965	9.75811	10.0639	10.2646	9.52057	17.867	19.8284	29.9728	17.3403	22.7571	26.7372	8.81239	9.34831	9.27184	9.16073	10.1058	8.91608	15.9518	16.7892	25.2009	19.5979	16.4234	24.777	10.4273	9.94273	9.17248	8.98469	11.2137	10.7672	12.2188	15.1526	21.0296	13.5195	18.4455	24.5825
AT1G65860	0.842287	0.86471	1.48634	3.14096	4.81155	2.50199	4.41041	4.16233	3.33394	1.49935	2.2591	2.59808	1.99835	1.54199	2.1248	3.20464	2.91945	1.45371	3.40174	4.61135	3.12973	1.41632	1.59813	2.1285	3.70001	2.36263	1.80052	3.38983	3.3374	3.0293	6.88148	7.22815	8.61054	2.06965	2.50913	2.68715
AT1G65980	152.713	143.798	186.147	148.554	159.647	184.92	391.496	406.466	396.086	381.942	451.155	414.015	147.223	155.355	170.917	145.018	142.476	173.379	408.539	388.003	383.425	399.105	416.841	420.112	155.804	138.575	194.592	145.796	133.563	174.218	335.648	353.019	348.131	387.357	436.623	431.139
AT1G66080	3.30436	3.20263	2.81111	3.23711	3.2077	3.28183	240.77	277.991	203.73	167.829	243.883	197.388	2.62078	2.56998	3.12281	2.16879	2.21365	1.97058	286.01	313.507	223.254	180.333	317.11	237.693	3.93546	4.42993	4.58624	2.96199	3.50427	3.58906	266.397	264.888	200.394	192.51	278.887	257.27
AT1G66090	8.00172	8.0386	5.2668	5.3845	8.7891	6.4012	95.5159	105.533	40.1054	44.2959	88.9022	27.1976	15.1678	13.8137	11.9439	7.50985	12.0949	8.68995	100.269	100.67	34.101	62.4167	89.4954	21.285	10.8309	16.9322	10.3275	5.23284	8.21	8.0013	68.5462	85.6104	21.6919	32.914	58.3204	19.6726
AT1G66130	17.5908	16.7818	16.1881	21.3136	23.9615	22.7129	30.905	30.4473	31.8032	24.4133	25.2488	25.6848	18.4438	20.0459	23.1152	23.1122	22.0724	23.8408	29.856	31.3052	31.9819	28.3263	29.1404	25.3424	20.4846	20.312	23.2369	23.9921	23.4953	26.1442	31.3191	36.7044	40.2708	24.8024	27.5666	25.4118
AT1G66200	149.182	144.375	255.294	245.892	211.644	294.878	239.643	223.258	401.675	226.76	237.538	405.53	170.089	167.338	324.611	187.811	187.102	296.46	214.838	218.26	421.307	223.086	184.703	336.003	200.036	184.219	290.394	268.323	250.705	377.806	278.448	241.612	465.068	204.194	200.934	313.866
AT1G66330	39.879	39.8407	37.4492	43.2042	52.2214	38.5047	48.8686	51.8488	52.7548	36.9622	50.5307	44.1344	35.8392	38.9995	39.18	44.962	46.0376	39.8316	47.9546	52.5109	46.8482	51.712	49.7121	39.4104	34.2755	41.0178	39.6795	46.8981	41.5173	41.4553	46.9283	52.918	56.2997	37.287	47.7413	42.7622
AT1G66400	0.550726	0.6085	0.484674	0.54486	0.545309	0.617375	4.73233	3.86736	1.76503	3.32464	3.22254	1.67724	0.655196	0.289123	0.547296	0.809251	0.513311	0.549179	4.65675	4.02681	1.04324	4.77595	3.29827	1.03099	0.874547	0.754728	0.815331	0.625308	0.467236	0.164636	2.81973	3.34882	0.662349	2.47022	2.06834	0.995241
AT1G66500	1.74936	1.76145	1.29247	1.73073	3.04732	2.07958	29.1666	25.695	9.8384	21.219	27.4082	15.5556	2.22767	2.40936	1.54531	1.97457	2.37406	1.97058	34.3477	25.2325	9.4544	22.7599	18.0895	7.64928	1.54728	2.23137	2.34408	1.94175	1.56858	1.41587	23.0613	15.7494	7.08713	18.293	20.0052	16.4547
AT1G66510	5.99319	6.8216	6.62388	7.59598	6.96071	6.14126	95.9022	95.3403	122.016	163.396	128.536	191.633	6.78128	6.07158	6.47097	6.83008	7.44301	6.71936	96.4707	76.7042	112.507	150.689	99.4242	160.402	7.46728	5.87376	6.76046	8.78723	6.27431	6.81592	75.6291	59.914	78.3228	139.835	109.961	183.755
AT1G66540	0.7451	1.24903	1.03397	1.15382	2.02085	1.0073	1.80279	1.93368	2.5168	1.07562	1.76077	1.61147	1.01555	1.06012	1.19117	0.938732	1.09079	0.775311	1.42014	2.1433	1.36926	1.3175	2.21018	1.16402	1.07637	1.44383	1.29094	1.18479	1.63533	2.07441	2.24907	1.9894	2.58316	1.53554	1.49192	1.32699
AT1G67300	11.3385	11.8177	13.7971	11.5382	13.8573	11.7626	11.7182	15.1745	13.9895	12.6467	16.7771	15.2596	10.4831	11.5649	14.616	9.61391	11.0683	11.8235	14.8289	13.3469	14.6054	15.9089	14.5192	14.6001	9.92274	11.4522	10.8031	10.8277	12.2149	11.4916	12.286	10.4443	13.7769	12.6182	15.2582	13.9666
AT1G67360	8.13131	8.45494	8.3364	10.16	9.71934	14.947	1777.56	1713.31	1135.37	1984.74	1783.09	1532.93	9.17274	8.1597	8.88551	9.64628	7.73174	10.6928	1666.65	1748.64	1233.7	1925.07	1682.19	1592.81	9.68729	10.1396	12.8075	14.2834	10.2458	11.7221	1758.64	1526.63	890.627	2012.26	1772.13	1579.51
AT1G67365	1.55499	1.44118	1.45402	2.11534	1.9567	1.65716	14.9052	16.4199	7.3216	10.8214	17.0429	7.07072	1.83455	1.31712	1.25556	1.68324	2.08532	0.516874	19.7829	16.6593	6.09646	13.9985	13.1591	8.64701	1.11	1.24694	1.66464	1.41517	1.60195	1.38294	13.9644	13.2295	5.96114	11.5166	13.0204	7.43113
AT1G67370	0.907078	0.736605	1.13091	1.24997	1.47554	0.812335	11.8147	10.6844	8.6944	13.0704	13.1559	12.7602	1.37591	1.67049	0.643878	1.16532	0.866212	1.09836	9.24745	7.04692	10.0738	8.99196	9.55479	7.88209	1.21091	0.853171	1.01916	1.15188	1.00122	1.18538	6.88148	5.66978	4.73579	9.28002	10.6808	10.3837
AT1G67440	8.52005	8.7752	9.40269	11.7626	10.842	8.83821	15.5813	15.4694	28.1097	21.056	21.7604	33.8408	9.63138	9.89443	11.8152	12.6567	10.0737	10.5959	15.7867	15.6851	28.624	20.0919	19.5176	31.229	10.7637	12.0428	9.17248	16.3897	11.514	12.183	16.1799	15.02	24.0101	19.9954	20.4121	34.7339
AT1G67870	320.911	350.976	146.695	307.814	365.101	168.186	379.005	394.536	169.377	409.191	423.78	197.586	345.452	345.02	168.632	316.547	290.887	144.628	364.415	376.279	190.881	322.953	370.937	154.549	287.894	318.988	154.369	373.408	356.668	172.209	481.938	427.654	204.335	428.35	402.919	203.494
AT1G67920	0.939474	1.28105	1.00166	0.673062	0.96231	0.714855	3.66997	4.29342	0.817143	1.85789	4.68431	1.08527	0.950034	0.931619	0.772653	0.744511	0.930376	0.710702	4.78886	4.67629	1.07585	3.16201	4.89641	1.09751	1.11	1.01724	0.883276	1.41517	1.26821	1.35001	4.26316	4.17774	0.927288	3.47166	4.57747	1.26064
AT1G68290	0	0	0	0	0	0	0.0643855	0.0655485	0.0653715	0.0325945	0.0996662	0.0328871	0	0	0	0	0	0	0.0660532	0	0.163007	0.0329376	0.272023	0.0997732	0	0	0	0	0	0	0.100705	0.165783	0	0.133525	0.101722	0.0995241
AT1G68300	12.9583	12.2661	12.2138	17.5317	13.2799	12.12	39.8224	36.871	37.5559	38.6897	42.9561	44.1344	11.6952	11.5328	10.0123	17.3503	11.3891	10.9513	38.9384	34.8124	37.5894	43.7411	42.7415	43.7672	11.84	11.0256	11.8563	19.7795	11.9479	12.0184	29.3386	27.7521	29.7063	38.5221	40.1461	41.8333
AT1G68620	4.60018	4.45165	2.61724	4.51913	5.70971	2.89191	14.7765	12.1592	1.27474	21.6102	14.0529	2.76251	4.42257	4.97934	2.22138	5.43817	4.58771	3.26277	11.6914	10.2294	1.66267	22.2987	13.7031	2.3613	4.87728	5.38154	2.95558	4.31134	3.57102	2.50246	11.9503	10.2786	2.11952	21.1304	10.2739	3.21795
AT1G68660	23.3573	33.2753	30.793	35.9607	45.8701	34.443	45.6815	48.5386	39.6805	38.2659	47.4743	47.6534	36.2979	34.6626	28.1053	36.7724	38.2417	28.7511	48.9454	53.3227	44.7617	47.6277	53.2484	45.9622	36.4282	32.3549	43.3485	43.0475	34.2083	40.3028	44.1757	42.1421	51.2327	50.1722	47.877	49.6294
AT1G68930	1.03666	0.86471	1.03397	1.50638	0.930233	1.4622	9.40028	10.2256	5.09897	6.81225	10.9301	4.63708	1.34315	0.963744	0.804847	0.841621	0.83413	1.19527	8.98323	7.76135	6.09646	6.02758	7.82065	4.82237	1.04273	0.9188	0.883276	1.05315	1.40171	1.44879	6.24368	6.89658	3.90786	5.70821	8.06991	3.71557
AT1G69430	1.00426	0.672552	1.32478	0.865365	0.801925	1.23475	2.02814	2.72026	1.30743	1.206	2.45843	1.57858	0.851755	0.931619	1.0624	0.971102	0.545393	1.06605	1.58528	2.2732	1.14105	0.559939	2.04017	1.16402	0.94182	1.34539	0.679443	0.460753	0.533984	0.69147	1.74554	1.72414	1.29158	0.834534	2.00052	1.59239
AT1G69480	2.00853	1.37713	1.64789	2.05124	1.50762	2.11207	2.2213	2.39252	3.39932	3.48761	3.68765	4.11088	1.27763	1.06012	1.67408	1.58613	2.14949	1.58293	2.01462	1.85103	2.99933	3.29376	3.40028	4.4898	0.975456	1.73916	1.49477	1.57973	1.56858	1.67928	1.98052	2.02255	3.51045	2.97094	2.30569	4.18001
AT1G69490	2.07332	2.11374	2.00332	1.85893	2.46993	1.88462	13.9395	15.9611	1.79772	9.485	13.7539	1.7759	1.90007	1.89536	1.51311	0.647401	1.31536	1.09836	11.196	10.0995	0.978041	7.74033	7.17459	1.19728	1.44637	2.00167	0.713415	1.34935	1.56858	1.87685	10.2719	9.21754	1.45717	7.51081	7.96819	1.45969
AT1G69523	3.46633	3.39479	2.97267	3.68582	4.61909	4.28913	6.37417	8.02969	8.008	4.7588	7.90685	6.11699	3.6691	3.7586	2.76867	4.66129	3.3686	4.94261	4.98702	5.29331	7.36791	6.2252	5.44045	5.28798	3.2291	3.70801	3.9068	4.83791	4.80586	4.57687	5.84086	6.4987	7.2196	5.00721	6.06939	7.19891
AT1G69730	0.842287	0.896736	0.775479	2.94865	2.11708	1.4947	5.50496	3.86736	3.33394	8.57235	2.49165	3.45314	1.93283	2.47361	0.901429	2.62197	1.82867	1.13066	3.53385	3.86444	2.2821	7.97089	3.91032	3.45881	1.91728	1.57509	0.985192	2.4025	1.23484	1.2183	2.55118	3.58092	2.51693	6.50937	2.44132	2.7535
AT1G09107	0	0	0	0	0	0	0.321928	0.327742	0	0	0.0664441	0	0	0	0	0	0	0	0.0330266	0.292268	0.130405	0	0.136011	0	0	0	0	0	0	0	0.201409	0.331566	0.0662349	0.0333814	0.372979	0
AT1G70300	54.5219	51.6904	49.2752	50.3835	50.6817	46.5631	136.562	137.259	151.139	210.104	178.369	223.468	50.1553	48.0908	41.2082	54.5759	62.0785	46.7771	129.993	123.272	137.936	205.3	172.802	218.204	43.761	51.9778	44.1978	42.6855	39.1477	39.1175	111.916	102.255	99.816	167.741	159.567	212.683
AT1G70440	0.680309	0.288237	0.452363	0.256405	0.513232	0.162467	1.22332	1.11432	0.2288	1.43416	2.45843	0.295984	0.327598	0.385497	0.515102	0.0323701	0.417065	0.41996	0.924745	1.1366	0.0652027	1.02106	2.27819	0.465608	0.437273	0.295328	0.271777	0.32911	0.467236	0.296344	0.939909	0.795759	0.0993523	1.16835	1.8988	0.265398
AT1G70610	24.3615	23.155	17.4483	25.2238	34.8356	23.6877	31.066	31.9877	31.1822	29.7262	32.0261	31.9662	26.1096	27.2739	21.248	30.0394	31.6007	22.4517	31.2101	32.2794	29.7976	32.8388	34.2748	25.0763	23.3437	26.4483	20.0436	27.0528	25.4977	25.5844	27.5595	30.4709	30.7661	28.3074	29.4654	29.4591
AT1G70790	4.79456	4.00329	4.07127	4.39093	6.63994	3.28183	8.24134	8.94737	5.42583	12.4185	11.1294	8.02444	4.97949	6.8747	3.38036	5.04973	5.3256	3.26277	9.84192	8.7031	4.825	16.1065	11.0509	7.41648	4.3391	4.03616	3.32927	4.805	3.73789	3.42442	6.24368	5.7361	3.4111	13.7197	9.35839	6.96669
AT1G70810	8.81162	7.91049	6.36539	10.6087	14.7875	9.3581	13.0381	11.7987	12.584	13.0704	12.6908	15.0952	9.92622	10.4406	7.82311	11.5237	10.9079	8.62534	13.3097	11.7557	13.5622	18.5439	13.2611	14.2343	6.82819	7.02226	9.78398	9.37962	8.04313	8.06715	8.79486	8.68704	11.3593	12.8852	10.7147	12.0424
AT1G70985	1.65218	2.04968	1.80945	2.88455	2.40578	2.69695	3.73436	3.3102	3.39932	1.72751	2.29232	2.95984	1.86731	2.40936	2.31796	1.9422	2.27782	2.0675	3.30266	3.18248	3.78176	3.52432	2.65222	2.76039	2.69091	3.05173	4.7561	3.68603	2.50305	3.32564	2.51761	3.18304	3.07992	2.67051	2.06834	2.65398
AT1G71170	11.2413	10.1844	11.2121	11.5703	10.6175	12.12	12.2654	11.1105	11.963	22.3272	10.8304	20.2913	9.10722	10.4727	9.465	12.2359	9.59249	11.242	13.9372	11.0088	15.6813	22.3317	15.0632	23.8458	10.7637	10.8287	12.9774	11.3214	10.3126	9.944	11.816	8.98545	13.4788	26.2044	15.3261	21.3977
AT1G71230	3.04519	2.49805	2.13257	2.27559	2.63032	2.66446	3.28366	3.47407	6.01417	3.97653	4.78398	5.26193	2.06387	3.30885	3.47694	2.07168	3.3686	2.16441	3.5999	3.63712	5.44443	3.3267	3.09426	5.62056	2.75819	2.72358	2.78572	3.15945	3.2039	2.93052	3.52466	3.77986	5.29879	4.4731	4.13668	6.63494
AT1G71330	0.388748	0.576473	0.549298	0.416657	0.96231	0.519895	0.772626	0.819356	0.751772	0.717079	1.46177	0.920838	0.393118	0.353373	0.225357	0.550291	0.384983	0.41996	0.627505	0.714434	0.391216	0.592876	0.85007	0.365835	0.403637	0.525028	0.883276	0.493664	0.66748	0.362199	0.604227	0.629976	0.695466	0.73439	0.305165	0.464446
AT1G71520	0.453539	0.160131	0.258493	1.05767	1.92462	0.422414	3.21928	3.14633	0.0326857	3.78096	4.05309	0.328871	1.73627	1.67049	0.41852	0.841621	1.37952	0.387656	3.93016	3.99433	0.130405	1.97625	4.31836	0.133031	0.908183	0.525028	0.543554	0.296199	0.467236	0.46098	1.94695	1.72414	0.0993523	4.4731	3.89933	0.132699
AT1G71760	0.291561	0.672552	0.904726	0.833315	0.545309	0.584881	0.515084	0.524388	0.359543	0.65189	0.664441	0.723516	0.294838	0.481872	1.35214	0.517921	0.67372	0.969139	0.594479	0.357217	0.358615	0.263501	0.204017	0.698413	0.773638	0.4594	1.05314	0.724041	0.901098	0.428053	0.704932	0.431036	0.861054	0.801153	0.372979	0.530795
AT1G09287	0.194374	0.288237	0.19387	0.128202	0.224539	0.129974	1.3199	1.70426	0.261486	0.391134	2.65776	0.591967	0.229319	0.289123	0.611684	0.22659	0.192492	0.161523	1.71738	2.04588	0.521622	0.691689	1.63214	0.232804	0.100909	0.2297	0.135889	0.0987329	0.16687	0.197563	1.64484	1.06101	0.364292	0.400576	2.74648	1.09477
AT1G72100	0.259165	0.128105	0.355428	0.160253	0.096231	0.974802	1.80279	0.62271	2.45143	2.11864	0.863773	0.427532	0.196559	0.0321248	0.386327	0.29133	0.0641638	1.90597	0.825665	0.811857	1.10845	0.922252	0.646053	3.75812	0.370001	0.0328143	0.203833	0.164555	0.033374	0.131709	0.839204	0.762602	2.74875	1.50216	0.983309	2.95255
AT1G72490	0.356352	0.25621	0.549298	0.480759	0.545309	0.292441	2.18911	2.26142	0.9152	4.33507	3.55476	1.15105	0.491397	0.481872	0.450714	0.0323701	0.224573	0.807616	2.6091	1.52629	0.71723	3.52432	2.51621	1.19728	0.201819	0.426586	0.815331	0.592397	0.300366	0.625616	1.71198	0.928386	0.529879	2.40346	2.47523	1.36016
AT1G72500	21.1544	21.8419	16.1558	25.0635	27.2334	21.2832	32.9976	36.576	34.1893	31.5515	37.6074	29.3353	25.0285	25.1858	21.6665	25.7989	28.2	23.1301	33.9513	31.6624	29.2434	27.5358	31.0446	23.2139	22.9064	25.2998	17.8693	28.5667	26.2987	23.049	26.4182	33.3224	26.9245	28.0404	30.0079	25.6772
AT1G72510	32.0393	32.5067	25.5262	35.0633	42.919	28.3668	97.0612	111.334	27.5868	65.3194	104.816	24.5338	32.8908	31.6429	28.2018	32.2729	41.2253	33.2092	96.9	97.0331	23.799	74.3072	89.2574	21.418	27.4137	28.8437	36.7918	36.3337	27.0329	32.6967	65.7936	73.8398	20.0361	60.5872	91.719	21.265
AT1G72540	0.680309	0.352289	0.613921	0.448708	0.384924	0.454908	1.25552	0.950453	0.392229	1.92308	0.963439	0.591967	0.556917	0.578246	0.354133	0.16185	0.256655	0.323046	2.54305	0.909279	0.260811	1.54807	1.05409	0.432351	0.538183	0.328143	0.441638	0.559486	0.33374	0.428053	1.477	0.696289	0.165587	1.83598	0.644237	0.265398
AT1G72660	0.777495	0.86471	0.226181	2.69225	0.577386	2.07958	119.403	139.291	83.5447	205.411	190.362	147.729	0.0982794	0.224873	0.0643878	3.26938	0.352901	1.45371	123.916	105.022	81.5034	165.38	140.67	114.54	0.504546	0.360957	0.543554	3.52147	0.200244	1.38294	85.0282	72.3809	38.9461	179.425	151.124	125.599
AT1G72760	0.809891	0.960789	0.613921	0.320506	0.673617	0.747349	7.21118	6.58762	2.87634	11.6362	9.10284	3.8149	0.753475	0.610371	0.257551	0.615031	0.705802	0.387656	7.99244	6.13764	2.86892	8.56377	9.31677	2.19501	0.370001	0.164071	0.339721	0.197466	0.33374	0.23049	3.96104	4.11142	2.35134	5.87512	6.20502	2.52128
AT1G72800	1.26343	1.40916	1.13091	1.60253	1.73216	1.75464	6.69609	5.80104	0.555657	4.43285	6.27897	0.723516	1.99835	2.02386	2.1248	1.71561	1.57201	0.90453	6.53927	6.13764	0.48902	4.31482	5.47445	0.532124	1.78273	1.80479	1.12108	1.94175	1.8022	1.41587	5.1695	3.94564	0.496762	4.17267	5.11999	0.928892
AT1G72900	11.792	14.0916	9.04726	13.942	19.1821	15.3694	43.7821	39.3291	12.061	24.9674	30.2321	11.6091	13.7591	16.9619	13.2317	16.1527	17.2922	14.3756	45.6427	42.931	10.7258	34.3868	38.3552	10.2101	12.5127	10.4021	17.122	11.3543	7.37565	10.4379	20.0738	25.2985	9.1073	13.7531	20.4121	6.93351
AT1G72910	0.356352	0.320263	0.161558	0.352556	0.449078	0.389921	2.80077	2.75304	0.588343	0.260756	1.29566	0.0986612	0.524157	0.449747	1.25556	0.615031	0.449147	0.387656	3.36871	4.02681	0.22821	0.757564	1.32611	0.266062	0.605456	0.360957	0.645471	0.362021	0.600732	0.823179	4.12889	6.56501	1.39093	0.400576	0.813773	0.232223
AT1G72920	4.4706	3.71505	1.51865	2.8525	6.22294	2.33953	11.4284	10.6516	2.87634	2.77053	6.84374	1.80879	4.55361	6.26433	2.76867	5.04973	7.86007	2.58437	10.8988	13.7691	3.42314	4.97357	7.44662	1.92895	6.15546	7.31758	5.77526	4.47589	5.80708	4.70858	14.2665	16.1473	6.06049	3.57181	6.1033	2.05683
AT1G73010	0.842287	1.08889	1.3894	0.769214	0.737771	1.0073	1.3199	2.88413	1.43817	1.98826	2.05977	0.920838	0.982794	0.73887	0.804847	1.00347	0.545393	1.3891	1.91554	2.33815	0.912838	1.35044	1.90416	1.16402	0.706365	0.951614	1.18903	1.08606	0.867724	1.64636	1.94695	0.862072	1.82146	1.70245	2.3396	1.09477
AT1G73066	0.161978	0.160131	0.290805	0.224354	0.160385	0.259947	0.57947	0.950453	0.9152	0.814862	1.06311	0.920838	0.0982794	0.224873	0.57949	0.25896	0.417065	0.0646093	0.627505	0.584537	0.782433	0.230563	0.578048	0.665155	0.302728	0.295328	0.169861	0.197466	0.200244	0.329272	0.503523	0.563663	1.15911	0.500721	0.440794	1.09477
AT1G73380	20.3121	20.0485	18.6761	17.0189	16.7763	14.5895	34.2853	35.134	54.0949	23.9896	31.3284	38.4121	15.1023	15.5805	16.773	14.3723	17.5488	14.4079	35.4045	31.9547	46.4569	23.0892	28.6304	32.8587	14.4637	16.2759	12.196	14.1188	15.0517	15.0148	33.736	40.9153	44.7417	21.097	30.9573	35.5965
AT1G73390	14.2217	15.3406	14.7987	16.2817	16.1347	17.6114	19.6698	20.0251	18.7943	24.1851	27.8733	17.8248	16.0195	17.7971	20.1856	16.2174	17.5809	18.4782	18.4949	19.8093	17.3113	21.4753	24.176	16.5291	15.54	15.3243	14.642	15.8631	14.2841	17.5502	17.1869	16.2467	17.4198	17.7589	19.0898	16.4878
AT1G73480	25.5926	29.0478	28.9512	32.948	45.7097	28.8866	278.532	320.04	153.852	395.632	424.578	219.423	31.2856	34.7269	27.7833	34.0533	44.241	29.2357	271.379	261.483	154.302	356.648	355.805	188.837	28.961	36.4238	34.6516	26.4604	30.337	30.1942	236.823	238.894	145.651	317.524	324.899	212.185
AT1G73600	19.4374	19.2798	135.45	49.9348	38.3	228.266	78.4859	76.069	463.484	68.3181	67.0753	405.333	36.3961	30.904	161.388	29.3596	27.9434	159.649	58.1929	62.6429	416.254	69.0701	56.4107	410.268	39.2873	34.6519	215.18	45.0551	36.1107	187.882	78.8516	59.7814	431.421	59.9529	53.9124	346.609
AT1G73690	2.36488	2.30589	3.52197	3.17301	2.50201	3.54178	3.89532	4.49007	6.92937	7.36636	6.07964	9.33993	3.93118	3.27673	4.99005	3.04279	2.59864	3.71503	3.79806	3.73454	8.28075	6.2252	3.94433	7.78231	3.43091	3.11736	4.48432	3.42274	3.3374	3.91833	3.92748	2.25465	4.73579	5.04059	4.40794	7.46431
AT1G73805	0.809891	0.25621	0.226181	0.384607	0.609463	0.422414	1.38429	1.34374	0.130743	0.94524	1.26244	0.131548	0.982794	0.73887	0.837041	0.776881	0.545393	1.29219	1.84949	1.33144	0.130405	0.889315	0.748062	0.232804	0.740001	0.656286	0.441638	0.263288	0.133496	0.296344	0.671363	0.928386	0.165587	0.333814	0.339072	0.0995241
AT1G74070	38.1945	38.5276	46.3026	52.9155	57.1292	47.2779	48.2247	52.8976	59.8149	55.2151	53.1885	62.3868	42.5877	43.7861	53.1843	47.3898	49.7911	50.2014	49.4408	52.7382	60.5081	53.4248	64.7414	66.3825	62.261	58.4422	60.3006	66.7105	62.91	74.0532	71.1981	67.739	80.5085	73.5725	67.8822	80.5482
AT1G74230	18.8867	18.6713	19.7747	24.0059	25.8541	27.132	31.3879	27.5304	39.8112	41.1343	32.8898	50.2843	22.4077	21.5557	21.7631	26.0903	22.1365	24.6484	30.3184	29.3892	41.5015	38.8334	33.4588	50.5518	23.4109	23.1341	27.7892	29.7186	23.3284	25.1234	31.9569	30.6036	38.35	39.3233	34.1106	45.7147
AT1G74240	3.30436	3.29871	3.42503	3.87812	3.14355	2.33953	7.30776	9.04569	11.4073	9.25684	10.6975	11.5434	2.98114	2.92336	4.02424	2.81619	2.14949	2.64898	7.72822	7.59898	11.2801	8.26733	8.90874	12.1391	2.79182	3.05173	2.95558	2.96199	3.37077	3.68784	6.17654	7.12868	8.90859	7.67772	8.84978	12.0424
AT1G74300	1.58739	1.50524	1.64789	1.05767	1.5397	1.4622	1.80279	2.78581	2.61486	1.56454	1.62788	1.84168	1.57247	1.57411	0.772653	1.03584	1.63618	1.51832	3.00542	2.76031	2.11909	1.54807	2.04017	1.59637	1.14364	1.31257	1.56272	1.28353	1.8022	1.44879	2.71902	2.81831	3.44421	1.53554	1.93271	1.79143
AT1G74310	10.6258	11.6255	5.39604	5.06399	6.89656	69.7309	15940.5	16164	15266.8	11584.2	13662.8	11851	6.25712	5.97521	8.9499	8.15725	6.22389	7.78542	15702.7	15916.2	15589.7	11990	13182.1	12799.7	13.7237	15.3571	24.1202	12.2758	6.87504	9.38424	17410	18046.2	16611.4	11160.5	14466.4	13162.7
AT1G74320	15.3879	16.1413	18.353	15.4804	18.3801	15.5643	126.26	148.992	103.189	103.553	148.336	92.0838	16.0523	16.223	18.8012	13.3041	16.1372	15.7324	134.286	122.623	96.3696	110.703	138.765	93.9864	15.8428	15.7509	18.277	16.4555	15.5523	18.1429	110.708	111.075	76.8987	100.111	149.87	91.8276
AT1G74530	18.2711	21.0733	19.4516	20.4162	17.6424	20.0484	24.4343	25.7278	25.07	20.9583	27.0427	24.8955	18.9024	17.8614	18.2539	16.3469	19.3454	18.349	23.581	22.4072	24.4184	24.2421	21.7618	23.48	15.3382	17.2931	19.8397	15.3036	16.8205	18.0441	15.8777	18.6672	21.6588	17.4585	19.9035	22.5256
AT1G74710	9.6539	7.91049	9.46731	10.6087	10.008	8.12335	10.8168	12.3559	12.5186	6.94263	9.46828	9.73457	9.5331	8.06332	11.461	10.2613	8.56587	10.6605	10.9648	13.1196	12.3885	10.54	9.96282	11.2079	9.82183	10.7303	10.8371	12.4074	9.07773	9.18668	14.3336	16.7773	15.0353	10.5819	10.6808	11.2131
AT1G74810	1.74936	2.14576	1.29247	2.69225	3.36809	1.4947	2.51103	3.14633	1.50354	2.21643	2.02655	0.887951	1.76903	3.05185	0.837041	1.65087	2.40614	0.743007	2.70818	2.37062	0.847635	1.61394	2.55021	1.06425	2.48909	2.62514	1.56272	2.73161	2.93691	1.84392	2.48404	3.18304	1.45717	2.20317	2.20397	1.19429
AT1G75270	15.9711	13.7073	13.894	18.5252	16.3593	18.0988	44.7157	33.8558	33.0453	52.8357	43.9196	38.149	18.3455	14.8738	17.3203	15.5053	15.3993	17.7675	39.5989	35.9815	33.3838	52.9636	41.1094	37.9803	16.28	16.8665	20.2134	18.3972	16.8872	16.8587	41.121	32.5598	28.2492	61.6888	45.4017	35.4969
AT1G75280	94.3037	84.2292	242.757	149.195	109.639	455.298	196.698	134.637	541.112	194.296	144.483	415.66	116.363	112.148	196.994	126.696	102.887	259.794	143.17	146.004	394.085	206.782	143.73	416.952	100.27	86.3672	246.026	120.191	91.1444	188.804	128.734	119.563	374.525	186.468	124.812	343.955
AT1G75460	74.672	74.3971	61.0367	79.4213	85.806	66.1566	101.182	117.365	84.4599	60.8865	75.7131	53.014	91.3998	70.1605	73.5952	78.8858	81.5522	72.6854	105.487	119.798	93.4681	69.8935	89.7334	58.8329	83.1492	88.4017	86.9687	79.9078	72.7553	70.9251	122.826	163.761	110.811	61.5219	75.9521	51.1886
AT1G75600	0.0971869	0.0960789	0.161558	0	0.096231	0.19496	0.708241	0.458839	0.0326857	1.14081	1.56144	0.0986612	0.0655196	0.0963744	0.611684	0.22659	0.0641638	0.226132	0.726585	0.779382	0.0652027	0.559939	0.782065	0.0997732	0.168182	0.164071	0	0.0658219	0.066748	0.362199	0.201409	0.497349	0.331174	0.567483	0.813773	0.298572
AT1G75750	248.961	253.008	179.103	241.373	211.708	228.884	423.367	377.428	202.325	683.344	615.671	323.083	173.332	154.906	153.468	327.779	193.486	233.595	523.438	424.601	198.771	844.849	677.88	316.88	101.447	117.016	167.381	176.172	114.106	138.096	171.735	218.933	131.013	487.468	501.386	206.479
AT1G75860	11.4033	12.4582	10.372	13.4933	14.4026	11.2752	98.9605	108.647	18.4021	54.6284	101.792	20.7189	13.7264	17.2831	13.3927	11.718	12.544	10.8221	113.678	121.421	22.3645	54.0506	91.2296	16.4293	16.5491	16.7353	14.3702	12.3416	13.383	13.4343	115.307	123.343	18.049	59.1518	126.135	20.7674
AT1G75980	3.20717	4.19544	3.06961	3.30121	4.65117	3.80173	9.94756	13.4702	15.1008	9.4524	16.2788	16.7066	3.60358	4.1441	3.38036	4.01389	4.10649	3.71503	13.5739	13.0871	15.5835	10.7377	14.2812	16.8617	3.2291	3.15017	3.09147	3.58729	4.13838	3.45735	8.39204	8.15653	11.9885	8.94621	15.3939	14.5305
AT1G76080	177.69	162.245	174.838	209.13	229.992	248.217	370.957	339.377	300.709	422.066	344.347	344.722	206.288	193.745	193.131	243.488	193.294	214.6	341.66	342.441	294.879	421.667	402.049	336.502	212.818	169.617	226.9	221.721	182.222	193.579	306.813	302.388	286.83	420.672	324.899	299.7
AT1G76190	0.161978	0.128105	0.161558	0.224354	0.577386	0.19496	0.547277	0.753807	0.163429	0.782268	0.697663	0.295984	0.294838	0.385497	0.740459	0.22659	0.288737	0.129219	0.693558	0.617011	0.0978041	0.790502	0.510042	0.232804	0.302728	0.360957	0.0679443	0.32911	0.266992	0.0658543	0.906341	0.862072	0.165587	0.600865	0.440794	0.265398
AT1G76530	0.129583	0.128105	0.226181	0.160253	0.449078	0.129974	0.418506	0.655485	0.6864	0.391134	0.730885	0.361758	0.327598	0.546121	0.160969	0.12948	0.256655	0.129219	0.561452	0.779382	0.815034	0.823439	0.374031	0.432351	0.168182	0.0984428	0.135889	0.230377	0.100122	0.131709	0.167841	0.29841	0.331174	0.166907	0.23735	0.232223
AT1G76680	97.5109	79.3291	91.2804	116.985	149.254	167.699	200.014	133.621	237.266	122.034	89.2676	177.623	145.257	156.673	136.438	147.057	151.363	130.608	164.671	196.502	186.578	159.023	154.033	211.686	128.962	98.3772	152.093	95.1785	72.1546	92.4265	98.3883	83.2231	178.073	78.6799	57.9813	101.05
AT1G76720	2.36488	2.75426	2.35875	2.14739	4.39455	2.20955	3.1227	3.50684	3.30126	2.90091	3.45509	2.82829	2.06387	3.3731	1.89944	2.71908	3.78567	1.93828	3.1045	3.08506	2.73851	3.39257	3.5703	2.49433	2.32091	2.78921	2.34408	2.27086	2.87016	2.60125	2.81973	3.24935	2.98057	1.93612	2.40741	2.45493
AT1G76980	2.17051	1.76145	1.51865	2.56405	2.7907	1.91711	3.21928	3.14633	1.96114	3.71577	3.9202	2.63097	2.62078	2.40936	2.54332	2.16879	2.02116	1.67984	3.50082	2.63042	1.95608	4.6442	2.92424	2.46107	2.01819	3.24861	2.17422	3.68603	2.63655	2.20612	2.71902	2.12202	1.68899	2.67051	2.40741	1.72508
AT1G77000	14.9992	15.9811	16.4789	11.6985	14.4988	12.3475	56.5305	69.8091	40.9879	51.4993	76.6765	50.1199	13.8902	14.3919	13.8434	10.9411	12.8649	15.4739	57.2351	57.9016	47.435	49.077	69.0257	44	10.6291	12.1413	15.899	10.6632	11.1469	15.0148	47.3983	44.463	30.8323	43.4292	67.2041	50.1933
AT1G77090	34.1774	38.2714	34.1211	43.2042	46.3834	41.0717	46.9048	46.7688	55.8599	46.4798	54.6835	57.6839	35.6427	35.7549	37.6025	41.6603	46.4546	44.9357	44.7841	40.9825	52.6838	54.7423	46.1078	48.5896	37.6055	34.7503	41.7518	45.4171	42.8856	44.5504	40.2818	46.3861	58.2867	49.6715	49.674	57.4586
AT1G77120	14.4161	12.1059	7.36705	21.3457	15.2687	5.94629	13.9395	13.9291	4.1184	18.7744	19.2356	4.53842	14.054	10.3121	3.79888	14.8902	13.2178	5.75022	26.7185	11.7882	3.78176	23.6821	17.0014	6.81784	16.2464	4.29867	3.87282	15.1061	10.0122	3.58906	18.6303	10.5438	4.80203	13.3859	10.7486	4.21319
AT1G77410	2.62405	2.5621	2.71418	3.26916	2.3737	2.11207	6.72829	6.29265	7.74652	13.4615	9.43506	10.7541	2.12939	2.73061	2.86526	2.88093	2.40614	1.84136	6.04387	5.58557	7.00929	8.56377	7.61663	10.0771	2.52273	2.297	1.97038	2.53414	2.36955	2.56832	3.92748	4.47614	4.73579	9.78074	7.76475	10.4832
AT1G77440	21.122	22.1942	25.8493	22.9162	23.9295	24.0451	32.2571	29.1691	37.7847	37.6141	33.4878	40.188	23.8164	22.1661	22.7933	23.2417	22.329	25.0038	31.8046	31.9547	40.3931	37.1536	30.5005	40.7407	20.5182	21.4605	26.2605	23.9592	22.8278	22.127	29.305	26.3264	32.1902	37.4873	34.721	39.2125
AT1G77450	9.16797	8.29481	3.23116	9.87158	12.1572	4.58157	13.2634	15.4694	2.45143	10.528	18.704	2.46653	8.91067	9.12344	3.57352	10.0995	11.8061	3.90886	14.5647	14.3861	2.51031	11.4952	16.9334	2.29478	8.64456	9.15518	5.40157	7.93154	7.20878	4.18175	11.6146	10.8754	3.87474	10.7822	14.987	1.55921
AT1G77460	11.8892	12.3621	15.5419	13.0766	11.676	13.3548	79.4839	86.1307	133.521	69.4915	68.0055	97.839	14.316	13.5567	19.4129	14.2428	11.8061	13.5679	77.8106	73.5542	122.842	58.0031	51.1062	75.1292	13.6227	12.9945	6.93032	14.8099	12.5152	13.9282	69.6875	74.304	92.5964	49.0039	55.54	89.3063
AT1G77570	0.259165	0.416342	0.452363	0.416657	0.64154	0.389921	0.740433	0.491614	0.6864	1.46675	0.365443	1.2826	0.622436	0.481872	0.515102	0.25896	0.256655	0.613788	0.957771	0.292268	0.423818	1.94332	0.748062	1.09751	0.403637	0.2297	0.645471	0.427843	0.50061	0.559762	0.604227	0.232096	0.364292	0.767772	0.339072	0.928892
AT1G77680	19.5994	20.4968	18.2561	20.9611	17.2574	17.2865	43.8465	54.2741	29.3518	41.2646	51.6935	25.7835	18.9679	21.62	19.3807	17.1561	22.5536	17.9291	45.8409	50.465	24.6466	36.429	38.8992	18.7574	19.0046	18.901	11.5166	18.1669	20.1245	15.4758	34.3402	38.1964	17.3867	26.5048	41.0955	21.4972
AT1G77930	21.122	19.4079	17.416	20.929	31.2109	19.3336	28.0077	26.5144	25.8871	20.6323	26.0793	22.2645	23.2922	23.6438	19.7027	23.8244	25.5693	20.3196	28.3038	27.3109	27.1569	28.5569	27.0662	22.0166	20.3837	21.559	20.3153	22.4782	20.8254	18.9331	25.9146	26.8569	24.9043	20.7632	24.854	20.9001
AT1G77950	0.129583	0.0320263	0.0969349	0.0320506	0.032077	0.454908	0.225349	0	0.326857	0.195567	0.0664441	0	0	0.0321248	0.0965816	0	0.0641638	0.355351	0.363293	0.162371	1.30405	0.164688	0.102008	0.532124	0.0672728	0	0.441638	0	0	0.0329272	0.134273	0.0663133	1.49029	0.300432	0.23735	0.862542
AT1G77960	0.777495	0.768631	0.420051	0.897416	0.673617	0.292441	0.708241	1.50761	0.588343	1.07562	1.59466	1.15105	0.818995	0.835244	1.0624	0.809251	0.898294	0.775311	1.1229	1.42887	1.36926	0.724627	1.05409	1.43008	1.31182	1.90323	0.271777	1.41517	2.53642	1.2183	2.81973	2.18834	1.65587	1.36864	1.93271	1.39334
AT1G78070	11.3385	14.5399	8.27178	13.0446	16.3914	9.19564	104.562	115.431	38.5692	101.727	135.679	48.3111	15.3643	15.9018	8.75674	14.0486	18.9604	9.85291	114.503	100.962	35.2421	105.631	111.801	47.0264	11.2009	16.44	7.33798	11.9138	13.9503	9.08789	80.3958	69.2642	27.8187	90.6304	103.451	42.0987
AT1G09965	0	0.0640526	0	0	0	0	0.289735	0.327742	0.0653715	0.065189	0.132888	0.0328871	0	0	0	0	0	0	0.165133	0.324743	0.0326014	0.13175	0.272023	0	0	0	0	0	0	0	0.167841	0.364723	0	0.100144	0.271258	0.0331747
AT1G78080	55.8825	57.9676	58.4194	69.742	82.3096	66.0916	125.584	149.582	75.7982	180.997	152.29	94.5832	73.9389	72.8911	81.9656	79.5656	84.6	77.2404	118.268	111.062	43.1968	144.925	144.682	85.4391	69.1565	80.1653	101.577	56.8372	65.4798	62.397	88.4521	132.892	44.1787	122.91	117.421	95.3773
AT1G78100	27.9898	25.2687	26.9156	28.3007	29.1901	26.8071	46.7439	47.7848	10.3614	20.0456	22.1591	9.4057	27.7476	27.5952	26.9141	28.1619	29.1304	27.4589	40.2594	46.8279	12.9753	16.2053	24.9921	8.04837	33.031	33.6018	34.3119	37.0577	35.3764	29.2393	42.9673	54.1116	11.6242	21.0303	21.8023	12.54
AT1G78150	87.2739	80.1938	73.3797	76.4086	78.3962	65.5067	100.828	101.502	89.0359	107.725	121.792	101.161	72.8906	76.2642	69.8607	72.3147	72.6976	66.8383	107.171	95.6692	85.2852	109.517	109.999	97.4119	64.7837	67.1052	62.7126	77.1104	70.8864	63.5165	81.9735	70.3915	72.8584	101.212	114.098	99.491
AT1G78170	29.5772	30.5211	19.7747	27.6276	29.2222	20.1784	40.4341	43.4586	15.0354	16.6884	28.8035	8.78085	29.8442	32.3175	19.928	29.9099	33.0765	21.1918	46.4024	44.8145	13.6274	23.8468	32.6087	9.21239	29.2973	30.911	22.8972	33.7337	30.6707	21.4027	34.3402	42.6063	16.8899	14.5209	23.8707	7.49748
AT1G78370	41.8228	29.4322	42.2636	68.2677	60.5935	53.5491	58.8805	53.8153	56.2195	80.704	68.371	87.4796	51.826	40.8306	65.9331	58.8164	47.9304	40.1547	52.7104	53.8099	88.3823	63.9318	59.811	91.4588	69.5265	47.7776	65.2265	86.9508	72.5884	68.0275	76.2333	65.5838	87.7281	88.6609	75.6809	89.0409
AT1G78380	260.915	221.206	287.961	281.244	300.658	349.954	757.817	651.322	528.201	1197.42	795.436	741.044	272.201	260.628	321.971	290.521	278.086	348.535	787.321	696.573	625.653	1375.31	800.664	743.178	253.82	216.968	332.383	245.252	183.624	241.982	742.562	600.665	513.883	1287.85	797.43	707.451
AT1G78390	0.22677	0.0960789	0.129247	0.224354	0.192462	0.0324934	3.25147	2.032	0.621029	2.64015	2.12621	0.986612	0.163799	0.128499	0	0.22659	0.352901	0.0969139	2.77423	1.88351	0.48902	3.16201	2.85624	1.06425	0.235455	0.393771	0.135889	0.263288	0.200244	0.0658543	1.67841	1.95624	0.662349	1.86936	1.22066	0.962067
AT1G78400	0	0	0.0323116	0	0	0	0.193157	0.393291	0.0326857	0.912646	0.863773	0	0	0	0	0	0	0	0.495399	0.552063	0.0326014	0.790502	0.374031	0.0332577	0	0	0	0	0	0	0.268545	0.232096	0.0662349	0.634246	0.474701	0
AT1G78440	0.194374	0.384316	0.290805	0.288455	0.834002	0.227454	1.25552	1.11432	0.522972	0.423728	0.930217	0.328871	0.655196	0.867369	0.772653	0.679771	0.705802	0.516874	0.660532	0.876805	0.48902	0.856377	0.476039	0.399093	0.538183	0.656286	0.645471	0.493664	0.734228	0.559762	0.704932	0.795759	0.364292	0.534102	0.474701	0.232223
AT1G78510	11.8568	11.7537	14.5079	14.0381	15.1404	14.3946	15.2916	14.9778	22.6512	15.9713	15.1493	20.8504	10.7125	10.3442	14.2297	12.8833	12.8328	15.2801	12.6822	12.665	20.3433	15.2501	14.2132	17.7929	11.4364	10.6975	15.0497	14.6454	13.4831	16.3319	12.9909	16.4125	24.9706	14.1203	13.9698	18.3788
AT1G78600	106.452	101.427	71.3764	86.6968	115.221	70.6732	159.934	149.942	95.6384	192.373	154.981	131.121	101.031	112.18	70.9553	97.531	112.832	77.6603	149.776	141.458	92.9791	213.93	152.503	117.167	80.0883	89.1236	69.3711	65.7232	72.8221	66.3153	113.091	106.168	67.1953	153.588	126.101	98.927
AT1G78610	18.7571	18.8955	19.1285	21.2175	18.2518	19.886	37.1504	38.0837	31.4437	61.7992	60.8628	51.3367	19.2628	17.6686	20.4753	20.7168	21.142	19.189	33.8853	33.481	30.6127	56.2903	48.012	43.5676	19.3073	21.2308	19.3981	25.4731	22.4273	20.9746	28.5665	27.0227	21.2945	49.7716	48.6907	40.5727
AT1G78620	20.3445	20.4968	21.2934	22.9162	21.8444	19.3661	28.0399	24.7773	23.3703	25.2281	26.8102	24.1062	21.8835	20.3671	20.1856	21.8174	20.6608	17.4445	24.6048	24.6155	23.3426	27.0747	23.564	22.4822	19.5764	17.851	19.6019	22.7744	20.4583	18.2746	19.2681	23.1102	19.3406	20.3293	24.854	20.0375
AT1G79040	3253.43	3496.82	2182.1	3028.49	4928.99	3377.17	4548.74	3957.62	2792.02	3849.15	4607.6	3871.5	3747.23	3731.74	2945.9	4086.01	4286.43	3177.19	4370.18	4387.18	3969.12	3968.45	4531.35	3544.44	3154.69	3309.39	3599.11	4076.85	3882.63	3146.39	4318.98	4192.66	3960.38	4699.66	4472.36	3803.22
AT1G79050	11.3385	11.3053	12.6985	11.9869	13.312	14.1346	14.5833	11.5693	16.7678	12.8096	11.3952	14.9307	10.6142	11.2758	13.4892	12.4625	13.4744	17.0245	14.4987	12.2753	15.0292	14.6572	11.1189	13.4694	11.5037	10.4678	16.5105	13.0327	12.6821	13.2696	12.4202	12.699	16.0288	12.4846	11.0877	14.4642
AT1G79100	0	0.0640526	0.129247	0.0641011	0.032077	0.0974802	0.0321928	0.0655485	0.0980572	0.130378	0.0996662	0.0986612	0	0.0963744	0.257551	0.0971102	0.0320819	0.226132	0.0330266	0.0649485	0.0652027	0.0329376	0.102008	0.0665155	0	0.0984428	0.0339721	0.0658219	0.033374	0.0987815	0.134273	0.0331566	0.198705	0.0333814	0.0339072	0.0331747
AT1G79160	13.4442	16.2373	13.9909	12.66	16.3593	14.5246	30.9694	31.9877	14.1529	24.1851	32.0593	16.1476	16.0523	16.4158	13.9721	13.9191	13.9877	16.6692	32.3	29.6815	14.2468	26.1854	26.3522	16.8284	10.4946	12.1741	13.0453	10.6632	12.3818	13.8294	26.8881	25.3648	13.2139	17.2582	23.9046	17.5826
AT1G79170	0.777495	0.86471	2.84342	0.737163	0.769848	1.4947	1.70622	1.86813	3.59543	1.206	1.3621	1.94034	0.655196	1.12437	0.99801	0.517921	0.513311	0.807616	1.68436	1.91598	1.59747	1.3175	1.53013	1.79592	0.84091	1.1485	2.00436	0.954418	0.767602	1.0866	1.34273	1.59152	1.35782	0.801153	1.11894	1.62556
AT1G09867	0.388748	0.288237	0.516986	0.320506	0.224539	0.519895	0.225349	0.294968	0.522972	0.554106	0.265776	0.427532	0.294838	0.417622	0.354133	0.388441	0.0962458	0.581483	0.363293	0.422165	0.554223	0.230563	0.442037	1.03099	0.269091	0.262514	0.849304	0.394932	0.266992	0.46098	0.704932	0.265253	0.662349	0.500721	0.542515	0.862542
AT1G79520	12.4723	11.1772	11.4383	12.7561	12.8629	10.9828	12.3298	12.0609	13.107	19.0352	18.9698	14.7992	7.40371	7.93482	7.40459	13.822	13.5386	10.1113	10.8988	10.7165	12.1277	19.3014	16.0833	15.0325	9.72092	9.08955	9.95384	15.0403	13.2495	11.8538	13.4608	9.98015	17.4529	21.7647	16.6823	14.431
AT1G79550	117.175	98.3207	138.035	130.895	106.175	153.174	624.572	661.089	820.641	492.014	647.564	754.627	121.342	107.297	158.265	125.725	111.934	151.218	624.5	643.413	904.883	486.126	564.447	721.926	124.085	116.589	152.297	130.031	110.368	137.537	649.343	623.113	792.269	507.163	661.292	755.952
AT1G79640	10.3342	11.9458	13.4093	13.0446	11.0986	12.25	25.7864	37.8542	13.205	29.3676	40.0658	10.9514	10.778	11.4043	13.94	10.6174	12.2553	12.3404	27.0488	26.9536	10.4976	18.6756	26.0122	7.7158	12.3109	12.2069	12.8415	11.6176	11.5808	13.1709	23.397	28.8463	11.558	25.1028	36.3146	9.78654
AT1G79780	0.129583	0.25621	0.0969349	0.320506	0.64154	0.0649868	0.482891	0.753807	0.588343	0.684484	0.896995	1.11816	0.294838	0.417622	0.0643878	0.0647401	0.384983	0.226132	0.627505	0.422165	0.912838	0.592876	0.680056	0.964475	0.269091	0.295328	0.271777	0.197466	0.300366	0.23049	0.704932	0.19894	0.629231	0.534102	0.508608	0.995241
AT1G79820	4.04946	4.61179	5.29911	5.86525	5.26063	5.26393	8.11257	9.99614	10.296	10.2347	11.4616	11.4447	4.65189	4.94722	6.59975	4.79077	4.68396	5.49179	9.01626	7.9562	10.4976	6.78514	7.88865	8.97959	4.77637	5.15184	5.16377	4.24551	4.40537	4.87322	7.31786	7.09552	7.7826	6.14217	9.66355	7.82923
AT1G79915	0.22677	0.192158	0.0969349	0.0961517	0.288693	0.259947	0.418506	0.819356	0.522972	0.65189	0.764107	0.361758	0.0655196	0.224873	0.354133	0.0647401	0.224573	0.323046	0.462372	0.552063	0.391216	0.329376	0.442037	0.399093	0.201819	0.262514	0.203833	0.164555	0.233618	0.0658543	0.537091	0.895229	0.496762	0.433958	0.84768	0.464446
AT1G79920	100.912	107.672	128.439	106.825	92.1252	136.147	2698.88	3067.41	2633.23	2329.07	3036.69	2265.79	93.4965	98.6231	127.745	99.1818	95.4758	121.272	2697.81	2670.36	2445.36	2080.3	2478.3	1935.6	99.6647	99.4273	92.2683	100.378	101.29	112.38	2569.01	2683.07	2292.69	2207.41	2929.11	2505.55
AT1G79930	132.466	125.735	164.272	138.491	118.364	145.116	140.296	161.151	185.426	147.751	175.612	162.857	129.958	135.438	157.75	127.765	128.328	147.858	147.332	137.464	165.322	128.753	189.498	180.856	132.662	127.057	121.722	136.449	135.532	145.966	196.709	185.379	196.817	169.143	220.668	220.745
AT1G80130	3.27196	1.56929	3.65121	2.94865	1.05854	3.11937	2.18911	1.47484	4.1184	4.7588	2.19266	5.62369	0.622436	0.867369	1.38434	2.03931	1.28328	2.22902	2.1137	1.07165	3.09713	2.23976	1.36011	4.19048	2.42182	1.3782	2.0723	6.71384	2.10256	2.96344	4.431	3.24935	6.02738	5.54131	3.79761	4.97621
AT1G80480	82.2849	82.9481	73.4767	101.184	78.4604	67.8138	99.7332	95.9957	103.254	212.875	110.031	155.391	87.3049	83.7814	77.7482	83.3529	75.2963	76.3035	104.628	91.7073	100.934	196.571	105.137	149.527	87.4547	87.0891	62.6446	98.5683	82.7008	76.4898	108.09	104.874	86.3703	208.433	115.42	146.168
AT1G80660	0.0971869	0.0320263	0	0.0320506	0.096231	0	0.482891	0.458839	0.0653715	0.880051	0.664441	0.164435	0.0655196	0	0.160969	0.0323701	0.0320819	0.0646093	0.660532	0.389691	0.0978041	0.461126	0.612051	0.232804	0.0672728	0.0328143	0.0679443	0.0987329	0.100122	0.0329272	0.469954	0.265253	0.0662349	0.600865	0.372979	0.331747
AT1G80670	36.3479	34.2681	37.6431	40.7042	37.2735	36.6851	57.2387	63.582	36.9022	75.9778	88.869	40.3853	34.7581	37.072	40.1458	33.1793	34.2956	36.0197	50.7619	51.5691	33.3512	56.8832	57.8388	31.0295	30.4746	30.8126	33.2248	31.9236	30.4037	33.2235	51.0908	44.4962	27.3881	63.7584	72.5275	35.2979
AT1G80760	4.11425	4.3876	5.75147	5.67295	4.29832	8.28582	7.85503	7.86582	7.97532	5.67144	7.87363	7.66269	5.37261	5.87884	6.69633	4.69366	5.00478	5.00722	5.94479	7.14434	8.99798	4.28189	4.89641	4.42328	4.50728	4.72526	5.23171	4.64045	6.24094	6.35494	8.15707	7.39393	9.90212	5.44116	5.6625	5.07573
AT2G01008	1.84655	1.50524	1.77714	1.44228	1.70008	1.78714	7.33995	8.25911	21.6706	7.88787	6.07964	9.76746	1.83455	2.73061	1.41653	1.03584	1.957	1.64754	5.05307	7.27424	18.8762	3.82076	4.55638	6.65155	1.44637	1.08287	1.29094	0.822774	1.56858	1.5805	6.91504	6.06766	17.5191	4.50649	4.20449	6.96669
AT2G01010	5.37768	6.94971	5.04061	3.87812	7.79471	6.14126	9.94756	10.9794	14.0549	10.1369	11.3287	9.6688	8.32099	8.57732	6.24561	5.69713	6.70512	5.13644	7.89336	10.8464	16.9201	7.67446	9.75881	12.1058	8.57729	7.1207	4.45035	4.31134	5.57346	5.6964	12.5545	13.8595	13.9093	11.116	10.6808	9.91924
AT2G01020	11.4357	11.3373	10.5336	6.28191	7.50602	10.2679	16.708	15.1417	45.9235	22.8161	14.8835	26.9016	9.79518	9.95868	11.8152	8.73991	7.25051	9.0776	13.64	12.9572	44.1422	10.1448	8.4667	18.059	3.83455	3.87208	2.95558	2.46832	3.70451	3.68784	13.6622	12.4669	31.0642	13.2524	10.4434	22.6252
AT2G03875	2.07332	1.79347	1.58327	1.95508	1.47554	2.24205	4.02409	1.86813	3.432	2.64015	2.65776	1.61147	2.09663	2.18449	1.77066	2.10405	2.14949	2.64898	3.83108	2.33815	4.7598	1.94332	4.45437	2.76039	3.49819	1.50946	2.51394	1.67846	2.23606	2.56832	3.92748	4.57561	2.78187	3.50504	4.06886	2.45493
AT2G00340	0.323956	0.25621	0.678544	0.57691	1.50762	0.747349	9.01397	7.57085	25.4295	9.71316	7.3753	11.5434	0.884515	0.963744	1.67408	0.841621	0.67372	0.872225	4.49162	5.45568	20.7997	3.12907	2.68622	6.15268	0.571819	0.623471	1.32491	0.526575	0.400488	0.23049	7.68711	6.4987	18.6782	6.20894	4.54356	8.75812
AT2G01150	8.71443	9.57586	9.82274	11.0254	7.73056	7.66845	50.1885	47.9487	10.3287	31.6493	31.9264	19.0087	10.8763	8.44882	6.8251	10.4232	8.72628	8.59303	51.8187	48.7763	9.91081	35.5396	42.7075	19.489	12.6137	11.9116	8.83276	12.9998	12.7489	9.51595	66.9685	56.1673	9.37224	43.0286	32.9917	20.3693
AT2G01280	0	0	0	0	0.064154	0.0324934	0.901397	0.917679	0.0980572	0.684484	0.896995	0.164435	0	0	0	0	0	0.0323046	1.18896	1.10413	0.130405	1.08694	0.714059	0.199546	0.0336364	0	0	0	0	0	1.00705	0.828916	0.26494	0.667627	0.678144	0.165874
AT2G01360	0	0	0	0	0	0	0.482891	0.360517	0.0653715	0.619295	0.265776	0.0657741	0	0	0	0	0	0	0.495399	0.292268	0.0978041	0.296438	0.170014	0.0665155	0	0	0	0	0	0	0.604227	0.19894	0.165587	0.534102	0.23735	0
AT2G01390	3.6931	5.25231	5.10524	4.16657	4.13794	5.13396	218.138	115.726	133.194	302.607	107.075	152.464	4.68465	4.97934	4.7325	4.17574	4.65188	3.94117	196.673	114.732	153.455	248.086	96.092	131.8	5.18001	5.44717	3.22735	5.03538	5.60683	5.59762	223.799	132.56	100.478	328.907	113.555	171.613
AT2G01430	0.712704	0.640526	0.613921	0.705113	1.28308	1.03979	3.21928	3.40852	2.38606	2.41199	4.71753	2.63097	1.04831	0.642496	0.99801	0.615031	1.0587	1.25988	2.41094	2.89021	2.54291	3.72195	4.28435	1.99546	0.807274	0.9188	0.95122	0.954418	1.26821	1.15245	2.3162	2.25465	2.02016	2.26993	3.11946	1.65874
AT2G01440	19.0486	19.9204	22.1335	21.6662	17.5461	18.8137	34.8326	39.8207	15.8853	20.4693	37.9728	11.7078	19.7214	21.1702	22.8255	18.5804	22.4573	19.4151	37.32	34.1954	13.3992	20.3554	36.043	9.51171	19.6437	20.148	12.7056	18.2985	18.5559	18.8343	36.9586	43.2694	12.2866	20.2625	38.5525	9.35527
AT2G02061	0.129583	0.0320263	0.226181	0.320506	0.256616	0.0649868	0.515084	0.688259	0.326857	0.423728	0.730885	0.230209	0.327598	0.321248	0.289745	0.0647401	0.288737	0.226132	0.330266	0.714434	0.358615	0.461126	0.408034	0.332577	0.269091	0.4594	0.101916	0.131644	0.433862	0.296344	0.537091	0.696289	0.331174	0.400576	0.915494	0.199048
AT2G02350	1.61978	1.08889	1.61558	1.05767	1.251	0.844829	3.38024	3.27742	3.33394	2.08605	3.35543	2.00611	1.04831	1.41349	0.99801	1.16532	1.02662	1.4214	2.67515	2.33815	2.08649	2.33857	2.99225	1.82918	1.04273	1.18131	1.35889	1.18479	1.43508	1.31709	2.18193	1.59152	1.3247	1.66907	2.64476	2.15636
AT2G02720	0	0.0960789	0	0	0.032077	0	0.418506	0.196645	0.0653715	0.228161	0.0996662	0.0657741	0	0	0	0	0	0	0.132106	0.0649485	0.195608	0.13175	0.136011	0.0332577	0	0	0	0	0	0	0.167841	0.0663133	0	0	0.135629	0.0331747
AT2G02750	0.51833	0.640526	0.937037	0.480759	0.898156	0.584881	1.83499	2.45807	2.18994	1.36897	2.75743	1.44703	0.524157	0.513997	0.901429	0.550291	0.417065	0.41996	2.17976	2.46804	1.79308	1.48219	1.83615	0.897959	0.773638	0.590657	0.509582	0.493664	0.567358	0.625616	2.04766	1.7573	1.15911	1.13497	1.72927	1.72508
AT2G02760	105.901	114.398	116.387	75.1586	81.6039	92.8987	145.833	143.289	152.577	106.356	147.273	158.91	100.835	106.269	114.739	70.6315	87.9365	99.4983	152.517	136.879	160.04	110.506	133.563	138.053	83.6874	87.6141	98.0436	57.7587	77.1941	84.5899	108.291	119.165	126.972	87.4592	127.728	145.637
AT2G02795	0	0	0	0	0	0	0.35412	0.262194	0.130743	0.0325945	0.16611	0.0328871	0	0	0	0	0	0	0.0330266	0.0649485	0.163007	0	0.204017	0.0665155	0	0	0	0	0	0	0.134273	0.0994699	0	0.100144	0.23735	0.0995241
AT2G02810	8.22849	8.42292	10.372	7.21138	10.393	9.878	18.8328	21.4344	41.9358	23.1095	25.1823	36.3402	8.91067	9.70168	11.6542	8.77228	8.79045	9.30373	18.4288	17.6011	37.8502	19.9931	18.1235	35.486	8.3082	8.17075	9.37631	7.63534	9.54496	10.1745	13.1587	13.4947	20.7315	16.1566	16.6484	29.8572
AT2G03550	39.7495	41.3139	41.1973	45.3195	38.0113	30.9012	45.1664	49.653	36.8368	48.2725	51.4942	39.0041	38.0014	31.3217	28.3628	32.4995	36.2847	26.0698	40.4245	47.9645	33.2208	49.1758	45.3598	38.5457	44.0301	48.3026	30.6429	49.7285	53.8323	46.9871	61.3962	59.3504	48.8814	55.2128	50.42	46.9754
AT2G04030	126.408	117.601	167.277	184.323	135.622	162.24	372.921	442.485	555.625	411.929	503.347	526.39	151.711	160.206	191.167	145.698	139.845	165.141	364.217	350.332	493.128	336.622	411.06	485.23	162.296	143.562	151.482	163.666	165.902	163.352	334.977	315.684	385.454	352.04	469.072	530.895
AT2G04135	0.0323956	0	0.0969349	0	0.032077	0.292441	14.2292	21.9587	2.68023	13.0052	21.7272	0.855064	0	0	0.289745	0	0	0	14.7959	19.6469	1.46706	11.1	15.5053	0.532124	0	0	0.0339721	0	0.033374	0	10.4733	11.5717	1.29158	6.50937	13.2577	0.298572
AT2G04350	23.746	21.5537	27.368	26.8263	19.984	28.6592	29.5208	27.7926	37.0983	41.721	38.1389	44.266	21.2939	20.9775	26.7209	26.77	23.1631	26.9421	30.8468	26.6614	38.6652	41.4684	35.0909	41.5389	23.3437	23.9872	22.3537	30.5085	26.7659	29.0747	29.2714	27.0227	38.0188	43.6962	36.552	43.5584
AT2G04520	37.8705	31.0335	34.1857	41.4734	41.3473	37.3999	94.6145	90.9485	106.588	86.2125	106.277	130.068	36.0358	33.4419	41.8199	39.3296	36.028	40.8654	96.3055	83.7187	111.627	102.008	112.889	146.334	40.5992	37.802	53.642	43.3437	40.7163	44.0895	84.3232	83.4221	95.6763	93.7683	113.928	138.339
AT2G04530	17.2993	17.4543	18.7084	21.7303	18.733	16.5067	28.0721	34.4785	36.7061	31.4537	32.2586	31.1441	19.4593	19.0821	17.8032	17.059	16.7147	17.283	26.7185	30.1361	33.5468	26.4818	28.7324	33.6568	20.72	18.7041	19.0244	19.0884	20.525	19.4929	26.5189	27.7521	25.9641	26.0709	29.3297	31.4496
AT2G05100	3768.46	3804.56	3032.54	3831.9	4319.91	3626.91	4250.38	3913.05	3551.04	3170.04	3887.15	3650.56	3487.54	3464.05	3679.34	3965.82	3962.34	3855.23	4621.41	4236.24	4369.63	3971.28	4278.13	3846.89	3770.95	4309.27	5233.03	4325.98	4191.64	4081.45	4541.71	4957.02	4474.63	3919.01	4545.6	3644.11
AT2G04905	0	0	0	0	0	0	0.386313	0.294968	0.294172	0.423728	0.298998	0.0328871	0	0	0	0	0	0	0.429346	0.129897	0.0978041	0.230563	0.272023	0.0997732	0	0	0	0	0	0	0.0335682	0.232096	0.13247	0.23367	0.0339072	0
AT2G06800	0	0	0	0	0	0	0.225349	0	0	0.0325945	0	0	0	0	0	0	0	0	0.264213	0.0324743	0	0.0988127	0.0340028	0.0332577	0	0	0	0	0	0	0.0335682	0.132627	0	0	0	0.0331747
AT2G07070	0	0.0640526	0.0323116	0	0.192462	0	0.160964	0	0.0326857	0.260756	0.199332	0	0.0327598	0	0	0	0.192492	0.0323046	0.0330266	0.0649485	0.163007	0.197625	0.170014	0.0665155	0	0	0	0	0	0.0329272	0.0671363	0	0	0.166907	0.0339072	0.0663494
AT2G07773	0	0	0.0323116	0.0320506	0.032077	0.0324934	0.837012	1.24542	3.00709	1.10821	0.830551	2.10477	0	0.0321248	0	0.0971102	0.0320819	0	0.594479	0.779382	1.95608	0.922252	0.374031	0.964475	0.0336364	0.0328143	0	0	0.033374	0.0329272	1.07418	1.09417	1.78834	1.36864	0.881587	2.05683
AT2G07655	0.291561	0.128105	0.452363	0.416657	0.417001	0.422414	3.28366	2.98246	4.73943	4.43285	3.32221	4.99883	0.229319	0.321248	0.482908	0.647401	0.128328	0.355351	2.21278	1.98093	3.58615	2.43738	2.17618	3.62509	0.504546	0.262514	0.577526	0.362021	0.300366	0.428053	2.2155	2.91778	3.97409	3.67195	2.91602	3.11842
AT2G07671	0.0323956	0.0640526	0	0.0320506	0.064154	0.0649868	0.547277	0.327742	0.817143	0.325945	0.664441	0.526193	0	0	0	0	0	0.0646093	0.495399	0.389691	0.847635	0.592876	0.748062	0.698413	0.0336364	0.0328143	0	0	0.100122	0.0329272	0.772068	0.364723	1.09288	0.400576	0.949402	1.26064
AT2G07779	0.0647913	0.0960789	0.0646233	0.0320506	0	0.162467	7.91942	7.66917	15.7545	12.4511	7.57463	13.681	0.0982794	0	0	0.0323701	0	0.129219	4.26043	4.05928	10.1064	5.89583	4.52237	8.28118	0.100909	0.131257	0.203833	0	0.133496	0.0658543	6.37795	5.37137	10.7301	6.8098	5.52687	11.014
AT2G07672	0	0	0	0	0	0	0.450699	0.196645	1.17669	0.488917	0.564775	0.723516	0	0	0	0	0	0.0646093	0.231186	0.162371	0.652027	0.527001	0.204017	0.29932	0	0	0	0	0	0	0.402818	0.29841	0.562997	0.267051	0.23735	0.530795
AT2G07621	0.0323956	0.0320263	0	0.0320506	0	0.0324934	1.22332	1.34374	2.9744	1.59713	1.19599	2.26921	0	0	0	0	0	0	0.726585	0.552063	1.76047	1.28457	0.918076	1.59637	0	0	0	0	0.033374	0.0658543	1.40986	0.928386	2.6494	1.16835	1.28847	1.85778
AT2G05155	0.0323956	0.0320263	0.0323116	0.0641011	0	0.162467	2.80077	3.60517	7.51772	4.85658	3.08965	5.65658	0.0327598	0.0642496	0	0.12948	0.0320819	0	1.68436	1.98093	4.23818	2.07507	2.34619	3.69161	0	0.0656286	0.101916	0.032911	0.066748	0.197563	3.25611	3.21619	4.50397	2.20317	1.96662	5.17525
AT2G07674	0.0971869	0.0320263	0.0323116	0.0320506	0.064154	0.19496	3.38024	3.27742	6.24297	5.50847	2.82387	6.51164	0.0982794	0	0.0965816	0.12948	0.0641638	0.193828	2.93937	3.02011	6.16166	3.62313	2.82223	4.85563	0.0336364	0.0328143	0.169861	0.032911	0	0.0329272	3.72607	2.71884	5.59685	5.20749	3.25509	7.19891
AT2G07751	0	0.0960789	0.129247	0.0961517	0.032077	0	0.643855	0.655485	1.11131	0.619295	0.797329	0.723516	0	0	0.0643878	0.0323701	0.0320819	0.0323046	0.561452	0.45464	0.782433	0.922252	0.680056	0.864701	0	0	0.0339721	0	0.033374	0.0329272	0.402818	0.696289	0.861054	0.23367	0.508608	0.729844
AT2G07675	0.0323956	0.0320263	0.0646233	0	0.032077	0.0649868	0.386313	0.393291	0.555657	0.717079	0.365443	0.690628	0.0327598	0.0321248	0.0321939	0	0.0320819	0	0.330266	0.357217	0.554223	0.856377	0.544045	0.698413	0	0.0328143	0.169861	0.032911	0.100122	0.0658543	0.335682	0.729446	1.25846	0.634246	0.678144	0.763018
AT2G07767	0.0323956	0.0320263	0.0323116	0.0641011	0	0.0324934	2.672	2.32697	6.89669	3.32464	2.65776	3.8149	0.0327598	0.0321248	0	0	0.0962458	0.129219	1.94857	1.94846	4.62939	2.37151	1.49612	2.76039	0	0	0.237805	0.0658219	0	0.164636	2.11479	1.92308	4.43774	2.00288	1.66145	3.94779
AT2G07676	0	0.0320263	0.0323116	0	0	0.0974802	0.515084	0.753807	1.04594	0.717079	0.730885	1.34837	0	0	0.0965816	0	0	0	0.363293	0.259794	0.815034	0.527001	0.23802	0.698413	0	0	0.0679443	0.032911	0.033374	0.0658543	0.7385	1.29311	1.09288	0.600865	0.508608	1.16111
AT2G07768	0	0.0320263	0	0.0320506	0	0	0.450699	0.721033	1.47086	0.977835	0.664441	1.18393	0	0.0321248	0	0	0	0	0.264213	0.649485	1.04324	0.428189	0.272023	0.964475	0	0	0	0	0	0	0.402818	0.696289	1.05976	0.567483	0.440794	0.729844
AT2G05165	0.453539	0.480394	1.42171	1.08972	1.05854	2.56698	15.6457	17.5998	33.4375	22.5554	17.4416	27.8553	0.556917	0.80312	0.869235	1.03584	0.417065	0.83992	9.84192	8.7031	22.2015	12.2528	11.731	20.254	0.639092	0.6891	1.69861	0.921507	0.867724	1.51465	13.4608	11.6048	23.5134	15.1218	13.6985	24.6156
AT2G07748	0	0	0	0	0	0	0.0965783	0.0327742	0.0653715	0	0.0996662	0.0657741	0	0	0	0	0	0	0.0660532	0.0649485	0.130405	0.0329376	0.0340028	0.0665155	0	0	0	0	0	0	0.0335682	0.0331566	0	0.0667627	0.0678144	0.0331747
AT2G07678	0.129583	0	0	0.0961517	0	0.0324934	1.7706	2.13033	4.15109	2.67275	1.52821	3.5518	0.0327598	0.0321248	0.128776	0	0.128328	0.0323046	1.65133	1.62371	2.54291	1.44925	1.2581	2.5941	0.0672728	0.0984428	0.0339721	0	0	0	2.14836	1.59152	3.54357	1.30187	1.45801	2.85303
AT2G07669	0.0323956	0.0320263	0.0323116	0	0.032077	0.0649868	0.515084	0.655485	1.66697	1.49935	1.19599	1.24971	0	0	0	0	0.0320819	0.0646093	0.528425	0.552063	1.46706	0.856377	0.510042	0.764928	0.0336364	0	0	0.0658219	0	0	1.14132	0.828916	1.35782	0.634246	0.678144	1.82461
AT2G07681	0	0	0	0.0320506	0	0.0974802	0.386313	0.688259	1.47086	0.814862	0.564775	0.526193	0	0	0	0	0.0320819	0	0.561452	0.552063	0.880237	0.592876	0.340028	0.831444	0	0	0	0	0	0	0.973477	0.696289	0.960406	0.567483	0.644237	0.597145
AT2G07682	0.0647913	0.0320263	0.0969349	0	0.096231	0.0649868	3.05831	2.49084	7.81189	3.38983	3.32221	6.08411	0	0.0321248	0	0.19422	0.16041	0.0646093	1.88252	2.24072	3.78176	3.35963	1.73414	4.0907	0.0672728	0.0984428	0.0339721	0.032911	0.200244	0.0658543	2.71902	3.05041	5.4975	3.07109	2.50913	4.21319
AT2G07683	0	0	0	0	0	0	0.0965783	0.131097	0.326857	0.0325945	0.0664441	0.131548	0	0	0	0	0	0	0.0660532	0	0.0978041	0.164688	0.102008	0.133031	0	0	0	0	0	0	0.201409	0.132627	0.13247	0.100144	0.135629	0.331747
AT2G07774	2.72123	3.0425	2.488	3.20506	3.72093	6.04378	43.589	39.493	60.7628	43.644	44.7833	68.1749	2.32595	2.28086	2.99403	2.55723	3.11195	4.94261	32.0688	33.4485	65.2027	28.2275	25.6041	50.2192	2.79182	3.6752	4.48432	3.25819	2.80342	3.22686	38.0999	37.1686	53.4847	37.721	40.2139	56.3307
AT2G07685	0	0	0	0	0	0.129974	0.418506	0.131097	0.555657	0.391134	0.265776	0.657741	0.0327598	0.0321248	0.128776	0	0.0320819	0	0.165133	0.22732	0.521622	0.197625	0.136011	0.365835	0.0336364	0	0	0	0	0.0329272	0.234977	0.19894	0.364292	0.367195	0.305165	0.464446
AT2G07687	0.0647913	0	0.0323116	0.0320506	0.064154	0.0649868	1.19113	0.983227	2.15726	1.30378	0.697663	1.97322	0.0982794	0.0321248	0	0.0323701	0.0641638	0.258437	0.594479	0.649485	1.49966	1.21869	0.952079	2.1285	0.100909	0.0328143	0.237805	0.032911	0.100122	0.197563	0.906341	0.928386	2.21887	1.0682	1.15284	1.79143
AT2G07629	0.161978	0.0320263	0.38774	0.256405	0.256616	0.552388	5.27961	5.57162	13.3358	8.8983	6.81052	13.4508	0.0655196	0.0321248	0.193163	0.19422	0.192492	0.226132	5.61452	4.64382	12.3233	5.13826	4.28435	11.4407	0.168182	0.2297	0.339721	0.362021	0.16687	0.493907	7.75425	6.53186	13.1476	6.37584	5.83204	10.6159
AT2G00460	0.809891	0.992815	1.0986	1.28202	1.76424	3.37932	38.0196	30.48	68.5093	45.4367	34.2519	67.9776	0.786235	0.610371	1.28776	1.35954	1.25119	1.19527	27.346	27.4732	65.9852	33.4975	29.6845	58.966	1.51364	1.73916	2.03833	1.28353	2.30281	1.97563	37.2942	30.2388	57.6244	45.2651	36.0773	60.378
AT2G07633	0.0323956	0	0.0323116	0.0641011	0.064154	0.0974802	1.41648	1.44207	2.15726	1.59713	0.930217	1.94034	0.0982794	0.0642496	0.0965816	0.16185	0	0.0646093	0.759612	0.519588	1.53226	1.3175	0.952079	1.43008	0.0672728	0.0656286	0.237805	0.032911	0.033374	0.0329272	1.07418	0.961542	2.18575	1.36864	1.18675	1.32699
AT2G05195	5.24809	5.18826	6.59157	7.62804	7.50602	9.58556	36.7641	42.0493	70.1109	50.88	45.7468	56.2369	4.09497	5.46121	4.86128	7.12141	6.09557	7.07471	30.1203	26.8887	49.9779	36.2643	33.0847	40.7075	6.5591	6.07064	8.45906	5.92397	7.64265	6.75007	39.5433	40.1195	56.2997	39.824	37.3996	53.1459
AT2G07689	0	0	0	0	0.032077	0	0.0965783	0.0655485	0.0653715	0.065189	0.132888	0.0328871	0	0	0	0	0.0641638	0	0	0.0324743	0.0652027	0.0988127	0.0340028	0.166289	0.0336364	0.0328143	0	0	0	0	0.134273	0	0.0993523	0.0667627	0.0678144	0.0995241
AT2G05225	1.58739	2.08171	2.29413	3.68582	2.85485	2.72945	5.05426	5.01446	7.45235	5.76923	5.51486	7.10361	1.86731	1.92749	1.93163	2.49249	2.34198	3.16585	4.0953	3.11753	5.70524	4.41364	3.6043	4.0907	2.08546	1.8376	2.98955	2.50123	2.73667	2.33783	4.26316	4.57561	7.61701	4.94044	4.27231	6.60177
AT2G05235	0.939474	1.02484	1.35709	1.37817	2.02085	2.82693	2.47884	2.75304	4.90286	4.1721	3.28898	4.5713	1.57247	0.867369	2.31796	1.74798	1.70034	1.93828	2.24581	2.98763	2.99933	2.14094	2.75423	2.46107	1.74909	1.44383	2.41202	2.04048	1.46846	1.84392	3.18898	3.28251	3.77539	2.23655	2.23788	3.35065
AT2G07693	0	0	0	0.0320506	0.064154	0.0324934	0.740433	1.50761	3.36663	1.46675	1.9601	2.76251	0.0655196	0	0	0.0323701	0.0320819	0	0.858691	0.811857	2.96672	1.21869	0.782065	2.3613	0.0672728	0	0	0.0987329	0.033374	0	1.61127	1.29311	2.78187	1.73583	1.18675	2.15636
AT2G07694	0	0	0	0.0320506	0	0	0.193157	0.294968	0.424914	0.586701	0.465109	0.624854	0	0	0.0321939	0	0	0	0.132106	0.194846	0.293412	0.197625	0.170014	0.498866	0	0.0328143	0	0.032911	0	0	0.201409	0.497349	0.430527	0.267051	0.135629	0.364922
AT2G07695	0.0647913	0.0960789	0.129247	0.0961517	0.128308	0.422414	4.34602	4.62117	8.85783	5.3129	5.14942	9.47148	0	0.128499	0.386327	0.19422	0.0641638	0.161523	3.63293	3.66959	9.22619	4.1172	8.5007	15.6977	0.370001	0.360957	0.407666	0.394932	0.33374	0.46098	10.5068	12.699	16.8899	10.0478	11.698	17.848
AT2G07599	0	0.128105	0.161558	0.160253	0.032077	0.129974	0.837012	1.54039	4.31452	3.16167	2.09299	3.74913	0	0.0321248	0.0965816	0	0.0320819	0.193828	1.35409	1.59124	3.26014	1.81157	1.83615	2.56085	0.0672728	0.196886	0.0339721	0.032911	0.033374	0.0658543	2.11479	2.12202	3.6098	1.56892	1.79708	2.3554
AT2G07697	0	0.0320263	0.0323116	0	0.032077	0.227454	1.67402	1.11432	2.48412	1.53194	1.52821	1.94034	0	0.0321248	0	0	0	0	0.594479	1.07165	2.64071	0.922252	0.816068	1.56311	0.0672728	0	0	0.0658219	0	0.0987815	0.906341	1.69099	2.38446	1.13497	0.983309	2.05683
AT2G07798	0.0971869	0	0.0969349	0.0641011	0.096231	0.0974802	3.15489	5.60439	12.9109	5.9322	4.85042	9.37281	0	0.160624	0.0321939	0	0.0641638	0.258437	2.14673	3.11753	8.37855	3.42551	2.92424	4.85563	0.0672728	0.0328143	0.0339721	0.0658219	0.100122	0.0987815	4.22959	4.77455	8.04754	3.83886	3.69588	7.36479
AT2G07698	0.550726	0.928763	1.22784	1.31407	1.15477	2.4695	34.8004	25.9572	65.0119	41.2972	33.8865	63.768	1.14659	0.963744	0.901429	1.16532	1.57201	1.77675	22.5241	23.4789	60.2799	31.159	21.6938	49.9199	0.773638	1.21413	1.39286	0.954418	2.00244	2.63417	32.3261	30.0399	59.0153	36.9198	32.144	56.4634
AT2G07667	0.22677	0.128105	0.258493	0.384607	0.160385	0.487401	5.05426	4.81781	11.4073	7.17079	5.44842	8.05733	0.327598	0.256998	0.257551	0.19422	0.128328	0.258437	4.16135	3.86444	7.2049	4.74301	3.19626	5.52079	0.269091	0.393771	0.271777	0.197466	0.200244	0.428053	4.56527	4.80771	7.71636	3.939	4.13668	6.93351
AT2G07701	0	0	0	0	0	0	0.160964	0.163871	0.130743	0.0325945	0.0664441	0.230209	0	0	0	0	0	0	0.0660532	0.0324743	0.0652027	0.0329376	0.0340028	0	0	0	0	0	0	0	0.134273	0.0331566	0.165587	0.0333814	0	0.0663494
AT2G07702	0	0	0	0	0	0	0.0965783	0.22942	0.294172	0.0977835	0.298998	0.0986612	0	0	0	0	0	0	0.132106	0.0974228	0.260811	0.0329376	0.102008	0.199546	0	0	0	0	0	0.0329272	0.302114	0.331566	0.364292	0.166907	0.135629	0.364922
AT2G07638	0.615517	0.768631	1.22784	1.34612	0.609463	1.20226	30.4865	23.8596	44.2565	27.1512	27.2089	37.853	0.687956	0.610371	0.676071	0.679771	0.83413	1.06605	21.2691	18.7377	32.0471	23.8468	19.2116	25.2094	0.571819	0.820357	0.883276	1.02024	1.23484	1.48172	32.0576	27.6858	39.6085	22.933	24.5149	33.5396
AT2G07704	0	0	0	0	0	0	0.225349	0.0655485	0.163429	0.0977835	0.16611	0.197322	0	0	0	0	0	0	0.0990798	0.129897	0.0978041	0	0.102008	0.133031	0	0	0	0	0	0	0.201409	0.165783	0.26494	0.166907	0.0339072	0.165874
AT2G07706	0.0323956	0.0960789	0	0.0641011	0	0.162467	3.5734	4.42452	7.51772	3.81356	3.88698	6.44587	0	0	0.0965816	0.0647401	0	0.0969139	3.36871	2.98763	5.15102	3.3267	2.51621	5.08843	0	0.0656286	0.0679443	0	0.033374	0.0658543	4.46457	3.44829	5.4975	3.939	3.89933	5.54018
AT2G07641	0.0647913	0	0.0323116	0	0.064154	0.162467	1.70622	1.86813	3.79154	2.60756	1.6611	2.66385	0.0655196	0.0642496	0.386327	0.0323701	0.0320819	0.0646093	1.22198	1.23402	1.92348	1.581	1.02008	2.16175	0	0	0	0.0658219	0	0.0987815	1.67841	1.2268	2.78187	1.66907	1.49192	1.89096
AT2G07642	0.0971869	0.160131	0.0969349	0.320506	0.288693	0.519895	2.41446	2.22865	4.51063	2.47718	2.65776	3.58469	0.131039	0.256998	0.257551	0.29133	0.513311	0.258437	1.78344	1.72114	3.61875	1.87744	1.59813	2.46107	0.235455	0.328143	0.203833	0.32911	0.400488	0.362199	1.94695	2.35412	3.84162	1.9695	2.78039	3.31747
AT2G07643	0	0.0960789	0.129247	0.0961517	0.064154	0.19496	0.321928	0.753807	2.15726	1.206	0.797329	1.31548	0.0982794	0.0963744	0.0321939	0.0971102	0.128328	0.0323046	0.627505	0.357217	1.17365	0.691689	0.680056	0.665155	0.0336364	0.131257	0.0679443	0.032911	0.133496	0.0329272	0.805636	0.762602	1.35782	0.767772	0.474701	1.12794
AT2G07644	0.0971869	0.0960789	0.0969349	0.160253	0.288693	0.0974802	1.73841	1.76981	3.33394	2.54237	1.62788	2.5323	0.0327598	0.0642496	0.0643878	0.19422	0.192492	0.484569	0.726585	1.16907	2.80372	1.35044	1.39412	1.82918	0.201819	0.0656286	0.237805	0.131644	0.066748	0.23049	1.77911	1.55836	2.58316	1.33525	1.49192	2.65398
AT2G07714	0	0	0.0323116	0	0	0	0.193157	0.0655485	0.294172	0.0325945	0.0664441	0.0657741	0	0	0	0	0	0	0.0660532	0.0974228	0.130405	0.0329376	0.136011	0.133031	0	0	0	0	0	0	0.100705	0.0331566	0.165587	0.0333814	0.101722	0.0663494
AT2G07646	0	0	0	0	0	0	0.35412	0.131097	0.359543	0.325945	0.365443	0.427532	0	0	0	0.0323701	0	0.0323046	0.0660532	0.129897	0.293412	0.0988127	0.0680056	0.133031	0	0	0	0	0.033374	0	0.100705	0	0.13247	0.0333814	0.23735	0.132699
AT2G07715	1.36062	1.69739	2.94036	2.08329	1.1227	3.9642	8.46669	9.14401	20.494	12.1577	9.26895	16.7395	1.40867	1.79899	1.70628	1.26243	1.34744	2.26132	6.24203	6.07269	17.4417	7.90502	7.44662	14.7664	1.95091	1.87041	2.54791	1.74428	2.16931	2.99637	11.6146	10.4443	19.7049	10.0144	8.91759	18.9428
AT2G07718	0	0	0.0646233	0.0320506	0	0.0324934	1.28771	1.2782	2.35337	1.7601	0.996662	1.94034	0	0	0.0643878	0	0.0320819	0.0646093	0.957771	0.389691	1.17365	0.658752	0.340028	0.931217	0	0	0	0	0	0.0329272	1.00705	1.09417	1.49029	1.30187	0.881587	1.29381
AT2G07648	0	0	0.0323116	0	0	0	0.676048	0.62271	1.56892	0.586701	0.597997	1.11816	0	0	0	0.0323701	0	0	0.627505	0.129897	0.912838	0.823439	0.408034	0.798186	0	0	0	0	0	0.0329272	1.10775	0.928386	1.3247	0.767772	0.406886	0.895717
AT2G07721	0	0	0	0	0	0	0.418506	0.360517	1.79772	0.749673	0.564775	1.05239	0	0	0	0.0323701	0	0	0.396319	0.292268	1.04324	0.329376	0.170014	0.598639	0	0	0	0	0	0	0.469954	0.232096	0.596114	0.200288	0.203443	0.56397
AT2G07722	0.129583	0.192158	0.323116	0.256405	0.384924	1.07228	98.8961	127.164	220.89	129.172	115.646	155.457	0.262078	0.256998	0.386327	0.453181	0.352901	0.355351	62.7835	77.3212	120.56	81.3888	83.7149	120.559	0.437273	0.2297	0.271777	0.230377	0.634106	0.428053	151.225	108.555	179.463	112.061	95.5505	201.138
AT2G07652	0	0	0.0646233	0	0.032077	0	8.30573	9.47175	19.35	12.1252	10.5314	13.4508	0.0327598	0	0	0.0647401	0.0320819	0.0969139	5.05307	5.4232	12.5515	6.02758	4.55638	8.71353	0.100909	0	0.0339721	0	0.033374	0.131709	8.35847	6.76395	10.6969	6.67627	6.30674	12.0092
AT2G07727	0.0971869	0	0.19387	0.0641011	0	0.129974	0.289735	0.557162	1.96114	0.65189	0.730885	0.78929	0.131039	0.0642496	0.128776	0.0647401	0.0320819	0.129219	0.231186	0.389691	0.782433	0.592876	0.306025	0.831444	0.0336364	0	0	0.0987329	0.100122	0.164636	0.503523	0.762602	0.960406	0.400576	0.542515	0.663494
AT2G07728	0	0	0.226181	0.128202	0.064154	0.0649868	3.34805	2.26142	7.25623	4.10691	3.02321	5.22904	0.0655196	0.0321248	0	0.0647401	0.16041	0.0646093	2.44397	1.72114	4.62939	2.99732	1.73414	3.69161	0.0336364	0.0656286	0.0339721	0.032911	0	0.0658543	3.08827	2.32096	4.86826	2.06965	1.96662	4.11366
AT2G07656	0.0323956	0	0	0	0	0.0324934	1.28771	1.40929	3.6608	2.80313	1.56144	2.63097	0.0327598	0	0	0.0647401	0.0320819	0.0646093	1.25501	1.29897	2.4777	1.18575	0.952079	1.89569	0.0336364	0.0328143	0.0679443	0.0658219	0.066748	0	0.939909	1.06101	2.45069	1.13497	1.3902	1.92413
AT2G07729	0	0	0	0	0	0	0.257542	0.131097	0.2288	0.065189	0.0664441	0.230209	0	0	0	0	0	0	0	0.0324743	0.0652027	0.0329376	0.0680056	0.133031	0	0	0	0	0	0	0.0671363	0.0331566	0.0331174	0.0333814	0	0.0995241
AT2G05325	0	0	0	0.0641011	0.032077	0	0.0965783	0.0655485	0.0980572	0.065189	0.0996662	0.0986612	0	0.0321248	0	0	0	0.0323046	0.0330266	0.0649485	0.130405	0	0	0.0997732	0	0	0	0	0	0	0.302114	0.0663133	0.165587	0.133525	0.169536	0.165874
AT2G07732	0	0	0	0	0.128308	0.0324934	0.386313	0.294968	0.719086	0.260756	0.199332	0.493306	0	0	0	0	0	0.0323046	0.132106	0.22732	0.684629	0.362313	0.306025	0.665155	0	0	0	0	0.033374	0.0329272	0.335682	0.39788	0.463644	0.166907	0.23735	0.199048
AT2G05345	0	0	0.0323116	0	0.032077	0.0324934	0.193157	0.196645	0.196114	0.065189	0.199332	0.164435	0.0655196	0.0321248	0.0321939	0	0	0.0323046	0.0330266	0.22732	0.260811	0.13175	0.0680056	0.0997732	0	0	0	0	0.033374	0.0658543	0.0335682	0.0331566	0.165587	0.0667627	0.203443	0.165874
AT2G07825	0	0	0	0	0	0	0.0965783	0.0327742	0.163429	0.195567	0.16611	0.0657741	0	0	0	0	0	0	0.0330266	0.0649485	0.22821	0.197625	0.0680056	0	0	0	0	0	0	0	0	0.0994699	0.198705	0.0667627	0.0678144	0.0995241
AT2G07827	0	0.0320263	0.0646233	0.0320506	0.128308	0.0649868	1.64183	2.75304	4.77212	2.9335	1.99332	3.97934	0	0	0	0.0647401	0	0.0969139	1.18896	1.68866	3.06453	1.67982	1.08809	2.32804	0.0336364	0	0.0339721	0.032911	0.066748	0.0329272	1.91339	2.15518	2.61628	1.26849	1.72927	2.42175
AT2G07787	0	0	0	0	0.032077	0.0649868	0.128771	0.22942	0.392229	0.130378	0.132888	0.0986612	0	0	0	0	0	0	0.0660532	0.0324743	0.423818	0.0988127	0	0.332577	0	0	0	0	0	0	0.100705	0.132627	0.331174	0.0667627	0.203443	0.331747
AT2G07659	0.0323956	0.0640526	0.129247	0.0961517	0.096231	0.162467	0.901397	1.08155	2.288	0.977835	1.26244	1.84168	0.0655196	0.0642496	0.128776	0.0647401	0.0641638	0.0323046	1.05685	0.779382	1.36926	0.724627	1.32611	1.46334	0	0	0	0.032911	0.066748	0.0658543	1.20845	1.5252	2.31822	1.40202	1.01722	2.12318
AT2G07775	0	0.0320263	0.0323116	0	0.096231	0.0649868	2.51103	2.68749	5.19703	2.77053	2.22588	4.40687	0	0	0	0	0	0	1.58528	1.75361	3.78176	1.48219	1.90416	2.5941	0.0672728	0	0	0.032911	0.100122	0.0329272	1.81268	2.55306	4.10656	1.80259	1.93271	3.64922
AT2G07806	0.0647913	0.0320263	0.0646233	0.0641011	0.096231	0.162467	3.18708	4.75226	10.0672	5.8996	4.58464	7.00495	0	0.128499	0.225357	0.0647401	0	0	2.44397	2.50052	6.16166	2.96438	2.58421	4.45654	0.0336364	0.0656286	0.271777	0.164555	0.133496	0.0329272	3.18898	4.21089	6.12673	2.43684	2.98383	5.83875
AT2G05365	0.0323956	0.192158	0.0323116	0.128202	0.064154	0.324934	25.2391	24.1218	47.8192	29.2699	24.9498	36.9651	0.0327598	0.0321248	0.0965816	0.12948	0.0320819	0.258437	16.6124	16.6593	35.2095	18.1815	19.0076	31.2955	0.0672728	0.196886	0.169861	0.164555	0.16687	0.197563	25.344	21.1208	34.972	22.9664	21.2598	36.8903
AT2G07738	0	0	0	0.0320506	0	0	1.22332	1.83536	4.67406	3.71577	2.49165	3.0585	0.0327598	0.0321248	0	0	0	0	1.4862	1.16907	3.09713	1.64688	0.986082	2.52759	0.0336364	0.0328143	0	0	0	0	1.77911	1.62467	3.6098	1.53554	1.8649	2.4881
AT2G07795	0	0	0	0	0.032077	0	2.672	1.80258	8.008	4.04172	3.05643	5.95256	0	0	0	0.0323701	0	0	1.45317	1.72114	4.59679	1.77863	1.29211	2.79365	0	0.0328143	0	0	0	0	2.954	2.08887	4.96762	2.03626	2.00052	4.18001
AT2G05375	0.453539	0.416342	0.613921	0.897416	0.96231	2.30703	56.6271	55.5196	95.2462	58.279	57.0423	83.1056	0.360358	0.449747	0.643878	0.809251	0.609557	1.00144	42.9676	39.8784	86.4914	53.2601	36.655	70.5064	0.639092	0.4594	1.52875	0.658219	0.50061	1.2183	52.1985	37.1023	75.6734	55.6134	46.4529	71.4251
AT2G07739	0.7451	0.352289	0.775479	0.384607	0.994387	1.81963	80.0634	71.4806	123.781	86.734	77.4738	123.787	0.327598	0.417622	0.772653	0.744511	0.224573	0.775311	70.842	72.1253	116.517	70.9146	57.4648	109.917	0.571819	0.820357	0.849304	0.789863	0.734228	1.15245	82.477	70.3584	107.797	80.7829	76.1895	100.785
AT2G05385	0	0	0	0	0	0	0.193157	0.22942	0.392229	0.195567	0.199332	0.197322	0	0	0	0	0	0	0.132106	0.162371	0.22821	0.0988127	0.102008	0.0665155	0	0	0	0	0	0	0	0.19894	0.0993523	0.0667627	0.0678144	0.165874
AT2G07662	0.259165	0.384316	0.581609	0.641011	0.834002	1.13727	20.8931	22.1554	39.7785	26.2386	24.983	37.7544	0.196559	0.642496	0.99801	0.388441	0.417065	0.936834	16.9426	14.9706	31.3299	20.1578	17.3414	29.6326	0.538183	0.721914	0.985192	0.954418	1.16809	1.28416	25.1761	23.276	37.2571	21.8648	23.8707	36.6912
AT2G07765	0	0.0320263	0	0.0320506	0	0.0649868	0.160964	0.22942	0.261486	0.130378	0.0664441	0.460419	0	0.0963744	0.0321939	0	0	0.0323046	0.165133	0.0649485	0.0652027	0.0988127	0.0680056	0.0332577	0	0.0328143	0	0	0.033374	0	0.0671363	0.232096	0.13247	0.0333814	0.135629	0.232223
AT2G00500	0.259165	0.192158	0.19387	0.160253	0.384924	0.617375	15.6457	14.4534	28.6327	19.133	15.415	24.5995	0.262078	0.353373	0.515102	0.420811	0.128328	0.323046	9.41258	11.6907	16.8223	13.8008	6.80056	12.6712	0.168182	0.0984428	0.407666	0.197466	0.300366	0.625616	11.4467	11.3727	18.1815	9.21326	9.01932	16.6205
AT2G00510	0.0647913	0.0320263	0.0323116	0.0320506	0.032077	0.0974802	4.37821	4.22788	9.18469	5.28031	4.5182	6.05122	0.0655196	0.0321248	0	0.0971102	0.0320819	0	2.47699	3.02011	6.35727	3.03026	2.58421	3.99093	0.168182	0.0328143	0.203833	0.197466	0.133496	0.131709	4.06175	4.40983	5.76244	2.90418	2.20397	5.27478
AT2G07835	0.194374	0.0320263	0.0323116	0.192303	0.064154	0.19496	3.86313	4.03123	7.97532	4.69361	3.9202	5.49214	0.163799	0.0321248	0	0.22659	0.0962458	0.0969139	2.51002	2.76031	5.44443	3.39257	2.07417	3.72487	0.0672728	0.0984428	0.135889	0.0987329	0.066748	0.0658543	2.55118	2.9841	4.66956	2.43684	2.3735	5.07573
AT2G07741	0	0	0	0.0961517	0	0	0.0321928	0.131097	0.261486	0.0977835	0.16611	0.263097	0	0	0	0	0	0	0.165133	0.162371	0.22821	0	0.170014	0.133031	0	0	0	0	0	0	0.234977	0.29841	0.298057	0.200288	0.169536	0.331747
AT2G00520	0	0	0	0	0	0	0.193157	0.655485	0.653715	0.554106	0.564775	0.723516	0	0	0	0	0	0	0.19816	0.389691	0.456419	0.329376	0.612051	0.764928	0	0	0	0	0	0	0.704932	0.563663	0.761701	0.367195	0.440794	0.862542
AT2G09840	0	0	0	0	0	0	0.128771	0.524388	0.0326857	0.260756	0.697663	0.0986612	0	0	0	0	0	0.0323046	0.528425	0.45464	0.0978041	0.296438	0.578048	0.0665155	0	0	0.101916	0	0	0	0.167841	0.0994699	0.0331174	0.166907	0.339072	0.0663494
AT2G11320	0	0.0320263	0	0	0	0.0324934	0.0643855	0.131097	0.0980572	0.0325945	0.0996662	0.0986612	0.0655196	0.0963744	0.0643878	0	0.0641638	0	0.132106	0.0649485	0.0978041	0.0329376	0.0340028	0.0665155	0	0	0.0679443	0.032911	0.066748	0.0329272	0.134273	0.19894	0.13247	0	0	0.0663494
AT2G11778	0	0	0	0	0	0	0.0643855	0.131097	0	0.0325945	0.0996662	0.0328871	0	0	0	0	0	0	0.0660532	0.129897	0.0326014	0.197625	0.0680056	0.0332577	0	0	0	0	0	0	0.402818	0.29841	0.0331174	0.100144	0.135629	0.199048
AT2G11780	0	0.0320263	0	0.0320506	0.032077	0	0.676048	0.655485	0.2288	0.325945	0.830551	0.295984	0.0655196	0	0	0.0647401	0	0	0.693558	0.389691	0.163007	0.395251	0.714059	0.133031	0.134546	0.0984428	0	0	0	0	0.436386	0.265253	0.0662349	0.467339	0.712051	0.265398
AT2G12460	0.291561	0.0960789	0.0646233	0.0320506	0.192462	0.129974	0.160964	0.393291	0.2288	0.260756	0.465109	0.164435	0.131039	0.0963744	0	0.22659	0.192492	0.0323046	0.19816	0.22732	0.456419	0.263501	0.510042	0.133031	0.0672728	0.196886	0.135889	0.230377	0.200244	0.164636	0.503523	0.232096	0.695466	0.100144	0.406886	0.729844
AT2G05875	0	0	0	0	0	0	0.0321928	0.163871	0.0326857	0.130378	0.265776	0	0	0	0	0	0.0320819	0	0.132106	0.324743	0.0326014	0.0329376	0.170014	0.0332577	0	0	0.0679443	0	0	0	0.134273	0.0331566	0.0662349	0.100144	0.0339072	0
AT2G13960	0.842287	1.24903	1.61558	0.608961	1.76424	1.03979	1.44867	2.39252	1.76503	1.36897	2.8571	2.86117	1.01555	1.54199	1.5775	1.19769	1.25119	1.29219	1.81646	1.91598	1.66267	1.41632	1.66614	1.23054	0.874547	0.951614	0.645471	1.05315	0.934472	1.5805	0.805636	1.12733	1.25846	1.13497	1.3902	1.32699
AT2G14060	0.161978	0.192158	0.258493	0.128202	0.256616	0.747349	0.386313	0.163871	0.719086	0.130378	0.265776	0.427532	0.131039	0.192749	0.289745	0.22659	0.16041	0.516874	0.231186	0.129897	0.619426	0.724627	0.408034	0.232804	0.168182	0.164071	0.985192	0.263288	0.133496	0.362199	0.134273	0.132627	0.662349	0.100144	0.169536	0.232223
AT2G14690	0	0	0.0323116	0	0	0	0.289735	0	0.0326857	0	0	0	0	0.0321248	0	0.0323701	0	0	0.0660532	0	0.0978041	0	0	0.0332577	0	0	0	0.032911	0	0.0329272	0.0671363	0	0.0662349	0.0667627	0	0.0331747
AT2G15020	2.2029	1.98563	1.26015	2.88455	3.75301	1.72215	11.2031	12.913	6.01417	4.40026	8.27229	3.74913	1.86731	2.21661	1.83505	2.33064	3.46485	1.25988	8.22362	11.1387	4.46639	6.2252	9.75881	2.66062	2.89273	2.46107	1.223	3.35692	2.70329	2.70003	13.9644	16.943	11.1275	4.4731	7.15442	3.2843
AT2G15790	7.02985	6.62944	7.33474	11.6023	9.9118	6.85611	28.5228	26.5144	17.5849	50.5541	38.7037	28.6775	7.76407	7.29233	7.72653	8.73991	8.50171	7.88233	26.4873	25.5572	16.4963	49.3734	33.2888	28.0695	8.98092	7.5801	8.73084	12.1112	9.91208	8.19886	22.39	17.8383	11.9885	49.4378	36.6198	26.9047
AT2G15810	0.0323956	0.0640526	0.129247	0.128202	0.064154	0.0649868	1.70622	1.34374	1.11131	2.44459	2.22588	1.67724	0.262078	0.128499	0	0.22659	0.0962458	0.226132	1.75041	0.844331	1.33666	1.71275	1.12209	0.831444	0.0672728	0	0.0679443	0.032911	0.16687	0.46098	1.3763	0.762602	0.397409	1.60231	1.52582	0.962067
AT2G16720	6.86788	7.07781	6.88238	5.6409	7.44187	5.88131	14.8731	11.9954	8.95589	9.22424	7.87363	10.6554	7.27268	7.9027	4.86128	6.53875	7.50717	6.81628	12.2529	9.90465	7.33531	10.9682	9.48679	9.41194	5.78546	7.38321	6.11499	6.3189	7.07529	6.68421	10.2383	12.4669	9.1073	7.77786	6.47628	8.2605
AT2G16890	0.809891	0.800657	2.58493	1.41023	1.668	1.85212	6.24539	8.06246	4.64137	10.5932	14.9831	7.79424	1.01555	0.963744	1.44872	1.13295	1.18703	3.42429	5.18517	6.75465	4.53159	9.15665	15.5393	11.3409	1.95091	2.297	1.93641	2.33668	3.53764	4.2476	12.0845	9.94699	8.70989	12.6849	12.8169	10.815
AT2G17030	4.89174	4.03531	3.81277	4.19862	3.9134	4.61406	4.92549	6.42375	7.87726	5.41069	6.61119	7.49825	4.22601	4.97934	4.99005	3.7873	4.65188	4.29652	6.96861	5.35825	9.19358	5.46764	5.50846	8.1814	3.90182	5.5128	6.08101	3.78476	3.00366	4.87322	5.00166	5.504	7.88195	4.77354	5.76422	7.29844
AT2G17040	0.615517	0.768631	0.937037	0.897416	0.545309	1.16976	1.89937	1.1471	0.751772	0.488917	1.82721	0.624854	1.34315	1.54199	1.80286	1.23006	1.15495	1.48601	1.94857	1.52629	0.815034	0.724627	0.306025	0.73167	1.07637	1.05006	1.32491	1.05315	0.800976	1.2183	0.772068	0.696289	0.927288	0.23367	0.372979	0.298572
AT2G17340	33.3675	33.4034	29.5005	34.6467	36.5999	30.6738	39.9834	41.7544	54.3564	35.0717	43.7534	53.573	33.6443	32.8315	29.4252	32.7909	35.6751	30.9478	44.8171	40.9825	53.9879	42.4895	41.5174	53.4785	33.9055	32.7158	35.365	37.8147	37.0785	36.2528	43.1015	44.9604	55.4717	37.6208	43.1978	53.0132
AT2G17680	0	0	0	0	0	0	0.193157	0.0983227	0	0.228161	0.465109	0.164435	0	0	0	0	0	0	0.264213	0.259794	0.130405	0.296438	0.272023	0.0997732	0	0	0	0	0	0	0.134273	0.0331566	0.0662349	0.200288	0.23735	0.0663494
AT2G17900	3.91987	4.35558	6.62388	4.93579	4.93986	6.79112	43.1383	47.2277	78.2823	45.8279	57.0755	86.8876	4.12773	5.26846	5.08663	5.27632	5.13311	7.20393	42.7364	38.3196	72.4076	39.4592	42.5715	66.5155	4.13728	4.42993	6.65854	3.98223	4.17175	6.4208	29.0029	25.6301	42.589	31.5454	39.5019	69.5342
AT2G18340	0.0323956	0	0.0323116	0	0	0.0974802	0.418506	0.163871	0.0980572	0.260756	0.0996662	0.0986612	0.0327598	0	0.0643878	0.0323701	0.0320819	0.323046	0	0.0649485	0.0652027	0.0988127	0	0.365835	0	0	0	0.0987329	0	0	0.100705	0.0331566	0.26494	0.133525	0.101722	0.265398
AT2G18440	44.7384	57.6794	73.6059	46.89	75.2527	61.0551	80.5463	112.481	37.7193	58.9634	117.473	39.4974	55.102	58.8526	83.35	47.7135	66.2813	68.2597	90.7571	108.594	34.6226	55.3351	86.3671	28.8012	57.2492	61.8877	73.5837	44.7918	60.1399	78.0044	86.5723	90.7165	29.6732	52.609	97.6188	37.5869
AT2G18510	99.0983	95.2782	142.236	113.203	100.497	127.244	539.229	654.665	863.132	926.955	610.389	906.335	127.501	112.694	116.993	122.553	103.4	121.53	538.036	655.103	698.158	621.269	659.587	1040.57	140.533	136.507	143.974	136.054	133.696	134.639	636.922	437.038	667.317	855.464	596.428	1044.24
AT2G18780	1.68457	0.960789	2.00332	2.05124	1.82839	1.72215	7.17898	5.63717	4.1184	4.40026	4.85042	3.74913	1.11383	1.67049	1.54531	1.58613	1.09079	1.61523	5.41636	4.96856	4.14037	4.80889	2.92424	4.12396	1.91728	1.90323	1.25697	1.77719	1.16809	1.64636	6.78077	5.03981	3.51045	5.10735	3.86542	3.417
AT2G18820	0	0	0	0	0	0	0.450699	0.294968	0.0326857	0.358539	0.232554	0.0657741	0	0	0	0.0323701	0	0	1.02382	0.45464	0.0326014	0.362313	0.170014	0.133031	0	0	0	0	0	0	0.537091	0.0331566	0.0331174	0.100144	0.203443	0.0331747
AT2G19310	11.1441	12.9706	11.0183	15.1279	10.9383	17.384	832.601	1021.25	363.171	651.401	914.769	430.064	10.1883	7.29233	8.20944	18.2567	8.37338	11.5328	869.029	1038.07	389.423	708.29	1253.21	545.926	15.1028	13.3554	17.7335	24.4199	11.8144	19.2624	994.726	997.782	428.672	970.397	1197.91	657.158
AT2G19582	0.0971869	0.192158	0.129247	0.0320506	0.064154	0.162467	0.386313	0.753807	0.294172	1.1734	0.764107	0.460419	0.131039	0	0	0	0.0320819	0.0646093	0.396319	0.422165	0.260811	1.08694	0.23802	0.73167	0.168182	0.164071	0.101916	0	0.100122	0.131709	0.268545	0.265253	0.198705	0.467339	0.23735	0.464446
AT2G19890	0	0	0	0	0.032077	0	0	0.0983227	0.196114	0.0325945	0.132888	0	0	0	0	0	0	0.0969139	0.19816	0.0324743	0.0978041	0.0658752	0.0340028	0	0	0.0328143	0	0	0.033374	0	0.0671363	0	0.165587	0.0667627	0.0678144	0.0995241
AT2G20362	1.16624	1.76145	1.26015	1.53843	1.251	0.974802	10.688	10.3567	2.5168	2.50978	5.1162	1.80879	1.31039	1.25287	0.772653	1.10058	1.28328	1.45371	11.0639	12.4376	3.12973	2.07507	5.20243	0.864701	1.54728	1.3782	1.73258	1.38226	1.13472	0.823179	7.92209	11.0743	2.35134	1.93612	4.67919	1.12794
AT2G20470	0.0971869	0.0320263	0.0969349	0.0961517	0.256616	0.0324934	0.289735	0.163871	0.130743	0.130378	0.232554	0.0986612	0.0982794	0.0321248	0.0321939	0.19422	0.0641638	0.0323046	0.231186	0.129897	0.0652027	0.0658752	0.136011	0.133031	0.0672728	0.0656286	0	0	0.133496	0.0658543	0.0671363	0.0663133	0.198705	0.23367	0.0678144	0.0663494
AT2G20495	2.9804	3.01047	2.45568	3.01275	3.65678	1.81963	4.28164	4.98168	3.82423	4.7588	5.74741	3.91356	2.42423	2.85911	5.11883	3.30175	2.88737	3.23046	3.79806	4.15671	4.30338	3.98545	4.31836	4.0907	2.28728	2.59233	2.0723	2.20503	2.23606	2.76588	3.89391	4.34352	4.1728	3.939	4.47575	4.57811
AT2G20560	4.79456	5.63663	4.74981	7.59598	3.17562	14.0047	2194.29	2400.02	1968.66	2011.21	2281.62	2040.74	4.09497	2.76273	4.7325	9.45206	3.11195	7.17163	2274.24	2375.65	2210.7	1840.91	2386.86	2281.51	6.42456	7.44884	9.41028	12.9998	4.50549	8.16593	2700.76	2663.6	2224.57	2287.19	2598.89	2444.74
AT2G20570	53.3556	57.9676	98.1951	73.1073	57.5462	89.3894	87.2102	103.141	102.045	63.7548	79.2014	89.8804	54.6106	61.262	100.96	54.4788	54.9563	82.5383	88.8415	109.016	115.311	54.2811	78.9205	84.2086	65.1537	57.6219	82.2466	74.9053	70.1188	103.984	127.492	132.759	131.311	54.7788	73.8499	79.8184
AT2G20825	0	0	0	0.128202	0.032077	0.129974	0.450699	0.262194	0.130743	0.880051	0.298998	0.164435	0.131039	0.128499	0.0643878	0.0971102	0.0641638	0.129219	0.330266	0.45464	0.195608	0.296438	0.204017	0.0665155	0.0336364	0.0328143	0.101916	0	0.033374	0.0329272	0.637795	0.530506	0.13247	0.23367	0.678144	0.298572
AT2G20880	1.03666	0.896736	0.290805	0.673062	2.21331	0.422414	6.47074	4.78504	0.163429	8.60495	3.9202	0.230209	1.60523	2.05599	0.257551	0.615031	1.76451	0.516874	5.31728	4.80619	0.163007	8.4979	4.45437	0.133031	0.84091	1.18131	0.407666	0.394932	0.66748	0.362199	2.954	3.24935	0.13247	4.8403	3.56026	0.165874
AT2G20940	7.4186	6.50134	6.72082	7.98059	7.73056	9.3906	16.7402	17.2392	16.6697	20.6975	19.2356	22.1988	8.09167	7.58145	10.0767	6.60349	7.6355	7.26854	18.1646	15.7825	21.0605	15.5465	18.9736	23.1141	8.00547	7.25196	10.0558	6.84548	7.84289	7.67203	12.823	11.9032	14.4061	16.19	20.0392	20.9332
AT2G21130	13.7681	12.8746	8.69183	8.91006	13.2157	9.26062	45.263	48.6042	28.2732	34.3872	52.4908	43.2465	16.9368	15.8696	10.5918	11.0058	12.2874	9.98213	52.9416	49.3934	36.8069	35.9349	54.8805	41.7052	14.5309	13.8804	14.0645	10.0378	11.1803	9.91107	38.8048	36.0744	24.9043	35.2841	50.0809	38.7149
AT2G21150	18.6275	16.6857	18.7407	20.1919	20.4331	17.7739	44.426	45.0646	43.2759	56.4211	50.8962	52.126	16.4127	20.2386	21.7309	18.6775	19.3133	20.1581	43.8263	39.7485	40.0671	50.2627	41.0754	47.3923	17.76	16.5384	18.7526	20.9314	18.9898	18.4721	33.4003	30.9351	30.6668	37.287	41.4685	45.6152
AT2G21180	3.62831	3.26668	3.97433	3.97427	4.87571	5.06897	10.5914	10.9138	2.54949	11.6688	20.3319	4.01222	3.89842	3.3731	4.02424	3.20464	3.07986	4.45804	11.7244	13.4443	2.54291	14.4596	17.3414	3.29252	3.2291	3.70801	5.50349	3.52147	3.00366	4.74151	6.10941	5.90188	2.02016	10.2815	15.5973	2.6208
AT2G21370	16.4246	18.6713	20.1301	17.4355	20.2727	19.2361	23.9836	27.0387	25.1026	22.1317	25.282	24.3364	19.0662	20.849	20.926	16.9295	19.6021	19.6735	22.6893	23.3815	24.7118	19.8943	20.0617	23.0809	20.2828	19.787	15.6272	18.1998	22.0602	18.9002	26.3174	25.9285	24.805	20.3626	24.9218	23.6867
AT2G21430	0.7451	0.960789	0.710856	0.801264	1.05854	1.0073	1.3199	1.08155	1.53623	1.40156	1.16277	1.08527	0.950034	0.80312	1.70628	0.712141	0.898294	1.13066	1.32106	0.941754	1.17365	0.922252	1.39412	1.43008	0.504546	0.6891	0.917248	0.69113	0.66748	1.0866	1.14132	1.2268	1.68899	0.867916	1.18675	1.42651
AT2G21530	59.2516	61.8428	60.8105	67.4344	67.0089	65.3118	74.494	69.0225	77.8247	57.8552	67.5404	68.8984	63.0954	66.3377	60.4923	69.4661	64.5488	64.9323	80.1225	66.9944	85.1548	74.4719	66.9855	66.3159	64.6492	54.603	66.4155	69.1459	66.214	66.6116	70.9295	83.4552	82.7605	62.2229	66.7633	61.4396
AT2G21640	1.32822	1.44118	2.7788	1.60253	1.5397	2.92441	2.44665	1.54039	3.30126	4.26988	2.59132	5.22904	1.40867	0.995868	2.83306	1.52139	0.99454	2.64898	2.93937	1.81856	3.68395	4.18307	2.58421	6.71806	1.34546	0.951614	3.77091	1.74428	2.03581	2.83174	2.2155	1.62467	3.07992	5.00721	2.98383	7.36479
AT2G21720	0.51833	0.384316	0.775479	0.320506	0.160385	0.974802	0.515084	0.163871	1.76503	0.325945	0.431887	0.361758	0.262078	0.578246	1.0302	0.420811	0.577475	1.93828	0.990798	0.259794	0.456419	0.329376	0.442037	1.43008	0.403637	0.196886	0.373694	0.230377	0.200244	0.395126	0.537091	0.19894	1.15911	0.534102	0.135629	0.364922
AT2G21940	9.32995	10.3125	10.0166	10.8651	9.10987	8.77322	67.476	79.3792	68.3459	95.4367	91.7261	86.8547	8.68135	9.83018	9.81913	9.80813	10.0737	9.72369	67.9027	60.2722	64.9093	82.5416	71.8139	68.6107	9.21638	9.48333	9.64809	9.9062	9.84533	10.1086	43.6051	40.6832	41.3637	66.1953	66.119	71.6574
AT2G21970	22.029	21.4576	23.7491	24.9353	30.3449	30.4463	32.6435	29.9229	41.3148	35.528	35.7801	49.1333	21.8835	21.3951	29.7793	26.1226	21.4628	29.4295	30.0872	29.0969	45.2833	42.9506	31.7926	43.5676	23.2428	20.1808	34.8214	30.8047	23.8624	30.9845	31.4869	34.4497	54.9418	39.3233	35.1618	44.8522
AT2G22190	2.2677	2.17779	4.45901	2.27559	3.01524	4.939	4.60356	5.73549	6.30835	2.67275	4.88364	3.5518	4.25877	4.20835	8.53138	3.81967	4.42731	6.68706	4.29346	4.77372	6.25946	2.00919	2.89024	3.55858	3.80092	2.55951	6.28485	2.9949	4.20512	5.99274	4.26316	5.60347	5.29879	1.53554	2.88211	2.6208
AT2G22230	30.0956	26.742	34.5734	31.7301	29.2542	33.5982	32.6113	30.9389	35.7582	32.6271	29.9331	42.1283	30.2373	25.9568	35.4777	26.155	27.8792	32.3369	34.5128	32.0846	42.1536	35.342	32.6427	47.6583	30.071	34.1597	41.0383	33.6679	31.9055	35.693	37.6971	36.5386	43.98	35.0838	34.348	42.3309
AT2G22470	95.2108	70.9703	60.1966	77.5944	56.2631	54.6214	117.117	134.079	26.2466	159.713	159.134	23.0209	83.7668	78.8985	61.941	82.6731	86.4608	68.2274	150.865	187.312	23.8316	147.956	223.262	39.7097	91.0538	91.1252	71.1377	92.776	68.3499	63.7799	103.659	88.1635	24.7387	156.292	168.112	21.265
AT2G22590	0.0647913	0.0640526	0.0323116	0.0961517	0.192462	0.0649868	0.321928	0.294968	0.130743	0.847457	2.42521	0.0657741	0.0655196	0.0963744	0	0.0647401	0.128328	0	0.429346	0.324743	0.0978041	0.724627	2.04017	0.0665155	0.0672728	0.295328	0	0.625308	0.400488	0.0987815	0.604227	0.663133	0.0331174	0.801153	1.96662	0.0663494
AT2G23000	6.12278	6.14905	11.7937	11.7626	10.2646	13.7772	10.1085	11.0121	18.4674	9.84354	10.5978	16.5751	7.3382	6.68196	13.5858	11.2324	9.9454	13.4064	8.19059	9.15774	16.8223	10.9353	7.88865	17.6266	9.11547	7.94105	12.7735	12.9011	10.0122	15.805	9.56693	9.28386	15.234	11.9172	9.66355	17.1182
AT2G23040	0.7451	1.18497	1.26015	1.24997	1.5397	0.779842	1.09455	0.721033	1.43817	0.456323	0.498331	0.526193	0.786235	0.73887	1.44872	0.906362	1.02662	1.32449	0.759612	0.779382	0.880237	0.922252	0.680056	0.964475	0.874547	0.787543	1.32491	0.888596	1.30159	0.889033	0.939909	0.762602	0.993523	0.367195	0.712051	0.729844
AT2G23170	16.0682	12.3301	11.4383	18.2368	12.3176	12.2175	20.0561	20.9755	8.10606	25.8474	24.1192	5.06461	16.9368	18.3111	14.2297	16.7677	17.8055	9.85291	23.647	22.7645	7.1397	25.7901	26.1482	5.72033	14.2282	10.3037	11.4146	12.9669	12.5486	8.56106	17.2876	15.1526	5.59685	24.7356	23.2942	4.51176
AT2G23190	0.129583	0.192158	0.129247	0	0.032077	0	0.160964	0.131097	0.424914	0.684484	0.132888	0.526193	0	0	0.0643878	0.0323701	0	0	0.19816	0.0974228	0.456419	0.296438	0.170014	0.332577	0.0672728	0	0.135889	0.0987329	0.066748	0.0987815	0.302114	0.0994699	0.529879	0.0667627	0.305165	0.530795
AT2G23240	0.0323956	0	0.226181	0.0320506	0.032077	0.812335	0.611662	0	0.784458	0.260756	0.16611	0.230209	0.0655196	0.0321248	0.869235	0	0.0320819	0.549179	0.264213	0	0.684629	0.0329376	0.0680056	1.09751	0.0672728	0	0.441638	0	0.066748	0.197563	0.0335682	0.0663133	0.596114	0.0667627	0.0339072	0.0663494
AT2G23960	0.712704	0.544447	0.807791	1.05767	1.28308	1.33223	0.997975	0.557162	1.01326	1.33637	0.730885	1.51281	0.884515	0.513997	0.772653	1.00347	0.67372	1.13066	1.02382	0.746908	1.89088	1.3175	0.612051	1.29705	0.94182	1.1485	1.32491	1.64555	1.56858	1.11952	1.07418	0.39788	1.09288	1.03482	1.05112	1.52604
AT2G24010	0.356352	0.544447	0.807791	0.801264	0.513232	0.389921	0.676048	0.655485	1.11131	0.684484	0.996662	1.05239	0.589676	0.481872	0.740459	0.615031	0.545393	0.969139	0.561452	0.487114	0.847635	0.625814	1.05409	1.52986	0.874547	0.787543	0.815331	0.756952	1.00122	0.856106	1.10775	0.629976	1.02664	0.767772	0.678144	1.29381
AT2G24100	11.5652	12.0099	12.2784	9.45492	11.9968	13.1273	130.316	135.063	129.337	99.9021	129.699	135.067	9.99174	11.0188	10.6562	11.9769	11.357	8.62534	133.361	130.547	120.821	101.415	116.018	116.868	7.50092	7.67854	9.5122	7.37206	7.20878	9.97693	112.319	108.389	87.5956	86.825	108.944	118.036
AT2G24190	0.842287	0.832684	1.03397	0.993568	1.37931	2.53449	1.60964	1.54039	3.2032	1.07562	1.6611	1.97322	1.57247	1.18862	2.28577	1.35954	1.73242	2.26132	1.28804	1.65619	3.12973	1.61394	1.59813	2.16175	1.11	1.50946	1.86847	2.17212	1.86894	2.53539	1.5777	2.05571	3.34486	1.26849	0.881587	1.79143
AT2G24535	0.0323956	0.0320263	0.161558	0.192303	0.288693	0.0324934	0.160964	0	0.0326857	0.0325945	0.0664441	0	0	0.0642496	0.0643878	0.0971102	0	0	0.0330266	0.0649485	0	0	0.0340028	0	0	0.131257	0.0339721	0	0.033374	0.0329272	0.100705	0	0.0331174	0.0333814	0.0678144	0.0995241
AT2G24680	0.356352	0.416342	0.840102	0.673062	0.481155	1.03979	9.11055	11.9626	16.6044	7.79009	13.322	14.0757	0.458637	0.867369	1.0624	0.712141	0.866212	0.581483	7.76125	9.41754	14.801	6.38989	8.26268	12.3054	0.672728	0.885985	0.747387	0.559486	1.33496	0.790252	7.25073	8.22284	8.84236	4.90706	10.0704	11.3126
AT2G24820	45.7426	36.9583	49.5984	52.6911	37.8188	63.8171	66.5102	57.8465	86.225	59.159	54.8828	70.9374	44.9792	38.1642	41.7233	49.3967	39.0116	52.495	60.2405	58.0315	72.9293	65.4799	59.3009	75.5948	54.5246	41.9366	35.2971	49.169	40.9165	48.831	58.6436	64.6554	79.0845	60.5872	53.1326	65.9845
AT2G24840	0	0.0320263	0	0	0	0	0.160964	0.131097	0	0.325945	0.332221	0.0657741	0	0	0	0	0	0	0.165133	0.162371	0	0.0658752	0.23802	0	0	0.0328143	0	0	0	0	0.0335682	0.132627	0.0331174	0.100144	0.23735	0
AT2G25090	5.02132	6.53336	5.29911	6.76267	7.37771	5.75133	13.1025	11.7332	4.3472	12.5163	12.126	6.28143	4.68465	5.91096	4.60372	6.89482	7.41092	5.94405	12.2198	13.3144	4.23818	15.1513	14.4852	6.11942	3.93546	4.3643	4.72213	4.77209	4.8726	7.21105	7.15002	9.4828	3.97409	8.51225	9.9009	4.97621
AT2G25110	35.0197	32.6668	38.0308	36.121	45.1965	44.386	66.3493	72.9555	94.6252	86.1473	86.0119	106.784	41.0808	39.899	40.5321	40.7863	42.0915	42.3191	66.5486	62.8377	97.4781	74.3072	83.6469	125.016	47.1246	47.1541	53.4382	46.1741	52.9645	52.7164	65.223	57.7257	85.3768	88.1936	89.6167	124.936
AT2G25140	10.3342	12.6824	15.1218	14.0702	9.97595	16.6691	840.875	927.347	1019.21	783.996	876.63	877.986	11.728	10.1193	14.3907	12.7538	10.972	12.2758	802.744	766.295	823.315	708.158	794.408	853.36	12.3782	13.5523	11.0409	16.5542	12.8156	15.2782	803.991	755.109	763.92	695.634	825.573	975.801
AT2G25460	1.4902	1.08889	1.61558	1.73073	3.01524	1.9496	2.89735	3.60517	0.392229	3.94393	4.45175	1.21682	2.06387	2.50573	2.28577	1.6185	1.76451	1.87367	3.23661	3.70207	0.293412	3.19495	3.53629	0.73167	1.74909	1.54227	2.37805	1.08606	1.70207	2.10734	1.54414	2.32096	0.529879	2.67051	3.35681	1.12794
AT2G25470	0.777495	0.448368	0.581609	0.673062	0.449078	1.07228	6.92144	6.3582	1.30743	3.12907	5.24908	0.986612	0.622436	0.417622	1.54531	0.453181	0.384983	0.710702	6.17597	6.13764	0.847635	2.76676	2.85624	0.465608	0.874547	0.0984428	0.543554	1.02024	0.200244	0.263417	4.22959	4.5093	0.629231	2.90418	3.22118	0.630319
AT2G25625	5.2157	4.2595	2.32644	4.39093	5.06817	2.30703	5.344	5.3422	2.54949	5.24771	5.91352	3.28871	4.06222	4.30472	2.67209	4.72603	4.6198	2.87511	5.87873	4.09176	3.16233	4.9077	4.69239	2.79365	4.44001	5.18466	3.26133	5.00247	5.47334	2.96344	6.27725	4.57561	4.27215	4.77354	5.96767	2.95255
AT2G25920	28.1518	29.0478	40.5834	29.0378	29.0297	26.1897	39.9834	41.3611	55.4677	68.5136	45.0491	76.4953	29.5493	30.647	32.8378	29.8776	29.5154	29.7849	37.4191	37.5727	50.8907	57.7066	45.5298	87.3016	30.0037	28.5812	32.2056	28.7642	31.8722	34.343	36.7236	32.8251	46.9605	57.9834	41.2651	79.4203
AT2G25950	14.2541	13.2909	10.9213	13.1407	14.2743	11.5027	19.5732	22.942	24.3836	25	27.9397	28.7762	12.7108	12.9784	12.7166	13.1422	12.4478	10.5636	21.8306	19.8093	21.9733	22.6611	21.3538	26.6062	11.3355	11.6491	12.3659	14.415	13.6166	11.9196	16.0456	17.573	18.4464	19.8285	20.6156	25.246
AT2G26000	12.0836	12.17	11.7937	12.8843	13.4403	11.0478	27.0097	27.1043	45.0409	35.7236	33.0892	44.266	12.1866	12.368	15.1633	11.8151	13.7631	11.985	25.7277	23.0567	41.9906	32.9376	24.38	39.1444	9.72092	13.782	11.1768	11.1568	12.5486	14.455	22.4571	18.9324	30.8986	30.3103	28.7194	46.8759
AT2G26140	77.0368	71.1945	90.2464	82.6905	74.964	97.0578	479.833	481.486	158.068	318.025	437.103	119.051	86.2893	90.1743	102.763	89.7622	87.0383	93.0373	458.971	427.361	151.825	264.456	383.552	116.236	93.9802	84.1686	84.149	87.5432	85.0036	92.196	455.487	439.657	144.591	282.807	447.88	120.491
AT2G26150	3.66071	0.928763	0.355428	0.0961517	0.64154	19.8535	4685.53	894.343	1481.19	2571.05	629.99	900.481	0.524157	0.224873	0.482908	0.582661	0.16041	0.290742	4609.72	1016.67	1367.92	3015.6	700.73	1057.43	2.01819	1.11569	1.52875	0.69113	0.467236	0.69147	4982.69	1178.95	1490.91	2816.59	690.961	1116.03
AT2G26290	3.33675	2.20981	2.58493	1.89098	1.668	1.62467	3.05831	2.65471	1.53623	3.84615	2.59132	1.84168	1.83455	2.12024	1.96383	2.62197	2.05324	2.0675	4.26043	3.96186	1.72787	3.91957	3.74031	1.56311	2.48909	2.23137	1.73258	2.92908	2.70329	1.90977	2.08123	2.65253	2.31822	2.93756	3.18728	0.663494
AT2G26480	1.03666	1.3451	0.549298	1.31407	1.37931	0.877322	0.869204	1.1471	0.9152	0.94524	1.19599	0.855064	0.818995	0.867369	1.12679	1.45665	1.34744	1.25988	1.84949	1.39639	0.912838	1.38338	1.42812	0.864701	0.84091	1.47664	0.815331	1.67846	1.16809	0.69147	1.17489	1.19364	1.02664	0.96806	1.59364	0.431271
AT2G26540	27.1152	32.3145	32.764	32.0826	40.385	26.6771	37.247	47.7521	34.7449	38.3637	40.4977	31.2756	33.546	34.1165	35.4133	28.8417	33.0444	28.5896	33.9183	45.6913	36.5461	30.8296	36.757	31.7944	34.8473	39.0818	27.6873	31.1667	35.5767	35.9235	40.1811	49.1713	38.7805	32.2798	36.6876	36.0277
AT2G26690	61.0658	56.5584	102.008	78.9406	64.3786	119.738	145.994	137.455	94.5271	236.995	227.837	116.585	51.5639	49.6649	78.2955	80.828	64.3884	92.5528	128.308	113.205	69.4735	231.123	186.641	102.401	61.4201	60.5752	96.4129	82.1128	54.5999	101.942	99.5632	100.896	81.3696	218.381	210.292	102.576
AT2G26692	0.0323956	0.0640526	0	0.0320506	0	0.0974802	0.128771	0.262194	0	0	0.0664441	0.0986612	0	0.0963744	0	0.0323701	0	0	0.0330266	0.0324743	0	0.0988127	0.136011	0	0	0.0328143	0.0679443	0	0.033374	0.0329272	0.0671363	0.0663133	0	0.0333814	0.101722	0.0331747
AT2G26930	21.1544	21.0413	24.1045	24.5507	26.3032	23.9476	28.3618	28.8741	34.222	23.7614	25.5478	29.2037	23.4888	25.4107	24.5317	20.4902	24.1898	22.8394	27.0488	24.8103	29.1456	26.2513	21.8638	25.1429	20.8209	20.5746	26.3624	22.4453	22.4607	23.4771	23.4642	22.2813	26.3615	21.4976	23.9385	23.355
AT2G27120	0.0647913	0	0.19387	0.0320506	0.032077	0.259947	0.257542	0.458839	0.294172	0.325945	0.232554	0.361758	0.131039	0.0642496	0.0965816	0.0971102	0.128328	0.129219	0.297239	0.357217	0.260811	0.461126	0.204017	0.199546	0.0336364	0.0328143	0.0679443	0.032911	0	0	0.36925	0.165783	0.198705	0.667627	0.305165	0.265398
AT2G00820	0	0.128105	0.0323116	0	0.032077	0.0974802	0.128771	0.196645	0.130743	0.130378	0.365443	0.295984	0	0.0321248	0	0	0.0962458	0.0969139	0.0660532	0.162371	0.130405	0.658752	0.170014	0.598639	0.0336364	0.0656286	0	0	0.033374	0	0.100705	0	0.0993523	0	0.135629	0.165874
AT2G27380	1.10145	0.0960789	8.14253	0.0641011	0.032077	0.909816	1.89937	0.294968	32.2608	0.162972	2.52488	4.27532	0.131039	0.0642496	9.65816	0.12948	0.16041	8.81916	4.39254	0.292268	6.12906	0.263501	1.80215	70.7392	0.403637	0.262514	24.9016	2.9949	0.100122	5.66347	0.167841	2.38728	18.2477	0.23367	0.23735	52.2502
AT2G27420	0.615517	0.224184	1.16322	1.47433	0.769848	1.26724	1.19113	1.08155	2.61486	0.456323	1.56144	2.17055	0.622436	0.73887	1.51311	0.744511	0.802048	1.80906	0.825665	1.16907	2.64071	1.28457	1.08809	2.32804	1.07637	1.05006	2.24216	1.8101	1.70207	2.14027	1.34273	1.9894	4.10656	1.00144	1.4241	1.92413
AT2G27580	12.6019	12.5543	10.9536	10.4485	12.6704	12.315	98.1235	110.974	75.1445	98.5984	124.317	86.493	14.2178	11.6934	10.7849	10.9734	12.2232	12.0496	98.2541	96.0589	75.0157	92.9828	104.253	78.5548	10.73	12.7648	13.6228	10.7619	9.04435	11.0306	67.3378	74.0719	48.782	80.8163	102.535	85.2922
AT2G27590	6.41434	7.14186	7.75479	7.11523	7.02487	7.50598	8.56327	11.3399	7.90995	5.73663	8.53807	6.31432	7.0106	7.87057	8.37041	5.34106	7.2826	7.62389	10.5685	10.8464	6.84629	5.79701	6.35853	4.92215	6.49183	6.2019	6.42074	6.45055	6.5413	6.61836	8.52632	8.42178	6.02738	4.57325	6.40846	5.6397
AT2G27680	124.011	130.507	116.58	145.381	143.192	120.713	143.065	143.125	140.058	147.295	154.117	155.983	123.406	125.865	121.081	135.469	137.439	126.796	138.844	141.36	147	152.303	153.523	144.239	115.44	118.066	108.031	152.147	152.219	136.154	143.84	149.735	155.884	152.82	160.72	149.552
AT2G00840	0.583122	0.160131	0.420051	0.57691	0.224539	0.974802	1.15894	0.163871	0.490286	1.30378	0.0664441	0.624854	0.818995	0.128499	0.354133	1.23006	0.288737	0.41996	0.792638	0.259794	0.586825	0.988127	0.204017	0.565382	0.605456	0.2297	0.815331	0.888596	0.367114	0.69147	1.07418	0.165783	1.78834	0.867916	0.339072	0.796193
AT2G28000	242.773	232.863	291.322	378.453	297.899	347.192	1022.57	1059.33	1160.57	979.139	1102.47	1181.07	300.604	295.227	347.984	294.535	256.655	310.028	948.821	928.082	1164	900.546	968.4	1163.79	326.811	271.21	309.792	341.385	334.574	327.889	969.952	866.681	992.994	973.034	1122.77	1250.32
AT2G08245	0	0	0	0	0	0	0.289735	0.22942	0.2288	0.0977835	0.199332	0	0	0	0	0	0	0	0.330266	0.259794	0.0978041	0.0329376	0.170014	0.0332577	0	0	0	0	0	0	0.201409	0.431036	0.0993523	0.0667627	0.339072	0.0663494
AT2G28426	0.0647913	0.192158	0.161558	0.192303	0.352847	0.129974	0.128771	0.196645	0.2288	0.260756	0.431887	0.394645	0.163799	0.192749	0	0.12948	0.449147	0.226132	0.594479	0.389691	0.260811	0.494064	0.204017	0.29932	0.302728	0.164071	0.271777	0.164555	0.133496	0.0658543	0.201409	0.265253	0.26494	0.300432	0.508608	0.696669
AT2G29090	1.26343	1.08889	4.39438	1.82688	1.76424	4.06168	3.21928	2.2942	6.30835	1.59713	1.56144	2.40076	1.21211	0.995868	2.25357	1.35954	0.99454	3.90886	2.14673	2.53299	4.07517	1.54807	1.63214	2.62736	1.81637	1.11569	2.6838	1.38226	1.03459	3.45735	3.32325	2.65253	5.19944	0.96806	0.745958	1.99048
AT2G29165	0.0323956	0.128105	0.161558	0.0961517	0.352847	0.259947	0.257542	0.458839	0.522972	0.065189	0.199332	0.164435	0.0982794	0.160624	0.0643878	0.0971102	0.224573	0.129219	0.264213	0.22732	0.22821	0.197625	0.170014	0.0665155	0.0336364	0.0328143	0.305749	0	0	0.197563	0.302114	0.132627	0.331174	0	0.203443	0
AT2G29360	26.6292	30.3609	24.7507	25.8648	33.9375	28.3018	37.5046	42.5082	36.8368	25.9452	38.2386	32.6897	29.2873	28.4947	25.3366	32.4995	35.8676	28.7834	37.7494	37.1181	30.6127	32.5423	36.281	28.1693	25.3955	25.0701	22.6254	27.6452	30.9377	29.4039	26.4182	34.5161	33.846	23.2334	26.7867	27.8004
AT2G29370	0.22677	0.416342	0.807791	0.737163	0.737771	0.714855	0.740433	0.557162	0.882515	0.619295	0.365443	0.55908	0.491397	0.73887	0.354133	0.938732	0.609557	1.03375	0.561452	0.487114	0.521622	1.08694	0.612051	0.465608	0.403637	0.131257	0.441638	0.394932	0.367114	0.592689	0.268545	0.464193	0.562997	0.634246	0.508608	0.331747
AT2G29420	0.453539	0.544447	0.581609	0.448708	0.705694	0.454908	0.837012	0.786582	1.11131	0.456323	0.764107	1.11816	0.720716	0.224873	1.22337	0.323701	0.513311	0.646093	1.08988	0.584537	0.94544	0.757564	0.85007	1.4966	0.605456	0.426586	1.29094	0.394932	0.200244	0.362199	0.537091	0.696289	0.927288	0.400576	0.542515	0.729844
AT2G29450	26.532	25.6851	26.237	23.3328	41.219	33.2733	913.276	1007.15	460.444	505.41	928.291	387.804	26.9941	25.5071	32.2905	25.6047	29.9645	28.8803	940.399	1005.76	491.433	528.615	1015.22	474.488	33.4346	34.1925	56.054	29.4882	30.7041	50.8395	1075.36	1108.92	577.966	635.882	1229.24	531.757
AT2G29452	0	0	0	0	0	0	0.193157	0.262194	0.163429	0	0.0996662	0	0	0	0	0	0	0	0.231186	0.259794	0.0978041	0.0988127	0.0340028	0	0	0	0	0.032911	0	0	0.36925	0.39788	0.0662349	0	0.0339072	0
AT2G29460	0.809891	0.704578	1.00166	1.73073	2.85485	1.23475	1.7706	1.99923	1.73234	2.47718	2.59132	2.7954	2.16215	2.05599	1.09459	1.06821	1.4116	1.32449	2.31186	1.85103	1.46706	3.55726	2.95824	2.5941	1.24455	0.557843	1.42683	0.789863	0.634106	0.526834	1.00705	0.928386	1.3247	1.83598	1.8649	1.69191
AT2G29500	6.31715	6.27715	2.84342	18.5893	5.5814	28.3343	4745.82	4796.48	2819.77	4025.39	5049.05	3208.4	5.27433	3.79072	2.96184	16.6706	6.12765	7.04241	4906.86	5128.4	3116.63	4907.3	5086.24	3640.16	8.0391	7.25196	10.4294	28.7313	6.14082	9.61473	5355.3	4679.89	2712.65	5278.83	5622.32	3852.81
AT2G29650	65.0828	67.7997	71.6995	73.4279	73.8413	77.6593	86.6951	98.0605	104.496	65.9061	87.5401	82.5137	69.6473	66.4019	66.1584	76.0696	80.2369	74.656	87.2563	95.929	96.1414	79.1161	84.259	75.9274	67.4747	66.5145	71.0358	65.0321	63.2437	69.2458	74.6892	89.1582	93.8548	56.7483	73.816	73.0839
AT2G30130	2.07332	1.72942	2.16488	0.961517	1.73216	1.62467	8.72424	7.30865	2.7456	10.4628	8.50484	3.71624	2.12939	2.31298	1.54531	1.32717	2.50239	1.84136	9.14837	8.80053	3.55355	7.04864	8.67072	3.99093	2.28728	1.96886	1.52875	1.48099	2.73667	2.10734	9.02984	5.70294	2.98057	8.94621	6.95098	2.4881
AT2G30480	6.38194	6.62944	7.39936	7.56393	7.08902	9.52057	45.2308	49.1614	116.002	72.7509	69.9324	141.875	7.20716	9.05919	9.43281	8.77228	8.50171	9.85291	42.4392	37.8325	102.14	51.8108	47.91	91.3923	6.62637	6.59567	6.52265	7.01003	6.97517	10.1416	32.2254	31.8635	61.5322	52.6758	57.9813	118.865
AT2G30690	0.0971869	0.128105	0.129247	0.160253	0.096231	0.0974802	0.193157	0.294968	0.424914	0.488917	0.431887	0.78929	0.131039	0.0321248	0.225357	0.0647401	0.0320819	0.0646093	0.0990798	0.292268	0.586825	0.13175	0.23802	0.432351	0.0336364	0.0984428	0.0339721	0.263288	0.033374	0.0658543	0.201409	0.0994699	0.761701	0.23367	0.339072	0.530795
AT2G30766	0.22677	0.0640526	0.226181	0.256405	0.032077	0.19496	0.35412	0.360517	0.196114	0.162972	0.0996662	0.0657741	0.0982794	0.289123	0.128776	0.420811	0.320819	0.258437	0.528425	0.389691	0.130405	0.428189	0.442037	0.0997732	0.235455	0.360957	0.849304	0.296199	0.300366	0.428053	0.537091	0.497349	0.364292	0.166907	0.576422	0.165874
AT2G31380	14.5456	14.4118	13.7648	17.1471	18.9896	17.1565	38.5347	41.0989	51.9049	24.9348	32.6905	38.741	13.0384	15.5163	14.5838	16.444	18.6396	16.7338	34.1495	43.2232	46.1309	33.1023	37.3691	35.5525	13.0509	13.9461	21.8441	15.0732	12.2483	16.8587	33.6689	42.2084	52.723	21.3975	26.4815	33.3074
AT2G31580	5.1833	6.56539	5.75147	5.03194	6.03048	4.12666	6.76048	8.71795	6.01417	4.98696	9.40184	5.5908	5.20881	5.91096	5.7627	6.15031	6.51263	5.26566	7.03466	7.46908	5.41183	5.46764	6.35853	4.4898	4.54092	5.18466	4.48432	4.90373	4.97273	4.67566	5.20307	6.20029	5.43126	4.03915	5.93376	5.04256
AT2G31590	0.0971869	0.0320263	0.0323116	0	0.128308	0.0324934	0.0965783	0.589936	0.4576	0.0977835	0.0332221	0.0657741	0	0.128499	0	0	0.0320819	0	0.231186	0.324743	0.195608	0.0658752	0.204017	0.0997732	0.0336364	0.0984428	0.0679443	0	0	0	0.36925	0.132627	0.496762	0.166907	0.169536	0.0995241
AT2G31650	8.26089	8.67913	9.69349	8.26905	7.76264	9.61805	13.0059	12.3559	10.1653	19.2633	16.8104	11.5105	8.22271	9.83018	12.9741	7.54222	9.11127	11.5328	11.7575	10.2294	8.60676	15.7112	10.5069	7.9486	9.01456	9.54895	6.86237	8.42521	9.37809	11.3269	11.7824	9.54911	7.0209	17.6587	14.0376	9.48797
AT2G31790	9.45953	9.44776	14.5402	14.5189	12.2213	14.817	12.6518	13.1097	21.9321	11.8318	12.9566	20.7517	10.4831	9.60531	10.3342	12.0417	10.5229	13.6326	13.2437	13.282	21.6473	10.8035	13.9412	21.2184	18.8028	15.8165	15.865	16.9821	16.8205	23.8722	23.9677	21.2534	34.8064	17.3249	15.5973	21.7294
AT2G32120	5.76642	7.4301	3.45734	11.4741	4.39455	16.1492	2245.93	2262.14	2018.21	1809.03	2135.38	1910.97	3.1777	3.34098	3.54133	13.6602	4.81229	6.52554	2289.11	2312.78	2100.9	1882.98	2196.99	2152.61	4.57455	5.31591	7.40593	12.6378	4.30525	7.34276	2563.84	2438.94	2137.14	2017.97	2451.8	2307.96
AT2G32130	0	0	0	0	0.064154	0.0649868	0.225349	0	0	0.29335	0.132888	0.0986612	0	0.0321248	0	0	0	0	0.0990798	0.194846	0.0652027	0.0658752	0.340028	0	0.0336364	0	0	0	0	0	0.234977	0.165783	0.0662349	0.0667627	0.101722	0.0663494
AT2G32190	1.55499	1.3451	1.26015	2.05124	2.46993	1.68966	3.66997	4.09678	0.882515	2.31421	3.9202	1.0195	2.19491	2.63423	2.06041	1.81272	2.95154	2.19671	5.35031	5.29331	0.847635	3.95251	5.40645	1.46334	2.01819	0.951614	2.61586	1.21771	0.734228	1.61343	2.81973	2.752	0.596114	2.77065	3.62807	1.39334
AT2G32210	0.583122	0.6085	0.969349	0.929467	1.98877	1.72215	3.5734	6.42375	0.9152	3.58539	7.0763	1.67724	1.80179	1.50986	2.18918	1.26243	1.86075	1.74445	7.16677	8.28094	1.07585	4.44657	10.2008	1.92895	2.15273	1.34539	4.85802	0.822774	1.46846	2.20612	6.04227	4.94034	0.596114	5.54131	9.49402	1.65874
AT2G32290	0.259165	0.288237	0.38774	0.673062	0.834002	0.617375	1.03017	1.08155	1.89577	0.717079	0.863773	0.624854	0.327598	0.224873	1.31995	0.388441	0.609557	0.807616	0.495399	1.46134	1.27145	0.889315	0.986082	0.565382	0.370001	0.820357	0.611499	1.21771	1.13472	1.48172	1.17489	1.39258	2.31822	0.634246	1.11894	0.995241
AT2G32340	1.06906	1.18497	1.0986	0.801264	1.34723	1.20226	1.06236	2.35975	2.48412	2.67275	1.9601	2.46653	0.950034	1.38137	2.35015	1.35954	1.02662	0.936834	1.71738	1.88351	2.05389	1.94332	1.59813	2.19501	1.07637	1.05006	1.05314	1.02024	1.6687	1.5805	1.74554	1.35942	2.55004	2.20317	2.23788	2.68715
AT2G32390	5.08612	5.18826	4.91137	6.24986	4.81155	5.10147	6.08443	7.3742	6.56983	12.3533	6.74408	7.3667	5.50365	5.91096	5.2476	6.34453	6.06348	5.23335	7.86033	7.72888	4.98801	12.7798	6.90257	7.0839	5.65092	5.5128	3.19338	5.06829	4.60561	3.95126	6.78077	7.02921	5.19944	14.7212	7.62912	7.23209
AT2G32530	3.43394	3.20263	6.36539	6.28191	5.32478	7.11606	6.05224	6.98091	12.3552	7.75749	7.0763	10.3923	3.24322	3.79072	6.02026	4.95262	4.39522	8.14077	4.39254	4.83867	9.12838	6.38989	5.57646	7.84883	4.54092	4.20023	6.62457	6.84548	4.47212	9.2196	5.47161	7.79181	13.1145	5.57469	4.57747	8.2605
AT2G32920	25.0418	23.2831	31.7623	31.1532	27.9712	27.3595	39.3074	40.4434	71.8432	48.6962	46.6105	79.2249	27.8458	24.5755	31.0349	24.2775	24.1256	28.5896	39.4668	37.6377	73.5487	47.2325	40.6674	79.9516	27.5482	25.3326	29.318	29.3566	27.1331	28.4161	37.4956	31.9298	58.8828	48.2361	45.6052	76.5009
AT2G32940	3.36915	2.69021	5.23448	2.5961	2.75862	6.01128	5.60154	5.14556	6.66789	4.53064	6.41186	5.62369	3.70186	3.8871	5.53735	3.04279	3.14403	4.29652	3.50082	3.83196	5.90085	3.75488	4.52237	5.15495	4.10364	3.97053	4.82404	3.38983	3.2039	5.30127	4.02818	3.31566	4.27215	3.73871	4.84873	6.00462
AT2G33280	0.161978	0.160131	0.161558	0.320506	0.192462	0.227454	0.418506	0.491614	0.0980572	0.684484	0.564775	0.0986612	0.163799	0.0321248	0.0643878	0.19422	0.128328	0.258437	0.561452	0.552063	0.195608	0.230563	0.578048	0.232804	0.168182	0.131257	0.203833	0.230377	0.233618	0.131709	0.0671363	0.39788	0.0993523	0.433958	0.372979	0.0995241
AT2G33380	1.74936	0.896736	1.58327	1.50638	1.73216	2.14457	2.31788	1.93368	3.39932	1.56454	1.49499	3.28871	1.01555	1.02799	1.12679	1.68324	1.4116	1.06605	1.94857	1.65619	2.24949	1.94332	1.53013	3.55858	1.31182	1.64071	1.76655	1.21771	1.23484	2.04148	3.02114	2.22149	5.59685	2.90418	1.79708	4.21319
AT2G33460	0.485935	0.768631	0.452363	0.416657	0.481155	0.877322	0.547277	0.950453	0.849829	0.749673	0.597997	0.493306	0.524157	0.578246	0.160969	0.873991	0.481229	0.549179	0.462372	0.487114	0.456419	0.724627	0.510042	0.665155	0.269091	0.360957	0.849304	0.460753	0.533984	0.724397	0.537091	0.563663	0.629231	0.300432	0.474701	0.364922
AT2G33585	1.84655	2.17779	1.77714	2.8525	2.53408	2.76194	4.05629	4.12955	2.90903	2.99869	3.58798	4.20954	1.70351	2.24873	1.93163	2.46012	2.27782	2.13211	3.96319	4.38403	3.19493	3.78782	3.84232	4.0907	1.81637	1.80479	3.77091	2.13921	1.86894	2.04148	3.32325	3.31566	3.64292	2.77065	3.25509	3.51652
AT2G33590	20.2149	19.9844	19.6778	18.9419	22.2294	23.7527	250.846	248.789	342.448	242.503	292.852	423.947	19.3283	20.849	21.5699	19.1631	20.757	19.7058	250.771	217.09	353.464	266.333	267.806	428.593	20.9219	18.2447	21.3005	20.6023	17.1542	17.7148	221.248	183.224	255.7	267.185	309.776	425.167
AT2G33600	9.81588	8.10265	9.33806	9.48697	10.008	9.00068	11.7182	11.1105	8.98858	8.73533	10.8968	7.59691	9.27102	9.92656	8.82112	8.22199	10.0096	7.36546	13.0455	11.2361	8.57416	10.4742	10.4729	10.6425	9.58638	8.30201	10.6673	10.1366	8.57712	8.26472	11.5475	10.7096	8.70989	8.81268	10.579	9.25574
AT2G33670	0	0.0640526	0	0	0	0	0.289735	0.0983227	0	0.0325945	0.232554	0.0328871	0	0	0	0	0	0	0.363293	0.129897	0.0326014	0.428189	0.136011	0	0	0	0	0	0	0	0.0335682	0.0663133	0.0331174	0.100144	0.135629	0
AT2G33700	17.3965	16.9739	14.7341	15.3522	18.6047	15.1094	37.6333	33.6591	39.0268	44.9152	39.2352	49.4293	15.7247	17.7971	14.4551	18.3215	19.0887	15.4739	35.6027	30.883	37.5894	44.3999	31.2146	41.7052	17.4909	18.6713	16.5105	17.8707	15.6858	17.0892	31.5541	26.4921	33.1506	37.1535	34.348	40.9044
AT2G33735	1.29583	1.63334	1.35709	1.44228	1.37931	1.16976	8.91739	9.37343	10.5575	8.18122	11.3952	12.7273	1.40867	0.931619	0.99801	0.873991	1.12287	1.58293	7.43098	8.7031	11.0845	7.83914	8.67072	11.6402	1.58091	1.64071	1.35889	1.44808	1.30159	1.5805	9.16411	6.66448	7.9813	8.07829	11.0877	12.7059
AT2G33740	9.62151	12.138	11.0183	13.5574	11.2911	10.6578	19.9273	22.352	27.4233	20.013	24.086	28.3158	9.00894	10.7297	9.43281	10.1642	9.72082	9.40065	20.2123	19.1598	23.0166	19.0379	19.1436	22.5487	8.20729	8.20357	9.54617	10.1695	7.47578	8.92326	12.8566	11.2733	15.3003	15.2553	15.4278	22.8242
AT2G34040	57.891	59.3447	62.103	67.0177	62.1653	62.8748	135.467	122.641	179.935	189.7	141.659	214.489	60.6711	65.0206	64.2912	64.4164	66.6342	66.6122	132.569	108.399	170.799	172.889	105.443	185.412	51.8674	56.0468	49.8032	61.0169	57.8371	61.9031	110.775	89.6224	128.893	151.251	119.896	194.603
AT2G34360	0.323956	0.320263	0.290805	0.288455	0.192462	0.129974	0.676048	0.786582	0.130743	0.65189	0.531553	0.164435	0.360358	0.385497	0.0965816	0.29133	0.192492	0.0323046	0.627505	0.68196	0.0978041	0.362313	0.748062	0.133031	0.235455	0.0984428	0.101916	0.0658219	0.16687	0.197563	0.503523	0.331566	0.0993523	0.267051	0.406886	0.0663494
AT2G34620	72.7282	84.8377	125.078	98.5234	97.5783	96.0505	114.477	146.271	118.29	142.177	131.858	116.453	99.0656	111.345	134.216	86.3633	93.1017	107.381	107.634	143.179	121.081	92.9828	144.988	128.109	136.026	141.79	114.724	121.474	143.008	153.803	200.503	155.272	124.853	183.264	142.919	141.623
AT2G34720	8.29328	8.7752	7.27012	8.97416	9.59103	8.18834	12.8771	12.1265	13.5646	7.59452	11.9599	9.80035	9.6969	9.60531	8.17725	9.1931	8.85461	8.91608	12.2198	11.8206	12.6493	9.61777	9.99683	10.9751	9.21638	10.8287	8.49304	8.95178	8.81073	9.84522	12.4874	14.2242	13.6775	8.91283	11.698	9.52114
AT2G34840	11.8568	14.0275	12.3754	10.5446	12.6704	11.6001	14.1326	17.8947	23.9913	18.9374	19.2023	29.4668	13.1039	11.7577	12.5234	12.4948	11.2928	9.40065	14.862	15.4578	22.2993	17.8851	15.6753	28.003	11.84	11.5506	13.4869	13.7897	10.6797	12.0843	13.8301	13.4284	21.2283	19.1609	17.7674	26.772
AT2G34880	0	0.0320263	0	0	0.096231	0.0324934	0.0321928	0.0327742	0.0326857	0.162972	0.0996662	0.131548	0	0	0	0.0971102	0	0.0323046	0.19816	0.0324743	0.0652027	0	0	0	0	0	0.101916	0	0	0.0658543	0.0671363	0.0331566	0	0.133525	0.0339072	0.0663494
AT2G34890	0	0	0	0	0	0	0.225349	0.131097	0.130743	0.130378	0.431887	0.197322	0	0	0	0	0	0	0.0660532	0.194846	0	0.0988127	0.204017	0.133031	0	0	0	0	0	0	0.0671363	0.0663133	0	0.166907	0.135629	0.0331747
AT2G35150	2.30009	1.66537	1.3894	2.24354	1.9567	1.4622	4.50699	3.37575	0.6864	7.17079	4.25242	2.66385	2.06387	1.67049	1.15898	1.78035	1.57201	1.61523	3.43477	3.05258	1.43446	6.68633	2.99225	1.96221	1.61455	2.26419	1.49477	2.59997	2.23606	2.17319	4.96809	2.45359	0.861054	6.90994	3.7637	1.65874
AT2G35660	4.76216	6.56539	4.87906	5.96141	6.60787	6.46619	6.40636	6.09601	8.008	6.16036	7.77396	7.79424	5.73296	4.85084	5.73051	5.47054	6.06348	6.07327	6.86953	6.52733	7.36791	6.88395	7.31061	6.48526	5.31455	5.31591	4.28049	5.72651	5.43996	8.06715	6.34438	7.12868	8.80924	6.67627	6.37455	7.09939
AT2G35820	17.3641	17.3262	21.7457	15.6727	18.1877	24.4675	20.1205	16.3543	24.2201	21.6102	19.6675	26.6714	15.004	14.8095	13.0063	15.4729	12.3195	16.7661	19.0894	16.2047	21.1257	20.7177	20.4357	25.8745	15.5064	14.3398	25.3432	14.2834	14.5177	20.7112	19.2346	18.9987	27.1894	25.5701	20.0392	27.6345
AT2G35900	24.5559	24.4681	17.8037	19.4226	25.3729	23.8827	39.5005	29.4313	29.1557	47.9791	33.521	40.0564	22.5387	24.0293	19.6705	24.2128	23.869	24.7777	40.6888	33.2536	32.0797	41.9954	31.1466	31.4286	17.4909	18.6385	22.9652	17.7061	18.4558	17.155	27.2238	25.0001	27.057	46.9676	31.6354	31.0847
AT2G36080	13.671	12.7144	21.0672	19.2624	15.2045	23.3303	25.9152	26.0555	20.8535	38.0704	25.8135	19.8967	14.2505	13.0105	19.6705	17.9978	16.1372	21.6764	22.1278	24.7779	15.0292	27.6676	29.5824	22.6818	19.3073	17.3259	25.7509	16.9162	16.42	23.6746	24.7397	24.4364	23.9108	33.9822	23.6333	19.175
AT2G36220	18.2711	22.7707	18.1591	15.6086	16.3914	20.7308	117.053	101.895	16.2775	39.4068	75.4141	17.6275	24.8647	20.5599	17.3203	17.933	18.3188	22.6779	133.626	125.156	14.6706	46.969	120.982	20.1874	22.5028	41.871	29.3859	18.7922	17.221	21.9624	113.393	181.234	13.81	44.6309	90.7696	17.5162
AT2G36307	0.842287	0.768631	1.29247	1.12177	1.15477	0.714855	2.12472	2.35975	0.522972	1.98826	2.05977	0.493306	1.08107	1.22074	1.0624	1.10058	1.21911	1.55062	2.1137	2.4031	0.293412	2.14094	1.46212	0.365835	0.874547	0.951614	2.0723	1.38226	1.03459	1.77807	1.67841	1.65783	0.26494	2.06965	2.50913	0.398097
AT2G36355	0.323956	0.512421	0.323116	0.352556	0.449078	0.584881	0.93359	0.688259	0.588343	1.14081	0.730885	0.756403	0.491397	0.385497	0.57949	0.485551	0.352901	0.290742	0.759612	0.584537	0.260811	0.95519	1.02008	0.631897	0.403637	0.360957	0.339721	0.362021	0.66748	0.46098	0.872772	0.596819	0.629231	0.801153	0.949402	0.497621
AT2G36460	77.7171	79.5533	82.6855	84.1007	76.5037	90.5916	1178.61	1140.81	908.663	1273.21	1207.59	935.571	68.6973	69.0362	76.2995	82.576	73.1789	87.6748	1202.73	1072.2	967.25	1323.86	1103.46	1002.19	75.8165	63.7581	102.052	88.9254	69.9185	74.3824	1143.53	989.825	885.229	1364.63	1230.42	1055.62
AT2G36640	0.550726	0.0320263	1.22784	0.128202	0.160385	3.21685	2.89735	0.458839	6.60252	7.33376	2.65776	1.80879	0.327598	0	1.5775	0.29133	0.128328	3.71503	1.35409	0.45464	3.97737	1.87744	2.00617	9.14588	0.94182	0.262514	0.679443	0.032911	0.16687	0.559762	0.436386	0.795759	14.0418	2.77065	2.61085	4.31271
AT2G36690	7.22423	2.20981	4.62056	7.33958	4.61909	6.36871	12.0723	6.25988	9.02126	19.8175	8.00651	10.1621	5.33985	4.1441	5.63393	9.1931	4.87645	5.87944	10.6346	5.32578	7.36791	12.6151	5.64447	6.11942	11.1337	4.16741	4.7561	7.76699	4.43874	4.74151	7.11645	6.2666	7.81572	18.7937	5.25562	6.70129
AT2G36750	2.85082	2.24184	0.937037	8.07674	14.4026	3.05438	40.6916	28.4153	9.44618	72.425	56.6768	11.8722	6.32264	10.4084	2.57551	8.96651	11.5495	3.97347	33.9183	33.9031	6.48767	77.8644	54.0305	11.3076	5.28092	3.31424	2.71777	2.96199	2.36955	2.07441	12.8566	12.7321	7.12025	43.2289	40.4852	5.3743
AT2G36760	0.0647913	0	0.129247	0.224354	0.32077	0.0324934	0.386313	0.491614	0.130743	0.29335	0.631219	0.164435	0.0655196	0.128499	0	0	0.128328	0.0646093	0.396319	0.68196	0.22821	0.559939	0.510042	0.199546	0	0.131257	0.0679443	0.032911	0	0.0658543	0.0671363	0.0331566	0.198705	0.100144	0.169536	0.0995241
AT2G36770	2.42967	1.92158	1.87407	2.94865	3.72093	2.43701	5.85908	6.03046	1.17669	4.23728	6.54474	1.71013	2.65354	3.1161	1.83505	3.20464	2.88737	2.48746	4.78886	6.07269	1.23885	4.87476	5.20243	0.764928	2.35455	1.80479	2.37805	1.77719	1.33496	2.04148	2.92043	2.22149	0.960406	2.57037	3.66198	0.530795
AT2G36780	2.17051	1.63334	2.488	2.33969	3.23978	2.82693	4.02409	4.94891	1.34011	3.71577	4.78398	0.986612	2.55526	2.82698	3.18719	2.52486	2.79113	2.42285	5.58149	4.38403	0.684629	4.08426	4.01233	0.964475	2.32091	1.47664	2.9216	1.25062	0.800976	1.90977	2.14836	1.35942	0.894171	1.9695	1.93271	0.630319
AT2G36800	6.60871	4.32355	5.5576	8.71775	8.43626	11.2427	40.756	35.855	24.6777	39.6675	32.4579	13.6481	7.96063	9.95868	11.7186	8.67517	10.17	13.9233	33.3238	34.7799	15.7791	38.2405	34.9549	15.8307	10.36	6.39878	14.3362	8.03027	5.50671	9.25253	21.2822	21.2866	23.2484	30.4772	21.938	11.0472
AT2G36830	913.492	836.463	783.105	1040.2	824.026	954.429	1155.2	1105.97	575.563	1668.28	1409.21	865.292	830.199	782.11	714.736	1016.23	889.022	876.36	1119.11	1051.52	594.91	1548.53	1299.25	778.431	708.787	714.761	880.218	862.596	662.307	696.706	890.228	753.65	468.645	1513.88	1299.66	733.493
AT2G36970	3.07759	4.00329	7.98097	5.5127	4.39455	9.26062	8.56327	7.40698	13.0743	3.97653	3.65443	4.99883	4.81569	5.87884	6.08464	5.79424	7.0901	6.52554	7.53006	11.366	7.88953	5.9617	8.4667	7.7158	6.08819	5.87376	6.35279	3.48856	3.37077	4.84029	5.03523	8.0239	10.8294	2.73727	2.8143	3.88144
AT2G37170	338.599	330.928	306.637	287.269	289.655	341.408	508.356	462.444	336.369	572.099	509.925	392.441	311.087	325.777	260.062	342.378	316.071	310.383	509.898	492.245	382.87	590.67	505.18	340.859	250.726	263.925	281.595	260.49	244.198	265.722	342.194	339.259	300.74	520.683	436.386	320.866
AT2G37180	44.868	43.5878	41.3266	45.0952	39.2943	48.8051	432.381	379.493	188.302	647.913	524.111	298.713	38.5255	38.1	36.5079	46.7747	37.9529	43.7405	413.097	385.08	197.499	615.076	530.41	269.321	36.1591	40.1975	44.0619	44.726	37.9462	39.1833	304.228	281.898	135.417	622.863	535.835	296.117
AT2G37340	26.4672	26.8701	24.4276	22.9482	31.1468	30.7388	32.4825	24.5479	27.1292	35.9191	29.1357	35.0247	26.4044	25.732	29.7793	26.9643	26.1788	26.8128	30.3184	26.0444	33.0252	25.6584	24.8221	25.2426	23.1755	20.7058	28.5366	22.5769	22.7944	21.8636	28.6672	25.9285	26.2621	27.2726	26.6172	29.1274
AT2G37440	2.2677	2.5621	2.7788	1.60253	1.47554	2.11207	10.2695	9.34066	3.98766	5.01955	7.77396	5.39348	2.58802	2.24873	2.22138	1.52139	1.47577	2.00289	11.196	11.8206	4.27078	6.32402	10.1328	4.22373	2.25364	2.46107	1.52875	1.74428	1.30159	1.90977	6.04227	7.09552	2.98057	3.30476	7.5274	3.18477
AT2G37760	33.1083	29.4322	41.2943	41.2811	41.9567	49.6174	42.8807	37.2315	54.814	51.8253	40.8631	60.7424	30.6304	32.189	37.0552	45.5123	35.226	46.2279	39.797	35.8841	44.7617	55.8951	41.9595	59.2653	31.4837	25.5951	37.0636	38.4071	24.4965	33.5198	29.7414	30.0067	44.4767	44.1636	33.1951	41.9328
AT2G37770	9.6863	7.52618	7.56092	16.8586	17.3216	16.5716	27.0419	16.551	24.8738	34.322	15.3486	16.6409	13.9884	18.022	7.24362	18.192	15.3352	10.919	25.3314	22.1474	15.3552	36.1655	23.768	20.4203	9.72092	6.33316	8.08537	7.24041	3.10378	4.84029	9.29838	9.58227	13.0152	13.7197	7.79866	10.6159
AT2G37805	0.0323956	0	0.0323116	0.192303	0.032077	0	0.676048	1.11432	0.0653715	1.69491	1.62788	0.230209	0	0	0	0.0647401	0.0320819	0	1.28804	1.0067	0.0652027	1.97625	2.61822	0.399093	0	0	0.0679443	0.032911	0.033374	0.0987815	1.00705	0.530506	0.0662349	1.10159	1.45801	0.199048
AT2G38160	4.11425	4.73989	6.6562	5.09604	4.36247	6.59616	6.6639	6.19433	9.41349	5.37809	4.98331	6.47875	6.683	5.87884	8.14505	4.62892	5.64642	8.56073	6.37413	6.13764	9.78041	5.76408	4.89641	7.64928	6.72728	5.90657	6.86237	6.58219	7.00854	8.92326	8.08993	7.92443	8.70989	5.80836	4.7131	7.19891
AT2G38185	2.2029	2.78629	1.77714	2.05124	3.14355	1.55968	3.50901	3.67071	3.95497	2.77053	3.35543	4.20954	1.96559	2.73061	2.06041	1.97457	2.88737	1.67984	3.20358	3.21495	2.96672	4.67714	3.12826	3.42555	1.61455	1.8376	1.39286	1.74428	2.06919	2.00856	2.04766	2.12202	2.6494	2.60375	2.94993	4.18001
AT2G38255	0.0647913	0.128105	0.0969349	0.0641011	0.32077	0.162467	0.418506	0.589936	1.01326	0.423728	0.365443	0.427532	0.131039	0.128499	0.225357	0	0.128328	0.0323046	0.0990798	0.259794	0.423818	0.263501	0.408034	0.399093	0.0672728	0.328143	0.339721	0.164555	0	0.0329272	0.0671363	0.364723	0.794819	0.23367	0.23735	0.331747
AT2G08950	0.129583	0.0640526	0.0646233	0	0	0	0.321928	0.196645	0.0653715	0.423728	0.398665	0.0328871	0.0327598	0.0321248	0	0.0323701	0.192492	0.0323046	0.297239	0.0974228	0.0652027	0.757564	0.340028	0.0332577	0.0672728	0	0.0339721	0.0658219	0.033374	0	0.167841	0	0.0331174	0.400576	0.169536	0.0663494
AT2G38340	0.0323956	0	0.0323116	0	0.128308	0.0324934	0.386313	0.262194	0.0653715	0.195567	0.298998	0.131548	0	0	0	0.0647401	0.0320819	0.0323046	0.330266	0.45464	0.130405	0.296438	0.340028	0.0665155	0	0	0.0679443	0	0	0.0658543	0.402818	0.265253	0.0993523	0.23367	0.406886	0.0663494
AT2G38470	42.7299	45.4453	32.3763	37.1146	44.8116	37.7573	116.763	153.056	27.4233	72.9465	135.014	27.6251	66.0438	81.2115	54.0535	51.2418	74.3017	68.292	122	122.915	20.3433	80.5324	111.869	23.6463	58.4937	68.7787	62.4068	36.6957	38.9808	38.854	78.5831	96.751	18.6782	45.4988	73.443	22.4925
AT2G38520	0	0.0320263	0.0323116	0	0.032077	0.0324934	1.06236	3.27742	0.130743	1.01043	4.05309	0.164435	0	0	0	0	0	0.0646093	1.9816	3.15	0.358615	0.95519	2.10817	0.0997732	0	0	0.0339721	0.0987329	0	0.0329272	1.84625	2.15518	0.298057	1.36864	3.49244	0.364922
AT2G38600	0.583122	0.704578	0.969349	1.69868	1.31516	1.23475	1.54525	2.42529	1.11131	3.19426	4.31887	1.54569	1.21211	0.867369	0.837041	1.13295	1.15495	1.00144	2.01462	2.11083	1.63007	2.93144	3.91032	1.03099	0.807274	0.984428	1.66464	1.67846	0.934472	1.84392	2.34977	1.62467	1.12599	3.23799	3.66198	1.29381
AT2G39020	29.966	27.2864	40.4865	40.7683	23.3521	28.9191	48.2891	56.4372	49.7477	82.0078	50.9958	57.1248	32.465	31.4823	35.4777	29.3596	28.3604	30.5602	61.0992	64.0393	48.576	48.4182	70.6238	62.6576	41.1373	42.3632	40.6307	30.1464	31.3382	32.5979	72.5408	70.3252	48.6495	74.1734	56.4894	61.8045
AT2G39110	9.10318	10.5687	8.62721	8.58955	9.17403	7.4085	10.1407	11.3727	7.71383	11.0495	11.4284	6.41298	9.0417	9.15556	9.40061	9.12836	10.1058	8.75456	12.2529	9.32011	7.85693	10.7047	10.9829	7.01738	8.44274	8.85985	8.11934	7.47079	6.00732	7.24397	8.66059	10.2786	6.55725	9.41355	8.30726	5.27478
AT2G39650	2.13811	1.85753	1.90639	2.49994	2.50201	2.85942	4.15287	2.72026	3.00709	2.28161	1.22922	2.7954	1.60523	2.44148	2.76867	2.10405	2.95154	3.29507	4.19438	3.60464	2.86892	2.93144	1.2581	2.19501	2.45546	2.13293	3.43119	1.90884	1.96907	2.37076	3.0547	3.91248	1.72211	1.86936	1.25457	1.32699
AT2G39740	14.902	16.8138	19.4193	15.6086	12.927	16.1167	27.718	28.3825	31.3783	25.9126	30.5975	31.6702	14.0867	16.3515	16.9984	14.7931	14.9823	16.3784	23.1516	26.3366	28.5588	22.0682	26.5562	29.6992	16.6164	16.1118	15.1176	16.2909	17.1209	16.8258	25.0083	23.3423	28.2492	20.9969	26.7528	29.5918
AT2G40140	26.0785	24.34	20.3886	25.5764	28.0032	21.8356	39.2752	34.2491	23.2069	31.9426	31.5609	18.647	33.9064	33.1207	28.6204	30.6544	33.7823	28.2989	38.7402	35.2671	18.4198	35.0456	32.1667	17.9924	26.9764	28.0562	26.6002	23.9921	20.1913	23.3124	27.2909	26.6911	15.9295	23.3002	24.0402	16.1561
AT2G40170	0.809891	0.480394	1.35709	0.224354	0.288693	2.04709	1.89937	0.426065	2.18994	1.56454	1.02988	1.08527	0.327598	0.385497	1.60969	0.517921	0.352901	3.00433	3.00542	0.746908	2.3473	0.658752	0.544045	3.15949	0.740001	0.2297	0.645471	0.296199	0.433862	0.856106	0.469954	0.232096	2.0864	0.634246	0.576422	0.796193
AT2G40300	10.3342	9.35168	13.7324	12.7561	12.4138	13.5173	29.6495	29.9557	34.1893	35.8214	34.418	37.7215	14.6764	11.4043	20.4431	10.4555	9.11127	15.4416	27.6433	24.7779	32.2427	29.0839	22.8839	36.5835	11.1673	8.92548	9.64809	11.9796	8.74399	12.7757	20.7451	17.2414	17.1548	22.0651	22.9213	26.009
AT2G40435	0.615517	0.480394	1.3894	0.256405	0.449078	1.55968	0.643855	0.688259	1.47086	0.358539	0.431887	1.24971	0.491397	0.385497	2.1248	0.550291	0.384983	2.13211	0.792638	0.357217	1.63007	0.296438	0.476039	1.33031	0.437273	0.492214	1.97038	0.559486	0.600732	1.71221	0.973477	0.696289	1.92081	0.367195	0.305165	0.829368
AT2G40500	0	0	0	0	0	0.0324934	0.0643855	0.491614	0	0.162972	0.398665	0.131548	0	0	0	0	0	0	0.231186	0.194846	0	0.13175	0.170014	0	0	0	0	0	0	0.0329272	0.167841	0.0331566	0.0331174	0.166907	0.0339072	0.0331747
AT2G40610	17.2669	12.9706	14.831	13.7497	10.842	15.9218	47.0658	42.9342	41.0206	23.1747	32.8234	24.6324	15.7247	11.854	15.0345	16.7029	16.2976	17.5414	36.9898	39.5537	38.0784	21.3106	23.972	19.1565	20.8546	20.9683	21.4704	19.2858	15.085	16.8587	64.1488	66.1143	58.0549	21.531	30.4487	27.2033
AT2G40830	41.1425	41.41	36.5121	44.1977	38.0113	45.0684	96.868	104.451	148.72	125.13	119.134	166.737	40.2946	40.9912	47.164	48.1019	45.043	47.294	98.122	90.6032	138.165	100.69	103.913	138.951	37.7401	37.638	45.7605	44.2652	41.05	40.1711	73.0443	67.8716	100.611	94.3691	95.8557	141.291
AT2G40950	19.2106	21.3295	23.7814	22.82	18.316	20.0484	26.5268	26.9076	33.7317	29.4002	33.521	33.5777	20.4094	20.9454	21.2158	21.8498	18.2546	22.5809	22.9865	22.0825	27.3199	27.4699	30.9426	34.0227	20.2828	22.2153	18.8885	20.4706	20.2246	21.9295	24.0012	21.0545	26.9576	26.5382	31.0929	36.7576
AT2G40960	13.6386	16.5256	13.1831	19.006	23.8011	14.5246	17.1265	21.8604	22.0956	30.4433	27.7736	26.6714	15.0367	17.0583	21.5055	20.0047	21.142	16.6692	18.7921	19.1598	21.9407	23.1222	21.8298	22.2827	14.3964	16.7025	14.9138	18.6605	21.5596	19.7234	14.3	19.4298	19.4731	26.6383	26.0746	28.099
AT2G41160	37.7409	42.2427	36.6091	37.0184	30.5694	31.5836	175.805	211.951	226.937	200.847	267.105	270.858	32.0718	31.7714	32.2583	33.3412	30.2212	36.0843	177.617	173.348	216.832	192.092	235.742	226.918	30.2055	32.4205	26.838	32.7464	30.337	33.7833	130.479	147.282	151.38	163.535	235.452	252.095
AT2G41210	2.17051	2.49805	3.65121	2.11534	2.56616	2.98939	4.24944	5.3422	5.16435	3.68318	4.91686	5.0975	2.06387	2.40936	3.05842	2.68671	3.17611	3.42429	4.78886	3.31238	3.81436	2.47032	4.21635	3.05971	2.11909	2.26419	2.37805	1.87592	2.33618	2.76588	3.02114	4.04511	5.36503	2.47022	4.47575	3.84827
AT2G41250	9.97786	9.83207	12.3107	11.5703	11.7402	11.8276	17.4485	17.6325	27.8482	14.146	18.2057	24.3364	9.63138	9.95868	12.4912	10.9734	12.127	14.8924	15.2253	16.1722	23.3752	15.843	16.9334	23.1141	10.2591	11.2553	15.4913	13.7568	11.0468	16.3319	14.1993	18.2693	31.9252	13.6196	16.7502	23.5209
AT2G41260	1.84655	0.416342	1.19553	0.416657	0.352847	0.844829	3.28366	0.62271	1.92846	0.717079	1.82721	1.67724	0.360358	0.160624	3.76668	0.323701	0.192492	1.29219	2.67515	0.422165	1.36926	0.296438	1.12209	2.56085	0.672728	0.164071	1.63066	0.493664	0.300366	0.197563	0.503523	3.08357	1.3247	1.40202	0.339072	2.45493
AT2G41550	8.9412	10.5046	9.56424	9.74337	9.9118	9.3906	13.6497	15.1745	8.53098	9.41981	14.6841	9.07683	11.2694	11.34	8.98209	9.8405	10.3625	10.176	13.1116	12.8923	9.71521	8.39908	11.0169	7.48299	10.1246	10.9272	7.47387	10.0378	9.74521	10.8001	10.1376	9.35017	6.29231	7.27714	12.9186	9.32209
AT2G41870	9.13557	9.54384	8.17484	9.99978	13.1516	9.3581	14.8087	17.0426	11.6034	24.5437	15.9466	12.3655	12.4487	12.0468	13.8756	10.9411	10.4587	13.471	14.1024	14.5485	11.9321	22.2987	15.8793	11.2744	10.6291	11.124	11.8563	12.2758	11.8144	14.1587	18.4625	17.8714	14.2405	21.4976	14.8514	13.7343
AT2G42150	0.194374	0.0640526	0.0323116	0.160253	0.096231	0.129974	1.67402	1.83536	0.392229	2.08605	1.82721	0.526193	0.294838	0.0642496	0.257551	0.25896	0.192492	0.0969139	2.1137	1.85103	0.554223	1.97625	1.1901	0.232804	0.134546	0	0.101916	0.197466	0.300366	0.197563	1.477	0.994699	0.331174	1.93612	1.49192	0.431271
AT2G42270	12.6019	16.9419	17.3513	15.3843	15.8781	16.3767	114.703	149.483	57.6249	78.9765	113.752	42.4243	17.3299	18.793	21.6343	14.5342	21.912	15.7647	137.259	136.165	51.2819	62.6473	79.4986	34.7543	17.5582	18.1791	5.94513	14.1846	18.3891	17.7477	124.034	155.239	47.2586	57.683	106.096	39.2125
AT2G42560	0.323956	0.0320263	0.840102	0.0641011	0.064154	2.27454	4.57137	0.85213	8.30218	6.58409	1.09633	2.23632	0.229319	0.0321248	2.51112	0	0.320819	2.03519	1.58528	0.45464	3.09713	1.02106	0.85007	9.47846	0.605456	0.0656286	0.713415	0.164555	0.133496	0.46098	0.302114	1.35942	8.31248	1.56892	0.542515	3.0189
AT2G42750	110.761	107.192	83.7194	96.2799	131.291	99.5923	150.694	154.694	136.038	115.319	160.629	122.11	98.9346	107.265	86.6015	122.585	141.706	99.9828	152.946	148.667	138.067	129.412	159.575	105.294	92.5001	105.564	103.479	93.1709	104.661	93.0192	129.674	166.148	179.795	107.655	164.28	125.102
AT2G43020	17.85	17.8707	16.8344	19.4226	19.2141	17.1565	41.3999	52.4716	20.5266	42.7314	54.2848	26.6056	19.6559	19.2427	16.4189	16.8324	18.5113	15.0863	41.0521	44.5547	19.9194	41.139	51.8203	24.2449	18.0964	17.1291	15.6951	17.7719	16.7204	18.1429	30.9499	34.9139	16.2607	33.6484	49.4028	22.028
AT2G43100	24.07	20.1766	47.2719	45.5118	40.9303	50.1048	47.5809	56.5028	79.4263	55.1825	50.863	93.2348	33.7754	30.5185	59.945	36.8048	32.7236	32.8861	43.1988	58.7784	110.584	40.3815	61.2051	110.449	85.672	66.9411	76.3014	83.1002	72.8554	101.58	110.809	88.495	183.537	90.2299	90.0575	117.405
AT2G43120	4.34102	3.20263	5.65454	3.81402	4.36247	7.05107	10.4626	9.83227	5.98149	9.35462	8.57129	6.31432	4.38981	4.46534	6.98607	3.81967	4.17065	7.6885	8.52086	9.80723	6.74848	9.22252	7.07259	5.91988	4.40637	4.65963	10.7352	4.73918	5.10622	10.405	6.31082	5.83557	6.22608	7.14361	7.22223	7.23209
AT2G43340	8.03412	8.13468	9.69349	9.16646	8.43626	8.48078	13.7141	13.3391	11.2766	18.6115	16.4781	18.9758	6.48644	5.94309	10.7849	9.41969	10.2341	9.49756	14.2014	13.5093	12.0625	27.7005	21.3538	20.1542	6.96274	6.53004	8.83276	9.18216	7.77614	9.64766	8.99627	9.35017	10.1339	19.6282	16.6145	16.6537
AT2G43500	6.15517	6.30918	6.6562	7.08318	8.21172	5.81632	20.1849	16.9115	19.0558	37.2555	25.9464	22.8894	8.64859	8.83432	9.56158	7.38037	10.3304	7.52698	20.4765	15.198	16.9527	29.9732	16.9674	16.8949	7.77001	8.56453	5.40157	7.17459	7.07529	8.13301	17.2205	12.2016	14.3067	29.5425	17.5978	19.5731
AT2G43560	95.2432	92.7802	76.8048	98.7799	119.23	85.0353	122.139	134.899	91.2259	111.93	121.028	95.2081	106.109	106.333	98.2557	102.128	104.266	90.2268	130.884	130.157	99.6298	118.147	116.766	97.8775	84.6629	85.8421	85.6438	96.2646	97.7524	88.1789	112.252	113.329	95.8419	110.125	113.623	94.6474
AT2G43570	5.70163	4.03531	5.46067	4.39093	4.39455	5.13396	16.2895	15.5678	6.56983	16.9491	13.9865	10.195	4.91397	4.2726	9.27184	3.81967	4.20273	6.52554	13.8051	13.6717	6.65068	17.3581	11.527	7.15041	5.24728	5.87376	5.80924	4.96956	4.105	8.46228	11.6817	10.5107	5.96114	17.7589	13.2916	6.07097
AT2G43630	17.2669	18.1589	19.4516	22.3713	22.1652	20.5683	41.8184	50.6034	51.9376	41.1343	62.9558	49.3964	20.7697	19.7567	21.7953	20.6521	18.2546	22.5809	48.1858	45.8537	49.7171	35.1115	51.2082	46.7271	21.83	18.9995	19.1263	23.301	22.394	23.1807	39.5433	39.6885	40.4364	39.1564	56.8963	48.1697
AT2G43710	145.23	137.425	130.474	185.925	121.636	195.773	177.414	143.912	221.577	163.233	135.945	195.678	137.722	145.172	164.124	165.67	142.476	185.687	163.449	165.359	218.071	147.626	129.449	180.523	149.682	137.984	127.599	159.618	149.182	159.631	167.975	170.79	234.968	143.106	134.747	165.542
AT2G43840	1.4902	1.69739	1.58327	2.9807	1.50762	1.0073	2.28569	2.75304	1.34011	4.92177	1.82721	1.47992	2.06387	2.37723	0.708265	2.65434	2.18157	0.969139	2.51002	2.53299	1.01064	2.99732	2.04017	1.4966	2.22	2.9861	0.713415	3.55438	3.07041	1.31709	3.32325	2.81831	1.02664	5.9085	2.64476	1.89096
AT2G43865	0.161978	0.128105	0.549298	0.0320506	0	0.649868	0.193157	0.196645	1.04594	0.0977835	0.132888	0.723516	0.0982794	0.128499	0.547296	0.0647401	0.224573	0.969139	0.297239	0.194846	1.43446	0.13175	0.272023	1.23054	0.0672728	0.0656286	0.713415	0.0658219	0	0.197563	0.201409	0.0331566	1.68899	0.0333814	0.0339072	0.331747
AT2G43910	180.347	163.622	182.011	190.188	214.242	226.414	238.58	208.247	264.82	204.4	207.438	262.307	182.996	174.566	208.423	212.768	184.022	224.42	211.899	217.155	272.221	222.131	219.692	262.936	164.516	150.125	216.199	169.031	166.403	187.718	183.584	200.366	239.572	190.174	205.613	230.631
AT2G44600	2.75363	2.85034	2.81111	3.20506	2.98316	3.11937	7.05021	8.58685	6.89669	5.24771	8.47162	7.56403	3.6691	3.91922	1.93163	2.88093	2.91945	3.16585	8.75205	8.73558	6.87889	4.51245	7.82065	6.51852	2.96	3.18298	3.5331	2.6987	2.00244	2.83174	5.20307	6.16713	4.20592	4.60663	7.35786	6.40272
AT2G44840	0.194374	0.160131	0.0646233	0.128202	0.32077	0.0649868	0.611662	0.62271	0.130743	0.195567	0.298998	0.0328871	0.360358	0.385497	0.0643878	0.0647401	0.192492	0.0969139	0.858691	1.03918	0.0652027	0.197625	0.306025	0.0665155	0.100909	0.196886	0.135889	0.131644	0.266992	0.0658543	0.906341	0.696289	0.13247	0.467339	0.135629	0.0663494
AT2G44920	47.0385	49.6728	42.8452	43.6849	64.7956	47.7003	60.9731	53.9136	50.5975	47.9791	52.7234	50.0541	47.6983	52.6525	50.8019	51.0152	55.7263	49.4584	56.4424	52.1537	56.6938	55.6645	52.6364	45.5299	44.4673	40.7225	53.3023	42.6855	43.0191	48.7651	45.787	48.6739	45.404	43.7964	52.3188	47.9375
AT2G45350	0.485935	0.224184	0.872414	0.673062	0.449078	0.519895	14.2614	15.3711	15.7218	22.2946	18.2057	26.3097	0.589676	0.449747	0.128776	0.453181	0.384983	0.355351	15.6546	11.5933	19.5934	18.8732	13.1591	20.9524	0.370001	0.295328	0.169861	0.855685	0.934472	0.592689	18.1939	11.4059	12.0548	25.6035	19.1915	27.4355
AT2G45380	16.3598	15.9491	12.6015	14.3266	20.0481	11.6651	59.9429	76.2984	51.1532	67.6988	78.7695	51.8629	12.6125	16.8655	12.1693	14.8902	16.041	11.9527	62.4203	59.0057	49.8149	63.2402	65.6254	44.3326	12.7818	13.1913	9.95384	13.4277	14.2173	11.2282	54.414	55.0068	37.8532	61.3216	73.7482	49.5298
AT2G45840	0	0.0640526	0	0	0	0	5.40838	5.86659	0.947886	2.28161	5.01653	0.756403	0	0	0	0	0	0	4.65675	5.81289	0.586825	2.83263	3.97833	0.465608	0	0	0	0	0	0	4.46457	2.58622	0.827936	1.9695	3.62807	0.663494
AT2G46100	32.8816	32.859	25.0738	31.3134	40.417	27.8469	36.8607	39.8207	37.1637	32.0404	40.1655	33.1502	33.8736	31.4502	25.9161	29.8452	31.0553	27.9758	41.6796	43.9377	38.4044	36.4948	42.5715	35.8518	32.6946	30.911	31.9678	30.8047	30.4705	28.8442	42.0945	45.7561	41.2643	30.2101	36.1451	32.279
AT2G46230	19.3726	20.9772	22.295	17.8201	24.3785	22.6804	29.9071	28.8413	28.3385	25.4563	25.1823	27.7567	25.4216	23.6117	19.6383	19.066	20.6608	22.0641	26.9167	26.4341	29.2108	22.4634	23.0199	22.6153	18.8364	17.8838	23.4068	16.9162	18.3891	20.7441	24.7062	24.9669	22.9173	22.6326	25.4982	23.1891
AT2G46240	28.8969	37.6309	18.353	26.1212	22.8068	74.1825	14547	13290.1	15152.4	9739.01	9926.25	9663.21	19.6886	24.0615	18.93	34.4094	22.2969	21.6764	13970	13976.3	13762.8	9160.43	8573.3	8299.44	29.5328	29.2703	30.3371	31.4958	22.0268	22.4563	15421.2	14207.1	14805.5	8250.41	9352.76	9140.13
AT2G46270	17.8824	21.3936	13.0539	14.2946	20.0802	11.4377	22.3096	24.8756	20.6901	36.9296	47.4079	28.2171	15.7575	18.5039	14.1331	15.5376	21.2382	13.0188	22.6893	23.5763	18.648	31.6201	35.6349	28.1028	15.4391	16.965	12.8754	14.1517	14.3174	14.6197	15.9113	17.4404	14.936	31.3117	33.5342	25.8431
AT2G46400	0.51833	0.576473	0.549298	0.641011	0.609463	0.682362	5.50496	3.60517	0.947886	2.18383	3.45509	1.15105	1.44143	0.995868	1.5775	1.10058	1.53993	0.807616	4.95399	3.60464	0.71723	3.19495	2.04017	0.798186	1.17727	1.18131	0.679443	0.954418	0.767602	0.428053	2.45048	2.5199	0.463644	2.10303	1.62755	0.530795
AT2G46680	19.2106	21.6177	17.4806	19.5508	24.2502	18.9762	24.7562	21.7949	12.4206	47.5228	49.1354	16.4106	18.3455	18.3433	19.4129	20.7492	20.7249	25.9406	26.7515	23.0892	13.5622	43.8729	56.7847	18.9569	17.9282	23.5935	27.4155	34.7211	25.7981	31.1491	27.3245	24.8675	17.7841	52.5423	52.3527	17.5826
AT2G46735	10.9173	11.1131	9.40269	9.26261	11.676	12.185	12.1367	16.1249	10.1326	16.5254	18.405	12.6286	11.0401	10.7939	10.1733	11.3619	10.1058	10.1113	13.64	13.7041	10.9215	14.789	19.9256	13.5359	10.1582	10.4349	12.8075	12.6049	10.2792	10.4708	12.7223	14.0253	11.4918	16.0898	16.072	12.905
AT2G46790	2.72123	2.11374	1.6802	1.47433	2.59824	2.33953	16.7402	18.8124	17.5196	14.6675	24.6508	15.1281	1.83455	2.24873	1.48092	1.81272	3.20819	1.55062	15.3904	15.9773	15.0944	12.5163	18.8716	12.9373	1.51364	2.0673	1.29094	1.74428	1.73545	1.5805	11.9503	16.0147	15.5983	10.9157	17.3266	15.5589
AT2G46830	16.6514	15.6288	17.836	28.9417	24.6031	23.4278	23.1466	26.8421	32.1954	46.5449	38.9362	37.6228	10.8435	12.2717	12.4912	30.6544	20.8212	18.9628	19.4527	21.2057	25.2661	42.0942	30.9766	26.9388	13.2864	14.8977	16.8502	29.3566	22.1603	24.3002	18.966	23.1765	30.6668	34.6499	32.6187	36.8903
AT2G46915	18.2387	18.8635	21.3257	21.3777	22.6464	20.2109	25.0782	27.6615	39.1248	33.2138	27.7404	38.1161	18.4438	21.363	24.7249	23.1446	23.9652	23.7116	22.8214	22.3748	31.7863	32.9705	23.2579	30.0317	17.76	17.5228	15.4913	20.6681	19.3569	20.1514	19.5031	23.3091	30.3025	29.5091	22.7178	34.2363
AT2G47020	10.3666	11.2092	9.88736	10.4164	13.9214	9.55306	25.5932	31.07	8.2368	26.0756	28.1059	7.39959	11.0401	12.5287	11.4932	10.4232	12.0949	10.079	26.3882	25.6871	8.93277	24.7032	19.5176	6.88435	12.1091	10.4349	10.1237	9.84038	12.3484	10.7343	27.0559	25.6301	7.35207	23.0665	24.9218	8.06145
AT2G47180	21.6079	23.3472	15.2188	66.0242	26.7202	64.4994	5200.58	4271.34	2193.08	8072.74	4917.49	4449.98	13.9884	13.0105	13.457	95.783	26.8847	47.9078	4967.63	3885.22	2095.49	6811.72	3993.9	3598.65	13.7909	17.0962	21.1307	79.4471	23.9292	35.693	4275.78	3338.61	1716.31	7480.57	4567.71	4351.46
AT2G47460	0.939474	0.736605	0.646233	0.865365	1.09062	0.714855	1.41648	1.76981	1.6016	2.99869	2.35877	1.67724	0.950034	1.09224	0.901429	1.00347	0.83413	0.90453	2.24581	1.81856	2.80372	3.03026	1.70014	1.82918	1.21091	1.01724	1.12108	1.21771	1.36833	1.0866	2.45048	2.05571	1.88769	2.40346	2.30569	1.39334
AT2G47520	0.615517	0.640526	0.355428	0.769214	0.705694	0.324934	2.09253	1.47484	0.326857	2.18383	1.76077	0.328871	0.950034	0.963744	0.611684	0.517921	0.577475	0.193828	2.54305	1.75361	0.326014	2.76676	1.39412	0.133031	0.874547	0.492214	0.339721	0.822774	0.567358	0.23049	1.94695	0.961542	0.463644	2.20317	1.01722	0.464446
AT2G47590	159.289	154.079	213.16	200.252	165.934	215.561	240.094	230.894	294.204	249.772	215.877	264.971	183.488	184.942	218.757	173.406	175.713	216.053	204.468	229.528	265.212	212.48	220.814	293.932	242.619	217.756	217.524	224.321	222.504	235.297	279.656	281.433	296.799	265.182	233.485	292.999
AT2G47730	578.813	518.121	749.307	499.38	529.816	870.921	4465.1	4721.55	4380.61	3618.12	4551.35	4272.13	623.222	619.848	898.757	531.257	594.638	868.672	4650.14	4636.94	4653.45	3947.5	4297.38	4129.35	541.815	515.086	1054.36	394.8	399.687	576.587	4093.03	3782.67	3699.78	3593.24	4547.19	4300.57
AT2G47770	1.16624	0.384316	1.48634	0.673062	0.32077	0.909816	2.92954	0.721033	2.61486	3.48761	3.65443	1.54569	0.425877	0.192749	2.31796	0.744511	0.384983	1.64754	1.1229	0.68196	0.94544	2.96438	4.14834	5.12169	0.538183	0.196886	0.917248	0.559486	0.400488	1.2183	0.503523	0.729446	3.17927	1.9695	2.8482	1.36016
AT2G47950	0.0323956	0.0320263	0	0.0320506	0.256616	0	0.0643855	0.196645	0	0.521512	0.797329	0.0328871	0.0327598	0.0642496	0.225357	0.0971102	0	0	0.264213	0.162371	0	0.757564	0.476039	0.0665155	0.0672728	0.0328143	0.0339721	0.0987329	0.066748	0	0.100705	0	0	0.467339	0.406886	0.0995241
AT3G01070	0.7451	1.37713	0.678544	1.50638	1.09062	1.42971	12.2654	10.6516	4.93555	12.2555	13.2556	6.41298	1.37591	0.963744	0.965816	0.809251	1.09079	1.16297	12.6162	11.1387	5.11841	17.7863	12.105	7.91534	0.672728	0.853171	0.95122	1.38226	0.734228	0.889033	7.82138	6.03451	2.55004	9.51369	10.24	7.06621
AT3G01100	17.8824	18.223	20.9702	21.9546	16.5197	18.7812	35.0257	45.0646	43.9296	47.9791	60.9625	50.5803	16.0195	17.3795	18.7046	19.6486	19.9229	20.1904	36.065	34.2928	35.1443	45.9809	43.4556	35.9516	15.91	18.1463	15.1855	19.2858	15.3187	18.0441	25.344	26.028	26.2953	33.2478	42.6553	41.4684
AT3G01120	231.467	221.878	289.803	271.629	221.299	342.481	381.098	348.98	505.583	341.558	331.623	450.191	274.167	247.04	336.555	270.031	249.662	305.602	337.895	371.571	488.303	312.248	327.175	393.24	287.457	271.965	258.562	270.561	288.285	311.524	393.419	453.052	590.881	340.657	316.659	449.949
AT3G01210	3.23956	2.88237	3.48966	3.10891	4.52286	2.9569	5.63373	5.93214	8.30218	6.32333	10.3653	11.8722	3.30874	3.05185	2.51112	3.20464	4.45939	3.5212	5.31728	5.32578	7.00929	6.65339	7.82065	8.78004	2.82546	2.9861	2.81969	4.08096	3.3374	2.46954	3.32325	3.58092	4.90138	5.64145	8.17164	8.36003
AT3G01440	7.12704	6.24513	7.17318	10.6408	10.008	8.67574	9.62563	12.3231	11.4727	11.2125	11.2291	10.3923	7.89511	7.80632	8.98209	9.45206	6.70512	9.7883	9.44561	8.9629	11.5735	11.3305	8.60271	10.576	9.51911	7.71135	8.83276	11.6505	10.8465	10.9647	13.7294	9.44964	12.7171	12.9186	12.9186	12.1088
AT3G01500	1511.9	1412.3	1254.24	2171.84	1906.59	1657.55	2308.41	2584.12	2088.03	2610.85	2619.69	2392.9	1710.62	1643.89	1563.88	2110.72	1814.46	1627.73	2024.96	2466.58	2146.96	2659.71	2842.47	2380.46	2265.24	2422.65	1659.23	3107.39	2589.09	2511.02	2801.03	3051.17	2802.1	3242.6	2935.48	2792.58
AT3G01510	17.7852	20.0164	21.875	21.1534	20.2406	24.3701	22.7281	23.958	32.0647	23.468	27.8733	33.9723	19.8197	19.2749	24.5639	19.422	22.329	23.6147	22.1939	21.9201	29.3738	23.9456	18.1915	26.0076	21.4937	19.0651	21.946	24.2225	22.6276	25.2222	24.8404	25.9616	30.2362	23.367	23.023	29.0942
AT3G01550	8.26089	9.51181	9.56424	11.6664	11.8043	10.7878	11.4284	12.8803	13.6953	8.60495	11.9932	10.0306	9.07446	10.3763	10.1733	9.64628	12.5761	8.91608	10.1061	12.1778	13.4644	9.68365	10.7789	9.678	9.55274	9.74584	8.83276	11.7821	8.91086	10.8989	10.5068	11.1738	11.856	8.51225	10.5451	8.69177
AT3G02300	18.5951	20.689	21.5195	19.4547	23.6408	18.1313	25.2069	26.8421	27.9136	24.9674	27.8069	28.4473	20.0818	21.7806	20.6363	18.8717	22.1365	18.026	24.9351	23.5438	26.7657	25.6913	24.754	29.4331	18.5673	18.5729	18.2091	17.5086	21.4595	19.5258	22.0543	24.0386	27.1232	22.6993	26.0407	30.5871
AT3G02380	3.04519	2.49805	4.84674	3.84607	3.23978	5.62136	3.66997	3.90013	5.22972	3.38983	2.92354	4.93306	1.96559	2.34511	3.41255	4.27285	3.52901	5.94405	2.97239	3.34485	5.93345	3.22788	2.65222	4.05744	2.45546	3.01891	3.83885	5.1012	3.50427	7.21105	3.49109	4.57561	8.64365	2.90418	2.67867	3.91462
AT3G02515	0.129583	0.160131	0.129247	0.160253	0.160385	0.0649868	0.611662	0.393291	1.3728	0.717079	0.365443	0.986612	0.0982794	0.0963744	0.676071	0.0971102	0.128328	0.129219	0.495399	0.617011	0.94544	0.230563	0.578048	0.665155	0.168182	0.0984428	0.135889	0.0658219	0.16687	0.164636	0.436386	0.862072	1.82146	0.500721	0.542515	0.763018
AT3G02555	12.7639	13.1308	12.8923	15.0958	13.9214	12.1525	19.9917	24.6462	12.3879	19.7849	26.9431	15.5556	12.9074	14.3919	13.3283	11.9769	12.8007	11.1774	23.4489	23.6737	12.4863	21.6729	24.346	14.7664	13.3873	13.0601	15.4573	10.4986	12.4151	14.4879	19.2346	21.3529	11.293	21.4976	28.143	13.5353
AT3G02830	25.5278	27.9269	31.1807	31.0891	31.5317	33.4357	46.6795	49.5546	63.0181	45.8279	55.7466	58.4732	25.4871	29.4906	36.6044	28.2914	32.7877	31.3678	43.6281	44.8794	53.6618	46.2773	42.8435	47.3923	24.9246	22.0512	30.541	30.2123	28.5348	33.3223	40.9196	46.7177	54.412	44.03	45.4017	51.0559
AT3G02860	19.9557	22.6746	18.8054	20.6085	24.9559	21.2832	25.4645	23.9907	28.9922	50.1629	31.1623	52.0273	19.1317	22.7443	20.926	21.0405	20.2758	21.5472	27.5772	19.1923	28.6892	42.5554	28.5284	43.102	17.8609	16.1118	18.9565	21.2934	21.6597	21.1063	19.1674	17.9046	26.0634	44.5308	28.143	46.3451
AT3G02870	19.5022	17.4543	18.9992	23.6854	23.5766	20.6008	25.2391	26.416	31.1168	20.6975	25.4481	20.6202	20.8352	21.2987	23.7269	23.9215	23.099	25.2299	28.0065	30.8181	30.7431	27.5029	26.7602	25.1096	21.3255	19.1964	22.9991	28.83	24.5299	24.3002	28.1301	29.4431	30.5343	22.933	25.7695	23.9521
AT3G03060	7.58058	6.62944	9.59656	12.5318	8.85326	10.9503	15.6779	11.2416	20.5593	29.7262	14.3187	25.5533	10.6797	11.6613	11.5898	11.459	10.3304	10.9513	14.928	11.0088	20.7345	22.3317	12.411	24.1119	11.4027	9.68021	8.9007	12.2429	11.9813	10.866	15.7435	13.0637	16.0288	24.7022	15.5295	21.9617
AT3G03140	10.4638	11.4014	11.3737	11.2497	11.0024	10.2679	35.6374	34.2819	26.5081	34.8435	36.4778	23.9747	10.7125	10.9546	13.3605	10.0671	11.1645	9.49756	34.8431	31.1103	25.1031	28.0299	29.0724	18.0257	12.6473	11.7803	9.17248	12.3745	11.9479	12.1172	30.1778	29.4099	21.0296	25.6703	32.9917	24.8479
AT3G03270	26.9532	25.589	16.5112	32.5954	32.5582	15.7268	249.88	254.82	64.0967	327.607	312.055	104.12	28.5665	22.0697	11.7186	32.7585	26.0184	15.4093	296.81	231.866	60.0517	317.452	272.091	102.001	24.7564	15.1274	16.7483	31.9236	24.1628	15.4758	205.068	168.9	51.7295	273.994	239.995	79.2212
AT3G03280	0.356352	0.704578	0.484674	0.288455	0.449078	0.649868	0.708241	0.557162	0.2288	0.912646	1.32888	0.756403	0.360358	0.578246	1.22337	0.776881	0.609557	0.743007	0.627505	0.909279	0.456419	0.724627	1.05409	0.565382	0.571819	0.787543	0.917248	0.526575	0.533984	0.526834	0.704932	0.994699	0.430527	0.96806	0.712051	0.497621
AT3G03310	13.0554	14.3478	12.7631	13.0766	13.6969	13.1923	24.9494	26.2194	31.0188	36.0169	31.4945	40.0564	11.0728	13.1712	12.0083	14.3723	12.159	12.7603	25.2984	21.0433	30.5149	38.6358	30.4325	38.6788	9.68729	11.124	11.8903	14.6454	11.0134	13.3355	18.966	16.2467	22.7186	32.0461	26.6172	37.6865
AT3G03320	3.30436	3.97126	3.71584	3.68582	3.75301	3.28183	10.9455	10.4222	9.152	13.2334	13.7539	10.7541	3.73462	3.85497	4.89347	3.88441	3.3686	4.74878	12.6162	11.0088	9.38919	14.3608	10.5749	11.4739	3.56546	3.77364	3.80488	3.94932	3.57102	3.58906	9.19768	8.15653	6.2592	12.1174	11.1894	10.4169
AT3G03440	6.64111	6.85363	6.947	7.78829	6.86448	4.64656	9.59344	11.5693	6.53715	7.36636	8.90351	3.74913	7.04336	6.8747	7.27582	6.02083	7.0901	6.59014	11.5263	11.8856	4.7272	5.99464	8.4327	3.79138	6.15546	7.54728	6.76046	5.85815	5.84045	6.84885	10.1712	7.82496	5.59685	7.94477	7.56131	4.18001
AT3G03520	24.9446	26.4537	21.358	19.1021	20.6576	19.3986	68.1843	76.364	26.2466	71.219	119.201	45.2855	21.1301	21.5236	22.8898	22.9827	22.8423	19.8673	66.2183	63.3573	26.6679	59.5182	103.437	37.9471	21.0228	21.7231	16.0688	21.6883	23.8624	19.6575	48.271	43.9325	23.414	57.6163	102.942	40.44
AT3G03830	0.22677	0.384316	0.129247	0.192303	0.224539	0.227454	0.965783	0.917679	0.0653715	0.391134	0.465109	0.197322	0.524157	0.0642496	0.0321939	0.29133	0.16041	0.226132	0.429346	0.746908	0.0326014	0.428189	0.408034	0.166289	0.168182	0.295328	0.101916	0.0658219	0.100122	0.164636	0.302114	0.530506	0	0.100144	0.203443	0
AT3G03850	0.712704	1.02484	0.226181	0.512809	0.192462	0.519895	1.54525	1.67149	0.163429	0.814862	0.631219	0.328871	0.753475	0.867369	0.837041	0.679771	0.99454	0.581483	0.759612	1.10413	0.130405	0.329376	0.816068	0.266062	1.14364	1.21413	1.18903	0.658219	0.567358	0.46098	0.939909	1.2268	0.165587	0.200288	0.271258	0.165874
AT3G01335	4.27622	5.50852	4.78212	4.32683	4.7474	4.84152	75.1701	58.3381	27.6194	119.524	68.969	39.892	4.02946	4.91509	3.41255	4.04626	4.71604	3.77964	68.7944	52.3485	30.7105	105.664	49.7461	35.1867	4.23819	3.08454	5.06185	3.98223	3.60439	4.01711	68.2777	48.4418	15.8633	111.727	60.2531	32.1463
AT3G03980	10.9821	11.1452	11.2768	11.2177	12.478	11.5352	13.8107	13.3063	16.3429	16.2647	13.1559	17.6932	11.9901	9.95868	14.7126	10.6174	10.8437	11.0159	12.9134	13.2495	13.823	14.4596	11.595	18.1587	11.0664	10.5006	13.8946	12.4403	11.9813	12.8087	14.77	13.5942	18.049	17.3249	14.241	16.5874
AT3G04120	515.609	432.419	570.753	591.109	485.806	712.158	1153.31	976.05	1145.67	1327.83	1028.26	1162.03	513.674	502.624	711.935	616.358	536.281	672.582	977.95	1011.48	1225.49	1202.39	958.913	1135.98	536.703	490.902	716.337	559.486	537.722	608.724	1162.2	1060.51	1149.51	1286.15	1062.48	1064.54
AT3G04200	0.0323956	0	0	0	0.064154	0.0649868	0.418506	0.62271	0.0980572	0.880051	0.332221	0.427532	0.0982794	0.224873	0	0.12948	0.16041	0	0.330266	0.357217	0.260811	0.757564	0.374031	0.133031	0.0336364	0.0656286	0	0	0	0.0329272	0.0335682	0.165783	0	0.267051	0.576422	0.497621
AT3G04530	1.16624	1.3451	0.581609	1.08972	1.31516	0.487401	2.35007	2.65471	0.882515	1.04302	1.9601	0.690628	0.982794	0.995868	0.772653	0.776881	0.769966	0.581483	2.90634	2.33815	1.10845	0.988127	2.07417	0.332577	1.24455	1.34539	0.713415	1.8101	1.63533	0.987815	2.24907	2.08887	0.993523	0.96806	1.32238	0.431271
AT3G04690	3.40154	4.16342	3.90971	3.84607	3.14355	3.86672	4.95768	7.34143	3.23589	2.99869	5.54808	2.66385	3.07942	3.69435	3.79888	3.7873	2.79113	3.16585	4.16135	6.20258	4.07517	3.03026	4.99841	1.66289	3.70001	4.33148	2.34408	3.45565	3.93813	3.55613	4.33029	4.37668	2.48381	2.8708	5.1878	3.74874
AT3G04710	8.87641	7.10984	8.11022	8.81391	10.2967	12.2175	204.875	203.299	199.318	172.523	212.987	217.153	9.46758	10.9224	10.624	11.459	11.0041	10.4344	203.18	182.635	198.184	147.231	170.422	172.408	9.51911	7.64573	9.2744	9.47836	10.6797	11.3928	147.331	135.014	149.095	153.488	187.066	181.034
AT3G04930	60.5151	57.6794	58.2902	54.2616	50.5534	60.4053	84.7957	90.8502	105.215	85.3976	101.061	124.346	57.2314	62.1293	62.0376	59.399	64.8696	61.6695	78.8345	84.1733	113.322	77.8974	86.7072	101.503	52.8764	62.1174	45.9983	54.7968	52.1969	62.9238	68.6469	60.7098	74.8785	78.1458	90.9052	111.699
AT3G04970	8.84401	8.19873	7.10856	6.24986	7.47394	5.84881	11.7182	17.1409	18.3694	7.39895	17.4084	18.4168	7.40371	6.00733	7.11485	5.53528	7.0901	5.68562	11.8235	16.6268	21.6799	6.71927	14.4512	13.802	6.1891	7.1207	7.50784	6.12144	5.50671	6.9147	10.2047	11.6711	19.2412	7.54419	16.5128	17.6158
AT3G05030	12.8611	13.7713	15.0895	14.8394	12.7346	15.2394	73.9789	73.2176	33.5356	73.8265	65.7132	38.6094	14.0212	12.8178	14.1331	15.6671	13.9236	16.8307	70.9081	58.2264	30.3845	68.8066	52.9084	32.393	14.8	13.782	15.5592	16.6529	13.4831	14.5209	55.9581	52.3875	24.9043	51.908	52.4544	33.805
AT3G05260	0.0971869	0.0640526	0.129247	0	0.096231	0.454908	0.740433	0	0.4576	0.391134	0.332221	0.230209	0.131039	0.192749	0.837041	0.0323701	0.0320819	0.41996	1.25501	0	0.48902	0.0988127	0.204017	0.29932	0	0.0328143	0.373694	0	0.066748	0.0658543	0	0.165783	0.496762	0	0	0.0995241
AT3G05327	0.356352	0.384316	0.646233	0.480759	0.513232	0.454908	1.70622	1.44207	0.9152	1.66232	2.05977	1.2826	0.393118	0.513997	0.354133	0.550291	0.962458	0.549179	1.38712	1.07165	0.619426	0.988127	1.73414	1.19728	0.437273	0.492214	1.29094	0.789863	0.700854	0.724397	0.839204	1.12733	0.629231	0.801153	1.08503	0.895717
AT3G05360	4.72976	5.6046	4.81443	6.89087	4.36247	5.68635	5.69812	5.83381	6.60252	6.71447	6.21252	10.195	4.94673	5.30059	4.50714	5.53528	5.10103	5.5887	6.27505	5.29331	6.84629	7.11452	4.65839	6.8511	3.86819	5.21747	3.15941	4.57462	3.73789	3.65491	4.36386	3.81301	5.99426	5.27426	4.50966	6.46907
AT3G05625	12.9259	14.2837	16.7374	17.115	15.2366	16.1167	16.8046	17.5342	19.6768	18.4485	17.6409	21.7055	14.3488	13.9743	15.3243	13.207	12.3836	15.9908	15.3243	18.348	20.9627	15.7442	21.1498	24.9766	17.9618	19.6886	19.9756	17.4757	20.1579	22.5222	22.3228	21.6181	24.6725	19.9287	19.2932	26.7388
AT3G05660	1.10145	1.15295	0.743168	1.53843	0.898156	0.324934	2.09253	1.34374	1.144	4.07431	1.62788	2.30209	1.70351	1.09224	0.41852	1.48902	0.962458	0.549179	1.88252	1.33144	1.30405	3.8537	1.66614	1.7294	1.34546	0.721914	0.0679443	0.921507	0.734228	0.362199	1.3763	0.696289	0.861054	2.77065	1.3902	1.65874
AT3G05905	0.0323956	0	0.0646233	0.0320506	0.096231	0	0.128771	0.0327742	0.0326857	0.0977835	0.132888	0.0328871	0.0655196	0.128499	0	0	0.0320819	0.0646093	0.231186	0.0324743	0.0326014	0.263501	0.0680056	0.0665155	0.0336364	0.0656286	0	0.0987329	0.066748	0.0658543	0.0671363	0	0.0331174	0.100144	0	0
AT3G00210	7.80735	6.66147	10.8244	6.05756	8.59664	10.5279	14.9052	14.4207	30.1036	10.1369	11.1958	20.4886	6.58472	8.41669	8.98209	5.92372	6.64096	8.20538	14.8289	16.432	30.2541	9.22252	9.01075	18.0922	7.83729	7.67854	11.5845	6.45055	7.10866	7.07934	13.3601	15.8157	29.0109	7.81124	12.2744	16.9191
AT3G06520	0.485935	0.800657	0.355428	0.641011	1.02646	0.357428	0.93359	1.1471	0.326857	0.423728	0.896995	0.197322	0.491397	0.770995	0.676071	0.647401	0.384983	0.646093	0.561452	1.10413	0.358615	0.625814	1.02008	0.399093	0.706365	0.787543	0.577526	0.32911	0.634106	0.757325	0.973477	0.961542	0.430527	0.467339	0.983309	0.364922
AT3G06540	31.3914	31.4498	34.6704	29.0058	28.7731	33.6307	44.6835	52.111	76.6154	51.923	57.5406	90.4066	32.3012	31.3859	36.3469	31.1724	36.6055	33.8229	46.2042	43.7428	67.7456	52.6013	58.1448	79.486	36.5628	42.1335	28.7404	30.4426	35.4432	40.7967	43.84	43.3357	66.1024	54.5118	64.5932	103.372
AT3G06630	2.2029	2.14576	1.87407	2.11534	2.02085	1.75464	7.24337	6.19433	1.96114	4.10691	4.08631	2.33498	2.48974	2.76273	2.51112	3.1399	2.37406	2.16441	8.25665	6.17011	1.36926	3.06319	4.76039	1.52986	1.91728	2.49388	1.15505	1.61264	1.6687	1.48172	6.37795	6.46554	1.75522	3.13785	4.44184	2.18953
AT3G06660	17.3317	20.3687	17.8037	22.3713	24.1861	20.6658	49.5446	51.1606	76.7788	73.5658	71.2281	101.95	18.8041	22.9692	22.085	23.177	21.2703	20.4811	47.4262	38.3846	70.1907	61.9226	53.3844	81.0159	17.9618	20.0495	16.6464	22.5111	18.7228	20.6124	30.1778	27.1221	41.8936	58.5509	60.3209	87.9793
AT3G06690	0.615517	0.6085	0.581609	0.608961	0.449078	0.682362	0.997975	1.016	1.56892	1.53194	1.56144	1.80879	0.622436	0.73887	0.321939	0.19422	0.641638	0.516874	0.957771	1.07165	1.17365	0.922252	1.46212	1.92895	0.504546	0.426586	0.917248	0.460753	0.634106	0.92196	1.27559	1.02786	1.15911	1.23511	1.4241	2.05683
AT3G07090	12.8287	10.0563	12.6985	11.9549	11.227	16.7991	1116.35	1195.54	937.002	624.087	974.37	762.224	11.8263	11.5007	11.8473	10.6821	10.4587	14.1494	1195.83	1240.94	1065.05	686.683	1272.11	995.271	15.7755	16.8337	18.0392	17.2453	15.2853	17.5172	1406.2	1353.85	1166.69	871.287	1309.87	1026.92
AT3G07150	0.0647913	0.160131	0.0969349	0.288455	0.192462	0.129974	15.4847	14.7484	17.4542	21.9361	17.6741	31.0125	0.131039	0.192749	0	0.12948	0.256655	0.193828	15.9518	11.4959	18.485	23.9786	14.4852	22.9811	0.269091	0.0984428	0.101916	0.263288	0.100122	0.164636	8.89557	9.21754	9.04106	18.4933	12.9186	23.355
AT3G07255	0	0.0320263	0.0969349	0.160253	0.128308	0	0.901397	0.0983227	0.588343	1.206	0.398665	0.263097	0.0982794	0.0321248	0	0.0647401	0.0962458	0.226132	0.264213	0.129897	0.326014	0.527001	0.204017	1.03099	0.100909	0	0.203833	0.131644	0.066748	0.131709	0	0.0994699	0.331174	0.467339	0.372979	0.265398
AT3G07770	46.8765	46.0538	54.5743	63.2999	45.9343	55.4338	349.356	448.024	439.525	278.194	543.546	340.94	57.6245	59.6878	66.4482	53.4753	54.3147	58.536	325.609	356.08	410.745	192.85	366.72	261.007	60.2428	60.2142	44.7753	59.1081	60.2067	68.4226	321.012	321.951	346.574	220.451	491.281	362.334
AT3G08590	84.3583	75.7102	109.213	104.357	102.037	145.506	554.295	631.527	399.518	498.077	726.898	401.748	93.4637	86.9939	137.146	105.688	88.9632	137.004	585.594	578.886	447.649	394.724	558.904	392.042	97.8147	92.2737	122.775	121.935	105.729	124.662	620.642	576.527	386.646	539.643	776.848	435.484
AT3G08690	27.1152	28.7276	28.305	24.9674	27.3296	28.8217	151.177	185.207	73.9351	101.401	206.575	75.5087	25.0612	28.5911	25.9483	20.7168	25.2806	28.2989	144.524	154.123	70.3211	110.571	152.367	67.2139	22.1664	23.0028	29.7936	22.4453	17.5547	23.6088	131.117	127.686	55.1074	92.5665	183.302	70.2309
AT3G08700	0.194374	0.0960789	0.129247	0.160253	0.288693	0.0324934	3.50901	4.09678	0.294172	2.47718	3.45509	0.624854	0.196559	0.160624	0	0.323701	0.384983	0.193828	4.52464	4.18918	0.48902	3.09613	2.51621	0.698413	0.168182	0.295328	0.0679443	0.32911	0.367114	0.131709	3.7932	2.95094	0.529879	3.50504	2.8482	0.630319
AT3G08960	41.2073	46.8545	51.4078	46.249	36.9527	42.8913	199.595	242.792	122.408	132.334	236.076	87.0192	40.2618	42.8545	46.1338	43.5377	45.5563	44.4189	208.827	207.77	104.585	118.213	167.43	63.4558	35.991	37.6052	26.2265	35.0831	38.8807	36.6479	154.38	172.414	71.4674	86.3576	184.523	76.4345
AT3G08970	2.04093	3.45884	0.937037	2.88455	2.30955	4.58157	744.554	742.14	859.308	697.522	838.691	1030.19	1.11383	2.56998	2.0926	3.17227	2.11741	2.7782	763.41	730.054	850.015	722.519	720.656	992.245	2.48909	3.9049	1.97038	3.58729	2.4363	1.97563	597.379	581.7	587.338	609.11	742.737	880.954
AT3G08980	1.29583	1.53726	1.48634	2.46789	1.60385	1.26724	2.76858	2.26142	2.288	1.95567	2.79065	2.36787	1.70351	1.70261	1.80286	1.23006	1.44369	2.16441	2.01462	1.91598	2.08649	2.17388	2.07417	1.99546	1.88364	1.50946	1.69861	2.07339	1.96907	1.81099	2.41691	1.82361	1.88769	1.16835	1.69536	1.55921
AT3G08990	1.10145	0.992815	1.0986	1.21792	1.47554	0.909816	1.70622	2.49084	1.79772	2.44459	2.22588	1.38126	0.884515	0.963744	1.28776	0.776881	0.99454	1.32449	2.14673	2.72784	1.20625	2.14094	2.24419	2.1285	1.00909	1.1485	1.56272	0.855685	1.16809	1.54758	1.81268	2.12202	1.78834	1.53554	1.76317	1.82461
AT3G09310	0.259165	0.736605	0.484674	0.641011	0.834002	0.552388	0.321928	0.327742	0.326857	0.65189	0.631219	0.394645	0.589676	0.67462	0.289745	0.323701	0.705802	0.516874	0.396319	0.649485	0.391216	0.494064	0.442037	0.532124	0.370001	0.557843	0.713415	0.460753	0.600732	0.46098	0.772068	0.29841	0.496762	0.23367	0.678144	0.729844
AT3G09350	18.4331	23.7635	12.0199	8.78186	11.6119	21.1207	2501.8	2875.48	2115.55	1497.55	2418.23	1629.88	11.6952	10.5691	9.78694	10.4879	8.05256	10.5959	2480.2	2664.25	2244.31	1542.04	2046.02	1589.22	12.7482	14.2086	15.0497	9.41254	6.87504	10.3391	2421.51	2331.84	1942.01	1507.7	2366.04	1723.69
AT3G09440	111.733	115.519	83.5256	70.6395	73.3281	129.551	10796.3	10651.2	5722.13	6935.23	8644.18	4080.36	92.1533	88.568	108.526	76.8141	79.9161	98.3353	10753.7	11781.9	6194.59	6214.76	8115.59	4183.76	121.259	134.374	116.083	79.9078	89.6092	82.3508	12459.5	13359.6	7005.6	6283.24	8984.9	4558.17
AT3G02205	0	0	0	0	0	0	0.225349	0.557162	0.424914	0.065189	0.0996662	0.164435	0	0	0	0	0	0	0.231186	0.487114	0	0.197625	0.340028	0.166289	0	0	0	0	0	0	0.201409	1.5252	0.364292	0.0667627	0.0678144	0
AT3G09450	0	0	0.0323116	0.0641011	0.032077	0.0649868	2.09253	1.70426	2.58217	2.44459	2.98998	2.95984	0	0	0.128776	0.0971102	0	0.0646093	2.67515	1.49382	2.11909	3.29376	2.21018	1.79592	0.0672728	0.0328143	0	0	0.033374	0	2.24907	1.59152	2.41757	3.33814	2.74648	1.82461
AT3G09455	1.29583	1.50524	1.55096	2.33969	1.63593	2.01459	2.15691	1.99923	2.58217	3.58539	2.75743	4.40687	1.83455	1.47774	1.70628	1.68324	1.89283	2.42285	2.31186	2.43557	3.68395	3.45845	2.75423	3.89116	1.81637	1.44383	2.14025	1.54682	1.73545	1.28416	2.58475	1.59152	2.15263	2.67051	3.11946	3.38382
AT3G09520	1.10145	0.768631	1.64789	1.37817	0.737771	1.26724	1.99595	1.1471	1.3728	1.27119	1.06311	0.953725	1.01555	0.835244	1.64189	1.23006	1.02662	1.97058	1.81646	1.23402	1.23885	1.581	1.56413	1.19728	0.84091	0.721914	0.815331	0.855685	0.83435	1.02074	1.24202	0.596819	1.02664	0.901297	1.15284	0.663494
AT3G09570	37.7733	37.6949	37.5461	44.4862	31.0506	46.1731	62.2608	41.7216	74.5888	74.4132	59.401	104.647	30.8597	32.7673	40.3067	38.9088	33.7181	37.0857	58.391	43.9052	79.4169	98.3187	42.9116	103.432	33.8719	33.7331	31.662	38.1438	33.5075	31.8735	46.0555	45.5572	58.5848	81.4172	59.7445	99.8559
AT3G09600	2.2353	3.01047	4.13589	4.51913	3.65678	6.23874	4.50699	4.42452	10.0345	3.16167	4.58464	7.43248	2.06387	2.31298	3.83107	3.59308	4.04232	5.62101	3.43477	2.89021	5.80304	4.18307	2.82223	4.92215	2.42182	2.7564	3.77091	4.04805	3.2039	5.6964	3.25611	3.14988	8.5443	3.33814	4.54356	6.90034
AT3G09620	0	0.0320263	0	0.0641011	0.064154	0.0649868	0.0321928	0.0983227	0.0980572	0.195567	0.0664441	0.0657741	0.0327598	0	0	0.0647401	0.0320819	0	0.132106	0.0974228	0.0326014	0.164688	0.102008	0.0332577	0	0.0656286	0.0679443	0	0.033374	0.0987815	0.0671363	0.0331566	0.0331174	0.0667627	0	0
AT3G09830	7.22423	7.20592	6.36539	6.79472	7.08902	6.9211	12.1689	11.0121	12.5513	9.25684	12.6244	13.1548	9.40206	10.3121	7.43679	8.15725	9.91331	7.59159	11.7244	9.90465	12.5515	8.72846	9.35077	10.2101	6.35728	7.87543	6.01307	5.9898	6.87504	4.34638	7.95566	8.05706	7.91507	6.8098	10.4434	10.8813
AT3G09840	455.807	441.931	493.334	414.414	375.237	464.038	771.757	733.946	678.392	686.668	688.029	587.856	438.752	470.21	544.688	448.325	442.185	499.85	781.442	731.418	724.696	657.698	680.362	581.611	437.139	447.357	415.14	409.676	411.068	434.441	781.568	727.655	644.002	664.857	713.543	610.182
AT3G09870	0.0647913	0.0640526	0	0	0	0	0.386313	0.196645	0.163429	0.717079	0.0332221	0.0328871	0.0327598	0.0321248	0.0643878	0	0	0.0323046	0.264213	0.259794	0.130405	0.559939	0.102008	0.0665155	0.100909	0.0328143	0	0.032911	0.033374	0.0658543	0.167841	0.364723	0.0993523	0.500721	0.23735	0.132699
AT3G09980	19.4698	17.102	18.9023	21.57	27.4579	18.4563	32.9654	32.0204	37.5559	38.2008	41.7269	46.897	21.5232	22.8086	23.405	21.4613	20.5003	23.227	28.4029	28.7722	37.5568	36.7583	39.3413	48.4565	24.9919	24.4466	29.0802	30.1135	28.6349	26.7698	27.4252	27.8516	36.5285	35.9851	44.7575	51.6198
AT3G10020	456.422	480.555	308.641	406.017	550.762	355.9	5276.78	5535.11	3142.99	4668.71	5309.85	3552.1	473.248	470.5	366.302	433.662	476.064	385.362	5246.24	5618.73	3871.05	4501.71	5064.11	3518.94	409.759	430.523	622.54	416.389	403.658	361.441	6104.14	5292.13	3657.86	5788.23	6216.72	4472.75
AT3G10100	0.680309	0.768631	1.42171	1.34612	1.1227	1.13727	1.41648	0.819356	3.07246	0.94524	1.39533	1.71013	0.851755	1.12437	1.5775	0.873991	1.28328	1.64754	0.825665	0.909279	2.3473	0.95519	0.986082	1.56311	0.84091	0.984428	0.95122	0.921507	1.36833	1.02074	1.51057	1.2268	1.95393	1.03482	1.11894	1.59239
AT3G10113	0.0647913	0.25621	0.129247	0.0641011	0.128308	0.0974802	0.450699	0.393291	0.130743	0.130378	0.697663	0.263097	0.163799	0.0963744	0.0643878	0.12948	0.192492	0.0969139	0.396319	0.292268	0.326014	0.230563	0.714059	0.232804	0.0672728	0.0984428	0.135889	0.164555	0.100122	0.0658543	0.335682	0.331566	0.231822	0.333814	0.406886	0.165874
AT3G10150	0.0647913	0.0640526	0.226181	0.224354	0.192462	0.0974802	0.160964	0.163871	0.326857	0.195567	0.332221	0.197322	0.0327598	0.192749	0.193163	0.16185	0.128328	0.0969139	0.19816	0.389691	0.326014	0.164688	0.340028	0.232804	0.0672728	0.0656286	0.203833	0.197466	0.233618	0.197563	0.268545	0.165783	0.165587	0.300432	0.169536	0.331747
AT3G10420	28.9617	30.3289	34.7027	32.1467	30.9543	37.075	38.6635	44.3763	52.3299	37.6141	45.2484	47.0285	33.0874	33.1207	43.3974	31.2047	34.4881	38.9271	39.0374	41.0475	46.4243	39.1628	39.7493	43.9335	29.1291	34.4222	27.7552	34.1287	37.6125	39.0516	38.9055	44.2641	53.2197	35.2507	38.7559	44.7527
AT3G10640	28.9617	31.9622	26.7863	25.6725	33.2639	31.1612	38.1484	34.4457	49.715	52.0208	43.5873	70.2468	30.4011	31.5465	35.3811	31.7874	30.3816	38.0226	36.5604	31.3052	48.6086	48.3853	35.771	55.873	23.0073	28.0562	32.1716	28.5009	29.5026	28.7125	26.6867	22.3807	40.1383	47.702	38.4847	59.9799
AT3G10800	67.1238	75.4539	64.9464	55.9282	53.5686	61.835	182.436	185.437	204.547	205.802	209.997	235.044	62.8661	69.1004	69.249	59.7551	61.5331	66.3214	193.701	190.364	188.11	193.113	194.632	196.72	63.7746	64.0207	79.0871	49.8272	54.4664	62.2652	143.94	145.06	139.689	154.823	187.71	204.588
AT3G10815	1.58739	1.79347	2.68187	1.79483	1.60385	2.63197	5.92347	4.06401	3.72617	5.57366	6.4783	5.22904	1.73627	2.12024	2.41454	1.78035	2.27782	2.42285	4.92096	4.80619	3.71656	7.14745	6.69855	4.12396	1.44637	1.41101	2.20819	1.84301	0.83435	1.61343	3.7932	3.5146	3.04681	3.97238	4.95045	3.54969
AT3G10820	6.31715	9.03142	7.27012	9.29467	10.2326	9.00068	49.9953	50.079	37.7847	84.2242	70.6633	63.8009	8.45203	8.0312	8.53138	10.4232	10.3945	10.0467	54.4939	37.7351	37.948	65.9081	54.0985	50.2192	7.33274	8.33483	8.08537	10.0708	7.37565	9.64766	30.4128	29.5094	26.5602	56.715	51.4372	54.0748
AT3G11010	3.56352	3.13858	3.90971	4.16657	2.95109	3.31433	29.7139	19.0091	21.8341	33.1486	17.3419	19.1403	3.21046	4.04772	3.6701	3.30175	2.88737	3.4889	29.6249	21.9526	23.962	29.4791	14.5872	13.2698	2.79182	2.92047	1.86847	2.89616	3.10378	3.62199	23.6991	17.142	14.0087	28.2073	15.1226	14.2651
AT3G11020	1.16624	1.47321	0.710856	1.21792	0.834002	1.26724	4.12067	3.08078	2.35337	4.88917	3.18932	4.27532	1.14659	0.963744	1.54531	1.23006	1.12287	1.29219	3.76503	3.99433	2.4125	5.6982	4.42037	4.29025	0.807274	0.984428	1.223	1.41517	1.06797	1.2183	2.78616	3.5146	2.18575	4.50649	2.78039	3.71557
AT3G11050	1.81416	1.69739	2.74649	2.30764	1.63593	3.57428	2.51103	2.35975	4.21646	3.38983	2.89032	4.24243	1.99835	1.76686	4.02424	1.26243	1.37952	4.10269	2.57607	2.30567	3.94477	2.33857	2.00617	4.52305	1.68182	1.11569	1.86847	2.17212	1.06797	1.84392	1.51057	1.82361	3.4111	2.13641	1.76317	2.95255
AT3G11090	3.56352	3.39479	3.10192	4.07042	5.42102	4.84152	4.76453	5.60439	5.09897	2.80313	4.08631	3.74913	3.6691	3.85497	3.50913	3.88441	4.42731	5.03952	5.41636	5.61805	4.20558	3.5902	4.31836	4.0907	4.44001	5.64406	6.31882	4.67336	4.77248	4.84029	5.40448	6.89658	6.35855	3.23799	6.51018	3.38382
AT3G11260	0.485935	0.928763	0.937037	0.801264	0.673617	1.23475	2.89735	1.80258	1.20937	3.48761	3.78731	1.2826	0.720716	0.80312	0.450714	0.841621	0.898294	0.710702	3.96319	3.02011	0.749831	4.74301	2.89024	1.69614	1.00909	0.787543	1.63066	0.987329	1.03459	1.02074	2.71902	2.5199	1.02664	3.37152	3.15337	1.19429
AT3G11670	21.2839	22.0021	27.788	28.6853	26.1107	29.9264	86.5663	99.2076	91.5854	133.54	120.961	101.489	22.4405	24.961	31.4212	29.2625	26.8526	33.1769	82.3353	80.6336	78.8627	117.62	98.8122	88.7317	27.2791	29.3031	31.4922	35.3135	30.0366	35.726	78.7845	71.4857	62.0621	106.119	99.6872	93.1878
AT3G12050	24.2967	25.589	25.6554	22.9803	26.9447	28.7892	739.661	831.286	507.773	582.659	923.706	474.824	21.8835	23.2905	26.077	22.0764	21.4949	24.5192	707.793	722.552	542.356	548.641	882.169	480.142	24.9246	25.8576	33.7343	25.0782	28.2678	26.5393	755.351	759.884	529.846	628.037	1044.38	607.993
AT3G12320	3.10998	2.91439	2.55262	4.93579	3.94547	4.09417	8.53108	8.45575	12.0283	5.9322	13.023	9.83323	2.12939	1.99174	2.41454	4.17574	4.17065	2.64898	7.43098	8.60568	11.4757	8.95902	10.7789	7.81557	2.65728	3.28143	3.39721	3.52147	2.97029	3.58906	7.61997	7.95759	12.0879	5.9085	8.91759	8.22733
AT3G12580	83.6132	115.455	25.0092	43.5247	22.5822	101.184	17609.4	18315.7	15266.5	16701.1	16811.6	15214	20.4749	17.7008	17.3525	50.1736	18.5113	37.6349	17919.6	18801.8	16365.4	17283	15957.5	15838.5	57.3165	65.6942	36.4521	67.5333	31.2381	33.0918	19337.2	20025.9	15766.1	17051.1	17991.6	15863.1
AT3G12587	3.98466	3.68302	6.13921	3.87812	4.23417	4.19165	5.66592	5.01446	5.13166	4.07431	5.64775	5.52503	4.58637	3.8871	4.28179	3.91678	3.46485	4.9103	4.68978	5.29331	5.80304	4.28189	5.81448	7.34996	5.14637	4.8237	7.23607	4.70627	4.77248	6.02567	5.50518	4.47614	4.86826	5.3744	6.71363	6.46907
AT3G13065	4.92414	6.62944	3.58659	3.78197	6.86448	3.50929	5.27961	5.93214	5.81806	4.92177	5.51486	2.99272	3.27598	4.49747	4.12082	4.49944	6.28806	3.06894	4.92096	4.51392	3.91216	4.77595	5.64447	2.76039	3.16182	3.51113	4.00871	3.22527	4.37199	4.44517	3.62536	4.57561	5.4975	3.43828	4.57747	3.88144
AT3G13130	0	0	0	0	0	0	1.19113	0.753807	0.359543	1.43416	0.797329	0.263097	0	0	0	0	0.0320819	0.0323046	1.05685	0.649485	0.391216	1.61394	0.646053	0.532124	0.0336364	0	0.0339721	0	0.033374	0	1.04061	0.19894	0.397409	1.73583	0.712051	0.56397
AT3G13224	14.2541	15.1484	13.5709	15.4484	14.3063	14.2321	16.8368	16.3216	27.1292	17.3403	16.2788	20.7189	12.8091	14.9701	13.618	14.2428	14.084	14.7632	14.1354	15.9124	20.4737	16.7982	16.8994	21.551	15.4728	16.1118	13.7587	13.6251	15.0183	17.2209	18.0261	15.6168	25.8316	17.5252	15.8347	22.2602
AT3G13227	0	0	0	0	0	0	0.257542	0.360517	0.2288	0.554106	0.199332	0.0986612	0	0	0	0	0	0	0.0990798	0.0974228	0	0.296438	0.170014	0.166289	0	0	0	0	0	0	0.469954	0.19894	0.0331174	0.300432	0.101722	0.165874
AT3G13229	0	0.0320263	0	0	0	0	0.128771	0.0983227	0	0.358539	0.265776	0.0657741	0.0655196	0	0	0.0323701	0	0	0.165133	0.22732	0.0978041	0.527001	0.170014	0.0997732	0	0	0	0	0.033374	0	0.268545	0.265253	0.0331174	0.200288	0.169536	0.0331747
AT3G13240	1.26343	1.15295	1.19553	1.21792	1.73216	1.29974	2.18911	2.19587	2.84366	1.62972	2.49165	2.13766	1.40867	1.60624	1.38434	1.48902	2.3099	1.67984	2.37791	2.2732	2.57551	1.71275	2.3802	1.96221	1.37909	1.64071	1.12108	1.57973	1.40171	1.15245	2.04766	2.22149	2.11952	1.33525	1.8649	2.05683
AT3G13250	0.0323956	0.0320263	0.0323116	0.0320506	0	0.0324934	0.547277	0.458839	0.294172	0.358539	0.398665	0.263097	0	0	0	0	0	0	0.528425	0.552063	0.260811	0.296438	0.442037	0.232804	0	0	0	0.032911	0.033374	0	0.167841	0.497349	0.26494	0.23367	0.23735	0.265398
AT3G13277	1.00426	1.28105	0.807791	0.993568	0.930233	0.682362	3.25147	3.96568	5.62195	4.33507	4.85042	3.48603	0.851755	0.867369	0.804847	0.388441	0.481229	0.775311	3.1045	2.69536	3.55355	2.86557	2.72023	2.1285	0.605456	1.08287	0.577526	0.427843	0.634106	0.987815	1.5777	2.05571	2.91434	1.83598	3.15337	2.28905
AT3G13310	33.5943	37.3106	23.1028	30.1596	45.1965	26.8721	102.18	108.778	14.3817	52.0208	63.5206	14.273	44.193	46.0991	32.1295	32.7261	40.4553	25.9406	86.3645	87.8104	15.5182	44.4657	46.5499	10.2434	40.5655	47.4494	48.4782	31.2654	34.442	31.2149	97.7841	105.604	13.4457	40.1244	47.8431	12.9381
AT3G13470	48.5287	43.3316	52.0217	85.7032	68.9014	64.7594	914.467	1078.47	1017.08	802.118	1189.12	871.968	61.916	65.2454	60.8786	60.6291	55.2451	55.9193	889.968	813.773	964.446	706.61	831.879	771.247	68.1474	56.0468	55.0349	87.5432	75.5921	61.936	847.328	834.387	823.995	771.61	1085.61	958.086
AT3G13520	25.5926	23.6995	21.6811	21.9867	21.2991	21.998	46.0356	47.7193	21.6706	51.4341	61.6601	35.814	23.2922	17.508	22.3747	20.6521	18.8642	20.4811	55.6828	48.9712	25.0052	70.4535	76.3363	40.8738	26.27	26.5139	33.8363	24.4858	25.6312	25.1893	43.7058	37.1023	20.2348	73.0718	80.6313	37.8192
AT3G13610	5.63684	4.90002	5.97765	7.94854	6.03048	6.17375	8.98178	11.4054	10.917	9.61538	8.93673	11.938	5.73296	5.26846	7.66214	8.67517	7.02594	7.36546	9.11534	10.6516	14.801	11.6599	10.0648	10.9418	11.5037	9.05674	8.86673	8.22774	7.5759	11.2611	13.9644	12.6327	15.8633	11.4832	11.6302	12.2415
AT3G13840	0.0323956	0.0320263	0.0323116	0.0641011	0	0	0.35412	0.163871	0.0326857	0.358539	0.265776	0.0328871	0.0655196	0.0963744	0	0.0323701	0	0	0.19816	0.0324743	0.0978041	0.197625	0.23802	0.0665155	0.0672728	0	0	0.131644	0.066748	0	0.268545	0.19894	0	0.367195	0.135629	0.0331747
AT3G13860	16.4246	15.853	20.5825	24.2623	19.1179	20.4384	36.8929	40.7384	54.8467	53.0964	58.803	61.8935	19.6886	18.5039	20.7651	22.918	18.8	22.5486	36.1971	34.1629	57.248	43.5764	43.0816	57.3363	21.9646	20.1808	19.2622	25.2098	22.3606	23.938	34.6759	29.4762	44.4105	42.7282	50.6913	61.1742
AT3G14075	13.8005	15.2765	15.4773	14.0381	15.814	15.5643	19.2513	17.3703	23.6318	28.455	20.0329	26.7043	15.7247	18.6645	19.7027	16.2174	15.3993	16.2815	20.0802	15.8474	23.7012	25.1643	17.2734	23.0144	13.4882	14.0773	15.2195	12.7365	12.6154	13.994	16.3477	15.3184	16.5918	22.6993	17.7674	22.6915
AT3G14190	5.73403	6.66147	8.46565	8.237	9.2061	8.48078	12.5874	11.8315	13.0416	10.0717	9.50151	11.8722	10.2538	10.1193	9.59378	7.60696	6.96178	8.14077	10.5685	12.3727	15.1922	9.68365	8.70472	12.7045	9.11547	9.74584	9.64809	8.62267	8.27675	9.15375	13.1252	11.4722	11.1275	9.11311	9.69746	11.1799
AT3G14200	8.22849	12.0419	6.947	5.99346	8.66079	6.56367	209.865	268.552	115.25	144.524	263.185	119.972	7.46923	7.7742	7.69434	8.44858	8.88669	6.9455	209.323	240.05	120.821	132.376	233.157	110.316	10.1582	11.5834	10.6673	7.66825	8.24338	6.75007	212.184	218.834	93.8217	135.996	237.418	126.761
AT3G14300	0	0	0	0.0320506	0	0	0.740433	0.426065	0.2288	0.912646	0.764107	0.723516	0	0.0321248	0	0	0	0	0.495399	0.292268	0.22821	0.658752	0.476039	0.133031	0	0	0	0	0	0	0.302114	0.497349	0.0993523	0.367195	0.61033	0.232223
AT3G14440	4.01706	4.00329	2.87574	3.39736	2.34162	3.28183	33.8346	33.9869	10.9497	25.0326	42.7236	21.541	3.07942	2.89123	3.86327	3.36649	3.24027	4.07038	33.522	36.014	12.5515	26.3171	38.6952	16.0635	2.75819	3.70801	2.75174	3.65312	4.53886	4.70858	27.6937	30.0067	8.74301	22.2654	34.348	18.3124
AT3G14620	17.526	16.5576	21.3257	17.0189	21.3954	28.7567	121.56	122.15	67.1038	84.8109	129.267	59.5585	20.2456	21.2345	19.1554	19.1307	21.6232	22.2902	99.8394	104.112	50.2713	75.6906	130.163	55.5737	18.3991	11.6163	20.2474	10.5973	8.24338	12.2818	64.0145	75.1329	48.9476	57.1155	112.674	42.8286
AT3G14890	9.45953	8.90331	7.85173	11.5062	10.4892	9.61805	66.7678	82.0011	35.3333	48.5984	83.4538	35.6167	9.72966	11.0509	11.7508	11.1353	11.3249	10.7574	63.9395	75.73	33.5468	40.2497	59.1989	24.0121	10.5282	11.4194	7.94948	13.658	13.5832	11.4257	60.8927	61.2071	27.3219	40.8254	73.7482	35.4969
AT3G15210	10.8525	11.5615	6.17152	12.4997	14.7554	9.3906	23.5651	21.926	3.07246	15.352	26.5112	6.47875	16.4127	16.0303	12.8132	11.1353	12.2553	8.26999	22.8874	24.8428	3.81436	16.8311	22.4079	4.29025	15.2373	14.4711	14.8119	12.572	11.0468	9.08789	19.4695	20.7229	2.71563	14.7879	25.3626	4.57811
AT3G15340	1.26343	1.88955	1.6802	1.18587	1.63593	2.17706	127.805	123.198	59.0958	92.6662	110.796	55.4147	1.60523	2.34511	2.22138	1.16532	1.63618	1.35679	123.486	115.056	68.7563	84.3531	93.4397	54.7755	1.85	1.77197	2.03833	1.15188	1.43508	1.64636	130.916	122.447	63.0556	93.5012	111.758	60.3448
AT3G15354	3.56352	4.2595	5.29911	5.12809	5.74179	6.46619	8.91739	11.6676	20.592	11.1799	12.6576	16.8711	3.9967	4.91509	9.20745	5.17921	6.12765	6.07327	8.75205	8.89795	15.4204	9.22252	10.2348	13.0703	5.34819	5.15184	6.52265	5.00247	5.27309	8.46228	8.62702	11.4059	17.188	8.11167	9.49402	17.3504
AT3G15760	4.40581	3.7791	4.03895	5.09604	4.58701	5.84881	9.7544	9.27511	4.96823	2.77053	4.38531	3.15716	3.5053	3.72647	5.40857	4.62892	3.49693	5.13644	9.941	11.6258	3.87956	4.15014	6.12051	2.82691	4.10364	3.34706	5.87718	4.01514	2.90354	4.28053	7.4857	13.2627	6.2592	2.30331	3.15337	2.42175
AT3G15770	11.1117	10.4726	9.20882	8.20495	12.7025	9.29312	21.6979	24.4168	23.8606	22.2946	24.8833	33.4461	10.7452	7.74207	9.36842	8.96651	9.20751	11.3389	21.6324	19.517	22.7558	28.9851	23.5299	29.9985	7.33274	6.92381	10.0558	6.81257	6.97517	9.08789	13.058	13.5942	14.8366	19.2277	20.446	28.4971
AT3G15780	4.4382	5.06015	8.75645	3.71787	4.29832	3.50929	5.44058	8.25911	4.70675	5.01955	7.87363	6.44587	3.9967	4.04772	4.70031	3.26938	2.72696	3.26277	6.63834	7.66393	6.35727	6.29108	13.2611	7.44973	6.1891	7.71135	8.79879	5.59486	5.87382	6.81592	10.7754	11.4722	7.88195	9.17988	10.4434	10.0851
AT3G03165	0.129583	0.0640526	0	0.0320506	0.064154	0	0.869204	1.04878	0.522972	0.162972	0.797329	0.131548	0.0327598	0	0.0643878	0.0323701	0.0641638	0	0.660532	0.909279	0.815034	0.691689	0.680056	0.365835	0	0	0	0	0.033374	0.0658543	0.671363	0.795759	0.463644	0.166907	0.508608	0.696669
AT3G16040	0.0647913	0	0	0	0.064154	0.19496	1.06236	1.04878	0.359543	0.228161	0.830551	0.427532	0	0	0	0.0323701	0	0	0.891718	0.811857	0.22821	0.164688	0.612051	0.0332577	0	0	0.169861	0	0	0	0.537091	0.232096	0.430527	0.166907	0.84768	0.265398
AT3G16050	2.42967	2.14576	2.61724	1.69868	1.82839	3.89921	431.866	407.318	257.596	256.291	362.918	237.938	2.58802	1.95961	2.57551	2.16879	2.02116	2.68128	435.588	453.341	310.137	253.619	304.903	225.554	2.28728	2.23137	2.31011	1.94175	1.50183	2.53539	414.164	405.97	252.222	257.971	362.909	246.223
AT3G16250	12.9907	13.6752	14.7664	16.1855	22.8709	15.2719	21.4082	24.1874	22.0629	23.0769	25.282	24.0076	17.9851	17.3795	19.4451	15.6995	17.7413	17.9937	21.6324	20.7835	23.7664	20.6519	23.1219	25.4089	23.4109	21.4934	22.9312	25.506	27.4668	22.0283	27.6266	28.3489	26.3615	23.7008	28.0413	24.9142
AT3G16330	1.58739	1.92158	1.77714	1.89098	1.50762	1.81963	6.85706	7.17756	0.947886	10.1043	9.43506	2.36787	1.99835	1.54199	2.6399	2.07168	1.76451	2.61668	8.8181	7.85877	1.30405	10.0789	10.7449	1.89569	2.52273	2.26419	1.69861	2.20503	2.30281	2.3049	6.34438	4.34352	1.09288	11.6835	10.7147	1.69191
AT3G03325	0.0647913	0.0960789	0.0323116	0.0641011	0.128308	0.0324934	0.450699	0.360517	0.0980572	0.358539	0.465109	0.0657741	0.0982794	0.0642496	0	0.0647401	0.0320819	0.0969139	0.132106	0.357217	0.130405	0.13175	0.306025	0.0665155	0.0336364	0.0328143	0.101916	0	0.033374	0.0987815	0.268545	0.132627	0.0331174	0.0333814	0.169536	0
AT3G16800	11.7272	12.1059	10.4043	11.4421	10.425	11.9901	15.5491	17.0754	9.90378	16.5254	25.1491	8.18888	10.909	11.2758	14.2297	10.4232	11.4532	10.8544	16.7445	15.9124	11.7365	17.7863	24.176	8.87982	10.5618	11.7147	14.0645	11.4859	10.9133	12.8416	14.7364	15.7494	13.2801	14.2538	21.3276	8.85765
AT3G17130	0.453539	0.288237	0.258493	0.224354	0.513232	0.129974	1.09455	1.08155	0.359543	1.07562	1.52821	0.690628	0.262078	0.385497	0.386327	0.323701	0.481229	0.290742	1.45317	1.20155	0.48902	0.691689	0.816068	0.565382	0.538183	0.525028	0.611499	0.296199	0.367114	0.23049	1.34273	0.729446	0.331174	0.767772	1.15284	0.331747
AT3G17225	0.388748	0.544447	0.484674	0.673062	0.513232	0.747349	0.515084	0.589936	0.849829	0.847457	0.597997	1.08527	0.196559	0.160624	0.321939	0.323701	0.352901	0.258437	0.693558	0.324743	0.554223	0.428189	0.748062	0.532124	0.269091	0.393771	0.373694	0.32911	0.400488	0.428053	0.537091	0.464193	0.728584	0.166907	0.508608	0.696669
AT3G17330	20.2473	21.1694	28.6604	31.2814	24.8597	31.0962	97.1899	96.6512	126.363	180.639	118.038	173.052	25.9458	26.4708	29.1677	31.7874	29.7399	34.7598	87.0251	75.8924	103.346	155.992	94.7998	134.661	29.4319	26.7108	30.541	33.7666	27.667	32.4332	76.7033	64.8875	68.1557	133.359	91.2104	148.556
AT3G17400	0.0323956	0.0640526	0	0	0	0.0974802	1.25552	0.950453	1.40549	1.07562	0.764107	1.71013	0	0	0	0.0647401	0.0641638	0	1.51922	0.876805	1.69527	1.54807	0.782065	1.7294	0.0336364	0	0	0	0	0.0329272	0.36925	0.663133	0.827936	0.767772	0.542515	1.22746
AT3G17520	2.948	0.928763	5.36373	1.12177	0.577386	7.31102	7.69407	1.04878	15.2316	11.5385	4.01987	4.37398	1.63799	0.835244	7.56556	2.13642	1.44369	14.7955	3.30266	1.52629	5.08581	5.50058	2.72023	17.7929	1.71546	0.787543	4.00871	1.94175	1.00122	3.06223	1.00705	1.25995	17.751	6.60951	2.67867	7.63018
AT3G17600	0.0971869	0.0960789	0.484674	0.224354	0.449078	0.0649868	0.418506	0.163871	0.261486	0.162972	0.332221	0.230209	0.0982794	0.385497	0.0965816	0.356071	0.288737	0.258437	0.231186	0.162371	0.163007	0.230563	0.306025	0.432351	0.100909	0.0656286	0.0679443	0.164555	0.133496	0.131709	0.234977	0.132627	0.397409	0.133525	0.23735	0.298572
AT3G17609	1.71697	1.92158	3.23116	3.14096	3.52847	4.77653	3.92752	3.048	8.26949	3.91134	4.55142	6.70896	2.29319	2.34511	3.92765	3.7873	2.63072	3.42429	3.1045	3.34485	5.83564	3.8537	3.6383	6.65155	2.72455	2.26419	4.85802	2.53414	2.30281	3.65491	3.25611	3.54776	7.55078	3.47166	3.22118	5.07573
AT3G17611	1.61978	1.37713	1.80945	2.17944	1.92462	2.04709	102.47	110.351	72.2028	54.4002	92.8889	58.8679	1.21211	1.50986	2.06041	2.36301	2.11741	2.35824	104.859	116.972	84.9918	62.3508	96.84	74.3643	1.74909	2.10011	2.03833	3.55438	1.73545	1.5805	136.22	142.64	93.5568	67.1633	110.639	69.2024
AT3G17660	1.94374	2.53008	2.32644	2.11534	3.14355	2.04709	2.60761	2.49084	2.94172	1.89048	2.5581	1.24971	1.37591	2.50573	3.155	1.84509	2.40614	1.61523	2.17976	2.20825	2.02128	1.77863	2.4482	1.76266	1.78273	2.0673	2.64983	1.97466	2.23606	2.10734	1.51057	1.55836	2.25199	1.26849	1.55973	1.45969
AT3G17790	2.72123	2.5621	2.71418	3.97427	2.95109	3.60677	14.197	12.1265	5.0336	23.2073	23.8202	5.91967	1.86731	1.47774	2.22138	2.10405	2.47031	3.39199	15.0271	14.0289	4.40118	22.7928	25.0941	6.2192	2.15273	2.7564	3.02352	4.01514	2.60317	3.22686	9.7012	10.4775	4.83515	22.0985	20.0052	6.0378
AT3G17800	34.2098	36.3498	30.5022	33.3326	34.7715	34.313	52.6673	50.9639	55.5331	51.043	53.8197	57.8484	30.139	31.7393	31.3246	34.6036	37.0867	35.7612	51.7527	52.2511	52.5534	56.1256	48.794	51.9153	29.0619	33.4049	24.358	30.673	27.6337	36.3516	46.3576	51.5917	53.584	52.2085	50.9625	52.0179
AT3G17980	0	0	0	0.0320506	0.128308	0	0.321928	0.131097	0.130743	0.195567	0.298998	0.0328871	0.0327598	0	0	0.0323701	0	0	0.0990798	0.292268	0.0652027	0.13175	0.102008	0.0997732	0	0.0328143	0	0	0.033374	0.0329272	0.134273	0.0994699	0.0993523	0	0.169536	0.0995241
AT3G18310	13.4766	13.8033	13.7001	13.0125	12.5742	12.6074	15.0018	17.1737	16.5717	16.5906	17.508	14.7005	12.6453	11.2115	11.8795	12.1064	11.4853	11.8881	16.5463	16.4969	15.4204	14.1961	17.5114	13.1368	11.9746	12.5351	10.3615	11.2226	11.5808	12.5123	12.6888	12.6658	10.6638	15.2887	16.4111	12.2415
AT3G18440	32.2661	30.8093	24.3953	29.3904	32.8148	27.3919	40.2409	38.182	32.9472	43.5788	45.6471	32.0649	31.5477	32.6709	25.7873	30.3307	31.9215	28.105	41.9438	36.014	33.2208	36.4619	39.5113	29.4331	30.0037	31.4689	29.6237	34.0958	34.3752	30.1942	37.0928	33.5214	31.3953	39.6905	39.2306	30.0231
AT3G18773	4.01706	3.90721	4.36207	2.46789	4.3304	3.73674	6.50294	10.8155	1.11131	10.6258	17.4416	3.0585	4.71741	3.82285	3.47694	3.88441	3.33652	3.42429	7.59612	9.9696	1.72787	8.13558	13.2611	1.46334	3.12819	4.20023	5.16377	3.62021	3.53764	3.55613	6.6465	4.67508	1.09288	7.44405	14.9531	1.99048
AT3G18900	2.65644	2.5621	3.26347	3.62171	3.40016	3.41181	5.92347	6.16156	5.42583	4.95436	8.50484	6.97206	2.65354	3.08398	4.2174	1.74798	2.53447	3.13355	5.58149	4.12423	6.29206	4.31482	6.12051	4.92215	2.15273	2.10011	2.6838	2.4025	3.57102	2.89759	3.82677	3.87933	3.07992	4.43972	6.54409	5.17525
AT3G19184	0.323956	0.25621	0.161558	0.192303	0.288693	0.162467	0.515084	0.262194	0.4576	0.521512	0.265776	0.164435	0.131039	0.128499	0.515102	0.16185	0.256655	0.258437	0.132106	0.259794	0.326014	0.428189	0.23802	0.166289	0.370001	0.164071	0.339721	0.263288	0.433862	0.296344	0.469954	0.265253	0.397409	0.300432	0.440794	0.265398
AT3G19230	1.55499	1.40916	2.06794	1.60253	1.60385	1.85212	2.73638	2.19587	2.02652	1.98826	3.12287	2.49942	1.34315	1.57411	2.54332	1.13295	1.79659	1.48601	1.91554	2.1433	2.02128	1.8445	2.04017	1.82918	1.51364	1.73916	1.08711	1.21771	1.63533	2.10734	2.34977	1.82361	1.88769	1.86936	2.13615	1.45969
AT3G19710	22.4502	25.8452	21.4549	33.1723	48.3401	17.449	43.1061	47.5882	25.6583	37.1903	56.112	39.5631	32.1046	28.6553	25.3366	24.1804	26.2109	9.17452	43.1658	46.1459	37.0351	30.2367	35.1589	29.7657	44.5683	38.4583	20.791	37.9463	37.212	33.7833	63.6453	62.6329	54.4782	48.5699	49.5723	34.2695
AT3G19830	13.4766	15.9491	17.8683	17.9804	16.4876	15.3694	24.8206	30.9717	33.3068	28.8461	38.1721	35.6496	15.7575	16.6728	17.9642	15.9261	14.9823	18.5429	26.7515	25.1351	32.5362	23.3198	26.7262	28.4686	15.8091	14.668	13.8267	15.4352	13.0826	15.6404	24.4376	22.3476	24.3413	21.6645	32.0084	31.4164
AT3G19920	0.874682	0.352289	0.549298	0.192303	0.128308	1.52719	1.38429	0.426065	0.621029	0.880051	0.431887	0.394645	0.294838	0.128499	0.676071	0.388441	0.256655	1.93828	1.22198	0.45464	1.27145	0.329376	0.748062	1.62963	0.47091	0.164071	0.713415	0.296199	0.16687	0.428053	0.302114	0.596819	1.12599	0.667627	0.440794	0.56397
AT3G20180	0	0.0320263	0.0323116	0	0.032077	0	0.257542	0.360517	0.261486	0.228161	0.531553	0.624854	0	0	0	0	0	0	0.330266	0.487114	0.521622	0.263501	0.204017	0.332577	0.0336364	0.0328143	0	0	0.033374	0.0329272	0.201409	0.331566	0.165587	0.23367	0.372979	0.331747
AT3G20830	9.58911	9.47978	7.4963	9.26261	9.0778	7.92839	22.5671	25.2034	7.68115	18.5789	22.9564	8.41909	10.778	11.0509	8.4026	9.71102	10.0737	8.04385	20.8068	21.4005	6.91149	16.7982	26.7942	7.68254	10.0909	12.8632	11.6185	10.4328	9.74521	9.48302	17.9925	20.2587	7.94819	19.3612	23.023	8.924
AT3G21050	0.194374	0.192158	0.38774	0.256405	0.256616	0.227454	0.0321928	0.294968	0.261486	0.358539	0.232554	0.394645	0.0655196	0.256998	0.482908	0.0647401	0.288737	0.258437	0.363293	0.259794	0.423818	0.0658752	0.340028	0.166289	0.235455	0.2297	0.237805	0.362021	0.266992	0.296344	0.402818	0.0994699	0.231822	0.300432	0.23735	0.331747
AT3G21150	0.129583	0.0960789	0.0323116	0.0961517	0.224539	0.0324934	0.450699	0.294968	0.2288	0.130378	0.332221	0.230209	0.0655196	0.0321248	0.0643878	0.0647401	0.0641638	0.0646093	0.363293	0.389691	0.260811	0.494064	0.374031	0.0665155	0.0672728	0.0984428	0.101916	0.0658219	0.300366	0	0.268545	0.729446	0.728584	0.200288	0.271258	0.199048
AT3G21380	1.19864	0.640526	2.03563	0.416657	0.160385	1.10478	1.70622	1.1471	6.83132	0.554106	1.72755	0.822177	0.196559	0.417622	7.30801	0.809251	0.417065	3.65042	5.64755	0.779382	2.3799	0.790502	1.36011	8.08163	0.47091	0.6891	4.85802	1.18479	0.033374	1.05367	0.906341	1.59152	4.50397	0.500721	0.406886	4.77716
AT3G21460	0.453539	0.704578	0.38774	1.28202	0.801925	0.357428	0.997975	0.85213	0.4576	0.977835	0.597997	0.230209	1.08107	0.546121	0.160969	1.19769	0.99454	0.743007	1.22198	1.10413	0.260811	0.823439	0.884073	0.432351	1.11	1.50946	1.4608	2.59997	1.50183	0.823179	1.74554	1.49205	0.662349	1.0682	1.15284	0.331747
AT3G22090	0.161978	0.0640526	0.0646233	0.128202	0.064154	0	0.611662	0.688259	0.261486	0.749673	0.996662	0.920838	0.0982794	0.0321248	0.0643878	0.22659	0.0962458	0.161523	0.594479	0.22732	0.293412	0.922252	0.918076	0.665155	0.0336364	0.0984428	0.0679443	0.0987329	0.100122	0.131709	0.302114	0.29841	0.496762	0.867916	1.22066	0.464446
AT3G22100	1.5226	1.3451	2.52031	1.24997	1.5397	1.59218	12.4264	28.1858	3.56274	20.2738	22.3584	6.90628	2.22767	1.70261	2.18918	2.16879	3.27236	2.64898	14.0693	23.7062	4.23818	16.6664	26.8282	8.68027	2.52273	4.33148	3.43119	2.30377	2.16931	3.25979	16.0456	17.6393	4.23903	20.0622	19.1237	8.45955
AT3G22370	41.8876	38.5597	30.276	36.9864	51.7723	38.7971	51.7981	49.0303	44.0604	41.2646	61.0621	36.4389	50.6139	48.669	37.3771	40.0094	42.284	40.5423	57.4663	59.915	43.9792	53.9518	58.3488	39.5435	41.6419	43.0851	36.5201	39.0982	33.8746	34.1125	52.5678	50.3649	41.3968	51.5742	59.0663	30.1226
AT3G22740	1.55499	1.50524	0.840102	2.24354	3.88132	1.4622	2.31788	2.58916	2.90903	2.11864	2.5581	2.26921	1.73627	1.31712	1.12679	1.65087	2.18157	1.48601	2.31186	3.15	2.80372	1.51513	1.73414	1.56311	2.25364	2.16574	1.4608	1.57973	1.73545	2.3049	3.92748	4.97349	5.00073	2.13641	2.17006	2.65398
AT3G22840	1.71697	0.800657	1.22784	2.01919	1.1227	4.939	587.486	492.99	386.836	520.013	441.488	395.368	0.950034	0.417622	1.70628	1.55376	0.866212	2.8105	530.671	522.478	524.426	464.025	404.327	441.563	1.61455	0.951614	3.15941	2.43541	1.33496	3.0293	682.441	546.222	435.064	607.14	479.55	490.787
AT3G23000	38.6156	32.9871	40.1957	50.6719	51.5478	55.3038	69.6007	65.7779	80.6684	97.4576	80.198	98.9243	43.6361	44.5892	47.6469	59.917	44.8826	47.9724	66.7798	64.1042	75.0157	102.403	80.9267	95.8488	43.2901	39.1474	60.5384	50.5512	42.7187	49.259	57.838	59.7151	67.6921	107.388	72.0189	95.8417
AT3G23170	12.7315	12.3942	11.7291	12.7882	12.5421	16.0842	28.1687	27.7926	6.01417	32.3337	51.0955	10.6554	14.185	15.1308	15.6784	14.437	13.3782	18.7044	35.966	30.8181	5.28142	35.2103	37.3691	7.18367	11.4364	12.9288	16.0688	12.7036	9.31134	12.2818	20.913	15.451	4.70268	28.1405	38.7559	7.16574
AT3G23400	161.654	159.395	194.678	201.726	201.989	206.301	221.937	260.26	274.364	210.984	234.315	257.374	190.597	168.43	193.421	176.514	185.562	198.286	218.9	243.362	240.402	238.369	245.092	262.204	204.072	215.491	189.361	224.453	191.2	231.478	234.809	275.532	279.776	243.818	243.149	280.061
AT3G23910	19.5022	19.7282	23.7167	17.756	19.6953	20.4709	25.8508	29.6607	31.0188	26.6623	32.8566	37.6228	19.5904	22.4873	22.5679	19.94	20.8532	20.4165	26.3552	25.817	31.1669	25.3619	24.482	30.2978	18.8028	16.2103	20.4852	18.2985	16.6536	20.3161	22.6249	20.6234	25.7654	23.3002	26.685	31.2838
AT3G23920	74.4452	71.3546	68.2422	73.7484	94.0177	82.7607	740.466	594.197	236.579	910.527	628.229	287.038	80.6546	88.5359	78.2311	76.8465	88.0007	80.6001	769.321	625.195	244.217	848.637	574.07	280.163	84.7638	86.039	73.2779	85.7989	83.435	89.9241	862.971	663.464	225.795	1164.08	695.03	340.24
AT3G23990	67.5125	60.9781	76.6109	86.1519	69.3184	88.3821	731.548	837.775	625.67	712.157	817.063	585.127	79.6718	78.3523	98.9318	74.8719	69.4574	92.3589	713.11	710.44	626.957	640.142	657.376	563.286	85.8401	77.1792	79.0192	87.609	80.398	90.6814	769.819	694.897	506.068	724.109	832.727	673.48
AT3G24100	18.1416	21.1694	16.4466	32.4672	31.243	31.2262	44.4582	46.0806	24.1548	53.455	68.4706	48.936	18.6731	19.2427	19.1876	39.1354	24.9277	29.3003	44.5198	38.8717	29.6998	39.558	53.7585	27.4044	17.8946	14.668	22.4216	28.0072	21.5262	24.9588	29.9764	34.2176	24.242	46.3	56.3199	37.6533
AT3G24310	0.323956	0.736605	0.258493	0.224354	0.449078	0.324934	1.99595	1.04878	0.294172	0.847457	0.896995	0.822177	0.327598	0.353373	1.0302	0.420811	0.545393	0.872225	1.84949	0.974228	0.130405	0.790502	1.97216	0.532124	0.302728	0.4594	0.271777	0.394932	0.266992	0.329272	0.537091	0.530506	0.13247	0.73439	0.983309	0.630319
AT3G24495	7.15944	6.2131	7.33474	8.78186	7.08902	7.92839	13.199	16.4854	11.2766	12.5815	15.4483	10.787	7.63303	7.3887	9.62597	7.63933	7.73174	10.1113	15.3904	16.5943	10.0412	10.0789	13.1251	9.84429	9.08183	9.12237	6.76046	8.95178	10.1123	9.5818	15.2735	16.1141	9.67029	8.34534	14.0376	10.5496
AT3G24500	14.2865	19.6321	5.71916	9.90363	5.54932	17.9689	2739.09	3201.98	1673.48	2020.63	3090.22	1614.72	5.66745	5.97521	3.92765	12.7214	4.81229	7.04241	2957.13	3310.2	2070.84	1981.62	2722.16	1641.7	8.51001	8.79423	10.7012	15.3694	6.04069	8.52813	3231.94	3173.59	1993.11	2544.06	3147.84	2013.67
AT3G25013	0.7451	1.40916	1.00166	1.12177	0.898156	0.747349	6.47074	6.68594	7.12549	5.83442	8.80384	7.20227	0.687956	1.31712	0.965816	1.16532	0.962458	0.743007	6.209	5.32578	5.34662	6.02758	6.15451	4.68934	1.14364	1.11569	1.223	1.15188	1.00122	0.954887	4.19602	4.84087	4.57021	4.20605	5.83204	5.67288
AT3G25230	58.215	54.1885	62.5876	67.0818	68.0995	80.8436	3203.24	3732.49	2168.27	2541.91	3509.18	1689.87	65.4868	63.9604	75.8488	67.0384	59.7686	76.7881	3169.4	3347.77	2125.32	2296.84	2893.84	1680.78	71.6792	72.9789	68.1481	85.2065	77.1273	78.7947	3656.75	3614.8	2224.57	2689.4	3796.79	2026.88
AT3G25240	0.0323956	0	0.0323116	0	0.032077	0.0324934	0.289735	0.196645	0.326857	0.29335	0.132888	0.0986612	0.0327598	0	0	0.0647401	0	0.0323046	0.363293	0.162371	0.0978041	0.0988127	0.272023	0.0665155	0.134546	0.0984428	0.101916	0.164555	0.033374	0.0329272	0.469954	0.232096	0.0993523	0.133525	0.271258	0.0663494
AT3G25740	5.70163	6.34121	5.88072	6.92292	6.51163	5.65385	6.11662	7.01369	7.22355	6.09517	7.54141	6.44587	4.97949	5.39696	5.11883	5.7295	6.22389	4.32882	7.29888	7.50156	5.96605	5.23708	6.76656	6.2192	5.38183	4.85651	6.2169	5.62777	5.64021	5.76225	6.44509	7.29446	7.0209	4.77354	5.69641	5.73922
AT3G25770	50.2456	37.791	62.0706	73.7804	110.056	87.6672	93.6487	92.915	106.915	53.9765	62.2581	79.2907	62.1781	60.2018	62.7137	52.0834	65.3509	69.1319	70.809	76.5743	101.912	56.455	50.0181	72.4686	79.5838	74.8165	100.659	53.0854	49.2266	83.7996	98.2876	115.518	129.059	60.654	61.3381	86.7519
AT3G26135	0.0323956	0.160131	0.0323116	0.320506	0.224539	0.0324934	0	0.0983227	0.0980572	0.065189	0.16611	0.0657741	0.0655196	0	0.257551	0.16185	0.0641638	0.41996	0.165133	0.0649485	0.0978041	0.13175	0.23802	0.0332577	0.0336364	0.0984428	0.305749	0.0987329	0.16687	0.0987815	0.201409	0.165783	0.331174	0.100144	0.203443	0.0995241
AT3G26290	16.3598	15.6609	12.8277	22.211	19.6953	17.8389	47.0336	42.9015	35.3006	48.5006	40.4312	32.1636	21.5232	18.2469	12.1049	18.1596	20.1474	15.2478	42.4722	41.2748	26.8961	45.7832	39.5453	33.3908	22.0655	18.1791	12.5017	21.3592	17.221	14.2245	39.0398	40.849	34.972	33.2478	31.059	27.8999
AT3G26300	23.1305	23.6674	23.1028	25.9289	28.6127	24.5975	139.717	157.611	54.9774	149.348	173.054	86.3943	22.3749	20.4635	25.0468	27.029	27.1413	23.6147	132.932	131.261	56.1395	128.522	135.093	70.6394	22.5364	21.7231	22.4896	27.4807	21.593	25.0576	115.105	103.25	38.6812	129.253	154.854	79.0222
AT3G26310	7.83975	9.80005	8.30409	8.39725	12.2855	9.65054	11.7504	11.9298	12.1918	16.6558	15.0828	14.6019	7.63303	9.63744	10.0123	9.67865	9.81707	8.30229	10.9318	11.1711	10.2042	16.0077	11.799	13.2033	10.3937	11.0912	8.93467	11.2555	10.7798	12.1501	8.19063	10.7427	10.2333	13.0521	12.41	13.4689
AT3G26350	1.13385	1.12092	0.807791	1.12177	0.994387	0.487401	1.19113	1.90091	4.77212	3.48761	2.12621	5.55791	1.14659	1.15649	1.09459	0.420811	0.83413	0.678397	1.91554	2.56547	3.55355	1.81157	1.93816	4.05744	1.14364	1.08287	1.39286	1.31644	0.600732	0.889033	1.67841	1.85677	4.3715	2.30331	2.06834	4.47859
AT3G26440	13.1526	14.9883	11.6322	12.1472	14.9479	10.6903	49.3193	57.2894	33.8297	34.8761	37.4745	23.3498	14.1195	15.0344	11.5898	12.6891	15.6239	12.1788	55.0884	64.6238	18.7132	35.902	42.5375	20.5533	11.5709	15.2915	8.2892	13.9542	12.4819	13.0721	37.932	78.0507	25.103	23.367	33.975	28.3312
AT3G26510	12.9907	16.5896	18.2238	13.0446	15.7819	11.8601	16.3861	21.2049	13.3031	13.103	23.9199	13.4179	11.0073	11.5007	11.3966	9.54917	12.4478	16.4108	20.2123	16.8541	11.8669	14.3937	24.584	16.0967	20.6191	22.97	20.1795	11.6834	14.6512	20.5795	17.724	22.0823	14.0749	16.1566	25.1252	18.1134
AT3G26932	17.3317	21.97	21.6811	19.1983	24.8918	21.0557	54.116	55.2246	26.1159	65.1564	58.8363	24.4022	21.3594	20.1744	29.554	18.4833	24.5427	22.0641	58.6222	56.7001	22.8536	57.3443	58.7909	23.9788	22.9064	26.8093	25.1734	23.9592	29.002	28.7454	72.138	64.9538	25.9972	57.8499	59.4732	28.0658
AT3G27060	44.1553	37.2466	64.7848	56.4411	45.6135	78.4066	70.5665	63.0576	93.0236	67.9595	56.411	82.415	43.7016	39.2244	74.2713	43.8938	47.2246	72.007	71.1393	67.0269	100.738	61.6262	53.9285	85.8382	57.5519	50.534	102.97	57.7258	56.6357	84.5569	85.2967	84.6157	132.006	73.8062	70.3913	88.2447
AT3G27100	5.31289	4.51571	5.04061	4.80759	7.76264	6.4337	7.5653	7.04646	9.152	9.22424	9.76728	12.3984	5.66745	6.13583	5.37638	6.02083	6.57679	5.36257	7.72822	6.72217	11.2801	11.2976	9.04475	11.3741	5.8191	4.88933	6.01307	6.22017	5.60683	6.75007	6.04227	5.60347	8.84236	9.51369	8.34117	11.8102
AT3G27185	0	0	0	0	0	0.0649868	0	0.0655485	0.0653715	0.065189	0.0996662	0.131548	0	0	0	0	0	0	0.165133	0.0649485	0.0978041	0.0658752	0	0.166289	0	0	0	0.0658219	0	0	0.0671363	0.232096	0.0662349	0.0333814	0.0678144	0.0331747
AT3G28070	1.94374	1.47321	2.74649	3.39736	3.81716	3.80173	3.1227	6.25988	5.9488	3.09648	4.48498	3.35448	2.94838	3.05185	3.38036	2.65434	3.27236	3.84425	3.30266	4.02681	3.42314	2.27269	2.68622	2.76039	3.80092	4.3643	4.28049	3.98223	4.03825	3.8854	4.16245	5.07296	3.47733	2.40346	3.89933	3.48334
AT3G28155	0.0971869	0.25621	0.0323116	0.0961517	0.128308	0.0649868	0.225349	0.327742	0.424914	0.391134	0.365443	0.263097	0.0982794	0	0.289745	0.0647401	0.16041	0.161523	0.297239	0.357217	0.195608	0.230563	0.102008	0.199546	0.0672728	0.164071	0.0679443	0.131644	0.200244	0.164636	0.302114	0.0994699	0.298057	0.100144	0.203443	0.298572
AT3G28210	1.42541	1.02484	1.42171	1.53843	3.78509	1.72215	78.3572	69.252	8.20412	63.8526	82.1581	8.6493	2.62078	2.76273	1.73847	1.48902	1.57201	2.00289	91.5497	81.1532	7.1397	75.3941	103.709	11.4739	1.78273	1.47664	2.24216	0.822774	1.00122	1.74514	46.6262	46.6182	4.07345	54.2114	85.0732	8.16098
AT3G28360	0.0323956	0	0.0323116	0	0.096231	0.0324934	0.321928	0.0655485	0.130743	0.0325945	0.132888	0.164435	0	0.0321248	0	0.0323701	0.0320819	0	0	0.129897	0	0.0658752	0.102008	0.166289	0	0	0.0339721	0	0	0	0.201409	0.0331566	0	0.100144	0.169536	0.0663494
AT3G28840	0.22677	0.352289	0.258493	0.384607	0.256616	0.454908	0.643855	0.557162	0.326857	0.619295	0.498331	0.427532	0.393118	0.289123	0.225357	0.420811	0.224573	0.193828	0.396319	0.22732	0.326014	0.527001	0.136011	0.199546	0.538183	0.0984428	0.203833	0.822774	0.467236	0.131709	0.604227	0.364723	0.26494	1.03482	0.542515	0.265398
AT3G28857	0	0.128105	0.0646233	0	0.064154	0.162467	0.35412	0.0655485	0.0653715	0.260756	0.16611	0.0657741	0.0327598	0.0642496	0	0.0323701	0.0962458	0.0323046	0.132106	0.129897	0	0.13175	0.102008	0.0665155	0	0	0.0679443	0.0987329	0.133496	0.0987815	0.0335682	0.19894	0.0331174	0.166907	0.0678144	0
AT3G28945	0.712704	1.24903	0.840102	0.737163	0.834002	0.747349	1.99595	1.80258	1.8304	1.04302	2.12621	0.690628	1.11383	1.41349	0.450714	0.873991	1.53993	0.83992	1.81646	1.29897	1.40186	0.988127	0.986082	0.764928	1.17727	0.853171	0.305749	0.888596	0.901098	0.987815	1.24202	2.38728	2.0864	0.834534	0.813773	0.763018
AT3G05695	0	0	0	0	0	0	0.0321928	0.0983227	0.0326857	0.0325945	0.298998	0.0328871	0	0	0	0	0	0	0.165133	0.0324743	0	0.0988127	0.102008	0.0997732	0	0	0	0	0	0	0.167841	0.0331566	0	0	0.203443	0
AT3G30396	0	0	0.0323116	0	0	0	0.0643855	0.0327742	0.130743	0.065189	0.0664441	0	0	0	0.0643878	0	0	0	0.0990798	0.0649485	0.0652027	0.164688	0.170014	0	0	0	0	0	0	0	0.134273	0.0994699	0	0.166907	0.203443	0
AT3G30843	0.0647913	0.160131	0.0969349	0	0.032077	0	0.997975	0.950453	0.261486	0.619295	0.963439	0.263097	0.0327598	0.0321248	0	0.29133	0	0.0646093	0.957771	0.714434	0.48902	0.724627	0.578048	0.133031	0.0672728	0.0656286	0	0.032911	0.100122	0.0329272	0.570659	0.132627	0.463644	0.500721	0.712051	0.165874
AT3G32040	0.291561	0.25621	0.290805	0.416657	0.513232	0.19496	0.450699	0.786582	0.326857	0.391134	0.199332	0.55908	0.458637	0.449747	0.160969	0.517921	0.417065	0.323046	0.363293	0.45464	0.586825	0.362313	0.136011	0.365835	0.47091	0.2297	0.305749	0.493664	0.467236	0.69147	0.872772	0.464193	0.364292	0.23367	0.203443	0.232223
AT3G32047	0.323956	0.288237	0.0969349	0.192303	0.256616	0.162467	1.44867	1.04878	0.294172	1.1734	0.764107	0.526193	0.262078	0.385497	0.0965816	0.517921	0.224573	0.290742	1.22198	0.909279	0.48902	0.988127	0.748062	0.266062	0.201819	0.131257	0.169861	0.362021	0.266992	0.0329272	1.14132	1.45889	0.298057	0.634246	0.712051	0.298572
AT3G32415	0	0	0	0.0320506	0	0	10.1085	7.86582	1.50354	12.8422	8.90351	0.723516	0	0	0	0.25896	0	0	9.74284	10.8789	1.76047	10.4742	7.92266	0.698413	0	0	0	0	0.033374	0	10.0033	9.41648	0.960406	7.81124	10.24	0.928892
AT3G00650	0	0.0320263	0	0	0.064154	0.0649868	0.418506	0.22942	0.522972	0.228161	0.232554	0.164435	0.0327598	0.0963744	0	0	0	0	0.132106	0.194846	0.293412	0.0988127	0.102008	0.0332577	0	0	0.0339721	0	0.033374	0	0.234977	0.165783	0.629231	0.166907	0.101722	0.199048
AT3G41762	0.161978	0.192158	0.19387	0.192303	0.545309	0.487401	2.35007	2.88413	10.4267	3.87875	2.42521	5.36059	0.556917	0.192749	0.289745	0.420811	0.192492	0.129219	2.47699	1.81856	7.2375	1.21869	1.42812	2.52759	0.302728	0.262514	0.339721	0.32911	0.266992	0.493907	2.04766	2.752	10.2002	1.33525	1.59364	3.45017
AT3G06365	2022.07	1462.67	1409.95	1571.12	1284.33	2320.52	3648.44	1856.92	3946.44	3256.81	1369.88	1961.91	2152.97	2166.33	2018.49	2313.13	1972.49	2352.78	3056.38	1879.94	4262.53	2739.15	2469.59	1991.01	1823.03	1030.11	1527.73	1040.51	1300.38	1687.65	2908.58	2637.88	2342.17	2619.84	2060.91	1739.12
AT3G42250	0	0	0	0	0	0	0.386313	0.196645	0.0326857	0.260756	0.0664441	0	0	0	0	0	0	0	0.19816	0.162371	0	0.197625	0.23802	0	0	0	0	0	0	0	0.402818	0.0994699	0	0.166907	0.305165	0
AT3G42360	0	0	0	0	0	0	0.257542	1.21265	0.261486	0.358539	0.963439	0.263097	0	0	0	0	0	0	0.825665	0.779382	0.326014	0.329376	0.612051	0.0332577	0	0	0	0.032911	0	0	0.335682	0.232096	0.13247	0.133525	0.440794	0.0995241
AT3G43520	39.2959	36.2538	43.4591	38.4607	41.1869	44.0286	47.9672	41.8199	50.6629	44.2633	43.2219	56.1711	41.8343	38.4855	42.174	39.0383	34.841	43.9989	49.5729	46.633	52.3904	47.1007	50.6642	60.7619	39.7919	37.7364	47.2213	38.6375	40.249	39.2162	48.7074	46.5851	58.3198	49.104	48.2839	53.7762
AT3G43970	0	0	0	0.0641011	0	0	0.418506	0.196645	0.719086	0.391134	0.199332	0.493306	0.0655196	0	0	0.0323701	0	0	0.297239	0.292268	0.293412	0.296438	0.340028	0.332577	0.100909	0	0.0339721	0	0	0	0.0335682	0.0994699	0.496762	0.433958	0.203443	0.663494
AT3G44110	172.053	166.697	185.598	169.227	185.437	203.214	1764.42	1780.2	1770.55	1688.17	1913.46	1886.53	169.434	180.188	214.894	167.806	166.601	202.938	1793.74	1664.47	1752	1890.58	1761.79	1889.9	172.858	159.838	221.668	182.656	164.601	186.236	1625.91	1522.72	1552.38	1697.58	1936.2	2098.4
AT3G44190	32.9788	27.7668	32.5701	31.9224	39.6472	31.3561	44.5226	50.2101	47.2309	35.2998	43.7534	56.2369	30.4666	37.0399	30.2301	32.9527	40.8403	30.8186	44.2226	49.783	51.2167	41.699	53.4524	57.935	35.4191	32.683	38.4904	28.1718	24.1294	33.4869	34.4409	35.6434	53.2529	33.9155	37.8404	44.9186
AT3G44450	0.647913	0.832684	0.549298	0.801264	1.60385	1.26724	1.41648	2.1631	2.15726	0.880051	1.19599	1.18393	1.21211	0.899494	0.450714	0.873991	0.898294	0.581483	1.94857	1.91598	2.3799	1.08694	2.78823	1.39683	1.41273	0.9188	1.59669	1.71137	0.901098	1.35001	3.08827	3.08357	4.10656	1.70245	1.72927	1.26064
AT3G44620	27.2771	27.2544	29.2743	29.6147	30.6015	26.6121	31.0016	28.7758	33.2741	28.5854	32.7569	33.775	25.782	27.2097	25.8517	27.0937	30.6062	28.5896	30.6157	31.565	32.5036	31.4554	31.3506	33.6568	27.1782	30.0907	27.5854	31.6603	29.6361	31.182	31.5205	34.6818	33.4155	32.8473	32.6865	34.6676
AT3G44900	0.129583	0.0640526	0.129247	0.160253	0.064154	0.0324934	0.57947	0.360517	0.6864	0.391134	0.398665	0.55908	0.0655196	0.0642496	0.160969	0	0.16041	0.0323046	0.297239	0.45464	0.619426	0.13175	0.272023	0.498866	0.302728	0.0984428	0.101916	0.131644	0.066748	0.164636	0.335682	0.464193	0.562997	0.367195	0.271258	0.398097
AT3G45440	0.647913	0.672552	0.710856	0.737163	0.737771	0.519895	1.03017	1.40929	0.621029	0.880051	0.564775	0.723516	0.425877	0.770995	0.676071	0.323701	0.641638	0.549179	1.18896	1.29897	0.71723	0.823439	1.1901	0.598639	0.571819	0.492214	0.713415	0.756952	0.867724	0.889033	0.772068	0.895229	0.629231	0.400576	0.372979	0.398097
AT3G07155	0	0	0.0323116	0	0	0.0649868	0.193157	0.22942	0.163429	0.065189	0.0664441	0	0	0.0963744	0	0	0	0	0.165133	0.259794	0.260811	0.197625	0.102008	0.133031	0	0	0	0	0.033374	0.0329272	0.201409	0.232096	0.397409	0.0333814	0.203443	0.0663494
AT3G46080	0.453539	0.25621	0.161558	0.608961	1.50762	0.292441	6.02004	2.72026	0.621029	4.98696	2.52488	1.2826	0.491397	1.12437	0.57949	0.29133	0.449147	0.90453	5.28425	3.73454	0.358615	6.78514	4.28435	0.432351	0.639092	0.525028	0.645471	0.263288	0.233618	0.46098	1.94695	1.45889	0.562997	3.4049	1.8649	0.530795
AT3G46090	0.939474	0.6085	0.38774	0.57691	2.34162	0.162467	8.37012	4.71949	0.424914	4.33507	4.88364	0.427532	0.917274	1.02799	0.611684	0.550291	0.352901	0.387656	5.97781	5.48815	0.195608	7.41096	7.54862	0.365835	1.31182	1.11569	0.713415	0.493664	0.700854	0.592689	4.93452	5.40453	0.331174	4.4731	3.89933	0.232223
[truncated: 807 more rows]
