# Supplementary material for: The Mediator kinase module enhances polymerase activity to regulate transcriptional memory after heat stress in Arabidopsis
Source: EMBO J. 2024 Jan 16;43(3):6. doi: 10.1038/s44318-023-00024-x (PMC10897291; doi:10.1038/s44318-023-00024-x)
Supplement: Supplementary file 8 — Source Data Fig. 4 [file 44318_2023_24_MOESM8_ESM.zip › Figure 4/4D/Fig 4D rna-seq-fold-change-vs-NHS-all-groups.xlsx]

## Sheet: +_++ (n=152)
id	WT.PvsNHS.lfc	hsfa2.PvsNHS.lfc	cdk8.PvsNHS.lfc	WT.TvsNHS.lfc	hsfa2.TvsNHS.lfc	cdk8.TvsNHS.lfc	WT.PTvsNHS.lfc	hsfa2.PTvsNHS.lfc	cdk8.PTvsNHS.lfc
AT1G68140	-0.0359636	-0.108979	-0.0114749	1.73745	1.28887	1.883	3.31668	1.78076	3.37009
AT1G11660	0.179149	0.11131	0.128462	2.66672	2.24616	2.46242	4.26369	2.81293	3.51355
AT4G26990	0.519805	-0.0843141	-0.00193849	4.11178	3.83056	3.52387	5.42304	4.30007	4.44364
AT2G22240	0.688241	-0.00359646	0.361633	4.79523	3.93862	3.53455	8.01152	5.35796	6.09569
AT5G01180	0.482347	-0.00080228	0.434256	6.93545	6.51829	6.22347	9.08398	7.28609	7.80833
AT5G07330	1.50222	0.52634	1.07769	8.39206	8.21426	6.89693	10.3334	8.87666	7.8878
AT4G24280	0.6504	0.208481	0.397271	2.56428	2.49674	2.19994	3.60197	2.81227	2.8282
AT5G17310	1.07413	0.297046	0.404119	2.33205	2.04039	2.12739	3.38249	2.52661	2.81946
AT3G09230	-0.00590571	0.0590464	0.204868	2.00315	1.43609	2.40685	4.40475	2.01176	3.85121
AT3G03950	0.142547	-0.0436212	0.131876	1.38165	0.934261	1.07053	3.27119	1.31978	2.03683
AT4G22240	0.121631	-0.00405213	0.183071	2.97561	2.68673	2.27632	4.29165	3.25204	3.22042
AT2G30000	0.100028	0.134345	-0.300039	3.42723	3.07519	2.56667	4.59394	3.87753	4.08262
AT2G34590	0.379835	-0.136788	-0.0544179	1.76961	1.24014	1.3838	3.53455	1.51812	2.64409
AT5G27660	0.146302	0.0322583	-0.297884	4.25951	3.79079	3.86482	5.29117	4.425	4.89224
AT5G11100	1.6951	0.628285	0.902671	2.849	2.65626	2.24066	5.7569	4.12966	4.1964
AT4G16660	0.187299	0.0874754	0.00275466	2.12335	1.73572	2.0164	3.42218	2.05679	2.47109
AT2G22360	0.58726	0.270397	0.170226	1.59226	1.34833	1.71224	2.87112	1.7712	2.63893
AT1G13690	0.148994	0.160759	-0.0176882	2.10583	1.68366	1.87356	3.14693	2.20323	3.05517
AT3G56250	0.136556	0.123065	0.0987393	3.16095	2.57757	2.92322	4.20593	2.72845	4.01452
AT5G04980	0.317872	0.135727	0.114173	2.76445	2.26503	1.29824	3.87979	2.16198	2.63386
AT4G28390	1.30942	0.111301	0.442051	3.07492	2.58096	3.22473	4.8069	3.30368	4.4996
AT1G33350	0.0686946	-0.364158	-0.251654	3.41731	0.983808	1.19797	7.14251	3.03244	3.71444
AT4G21090	-0.0086911	0.142944	-0.11017	2.30178	1.82301	2.0728	3.49713	2.38619	3.24882
AT5G19875	0.736223	0.296729	0.184068	5.25098	5.34874	2.95747	6.48327	6.47612	4.74376
AT4G22340	-0.00581589	0.00487259	0.0449182	2.75408	2.52991	2.61873	4.51492	2.94632	3.80053
AT3G59280	0.0748486	0.142719	-0.149406	1.35359	1.20564	1.39443	2.88076	1.69256	2.40099
AT3G02990	-0.116075	-0.100729	0.0741724	1.94434	1.08922	1.43481	5.0756	1.38438	3.74335
AT3G18370	0.0380003	-0.0656703	0.0680372	1.0929	0.548051	0.872969	2.52335	0.980031	2.02946
AT4G21580	0.388936	0.117605	0.132681	1.9787	1.67985	1.93712	3.05013	2.10172	3.01495
AT3G62780	-0.0251717	0.0803245	0.00830726	2.43484	2.18103	1.49386	4.36083	3.24877	3.48306
AT5G38895	-0.236955	0.176128	-0.0989216	2.58872	2.58984	2.83215	3.82655	3.2275	4.00598
AT1G15550	0.252136	0.281236	0.251047	3.74575	3.5553	1.90744	5.0754	4.05601	3.07212
AT1G73740	-0.189531	-0.265061	0.0361596	1.88704	1.52995	1.52246	3.35152	1.81036	2.70573
AT1G29470	0.255255	0.0735494	0.192674	1.4746	1.14279	1.41478	2.82953	1.79502	2.31029
AT2G31560	0.0734548	0.207026	-0.182453	2.86179	2.82539	2.08822	4.61638	3.60141	3.09446
AT1G27285	0.0328328	0.0532338	0.172905	2.76392	2.27571	2.28526	5.31825	3.05734	3.82721
AT5G12290	0.00557856	0.0774404	0.1056	1.24031	0.995349	1.20458	2.65965	1.1479	1.98246
AT4G17616	0.343873	-0.055489	0.103565	1.12133	0.543075	1.77172	2.61188	0.759283	2.53543
AT5G17270	-0.00916105	0.114497	0.0948428	1.12154	0.914514	1.4517	2.44706	1.38095	2.25702
AT1G59980	0.178847	0.0699029	0.227384	2.14927	1.61156	2.4982	3.3251	2.34664	3.23387
AT1G55620	0.120447	-0.0107752	-0.0171036	1.11225	0.464839	1.33886	2.58648	0.87907	2.30892
AT1G72416	1.19233	0.316333	0.492614	3.956	3.93575	2.56875	4.962	4.74237	3.84653
AT1G55340	0.304057	0.191726	-0.0860195	1.47687	0.904329	1.4326	2.5916	1.40981	2.35271
AT4G16500	-0.0949298	0.086872	-0.0743886	2.25228	1.96239	1.21718	3.26994	2.70108	2.55269
AT1G02700	-0.197154	-0.220157	0.476648	4.21564	3.98031	3.85334	6.85626	5.12833	5.3706
AT5G41761	0.490247	0.141053	-0.368715	2.12764	2.35087	0.664826	5.52109	3.38955	1.80303
AT3G09640	5.77778	0.288609	3.71256	11.4963	11.1014	10.8631	14.2789	12.2939	13.3112
AT5G15860	0.425415	0.250932	0.131746	2.15578	2.01493	1.10029	3.67668	2.79244	2.07538
AT5G61190	0.114594	-0.0223529	0.0599513	2.31463	1.94028	2.41713	3.49713	2.49938	3.2743
AT3G05675	0.153333	0.0197929	-0.00716592	1.12138	0.491303	0.810996	2.56195	0.765004	1.77102
AT4G00760	-0.405247	0.0230875	-0.0514261	2.07415	1.6694	2.33866	3.53458	2.03636	2.91685
AT1G12650	0.116825	0.219611	0.10209	1.3311	1.00255	1.39443	2.5583	1.50176	2.42364
AT2G21820	0.138758	-0.675506	-0.126674	3.66357	2.89595	1.72682	7.12821	4.38601	4.54707
AT5G43170	-0.184047	0.180203	-0.254426	3.22977	1.98451	1.50282	5.46409	1.96136	3.09874
AT3G28740	0.332873	0.0135418	0.0542161	3.42423	3.21722	1.91601	4.56832	3.61936	2.29016
AT5G43420	0.0168002	0.104676	0.0733371	1.98177	1.08857	1.27942	4.27037	1.57825	2.61438
AT3G48540	0.0963497	0.239171	0.283167	2.2896	2.00407	2.52291	3.36822	2.29582	3.47948
AT1G31335	0.0955877	0.082559	-0.246239	2.33928	2.32007	1.73378	3.48747	2.83369	2.97034
AT2G30320	0.469762	0.32761	0.00714575	1.40405	1.26442	1.54525	2.49478	1.85786	2.29338
AT1G70180	0.0345163	-0.0374776	-0.0649388	1.08896	0.891416	1.22743	2.19987	1.25007	1.92176
AT1G62570	0.0602948	-0.0637708	0.288048	2.19856	2.07563	1.09709	3.34669	3.01882	1.61565
AT5G43300	2.31983	1.29303	0.943697	4.03972	3.8936	2.76465	6.05091	4.97657	5.01089
AT4G39235	0.963239	0.380921	0.253683	1.80207	1.39267	1.71901	2.85589	1.94739	2.88962
AT4G21323	1.07736	0.488425	0.0217486	3.37253	3.60502	2.96266	4.43056	3.98457	3.50819
AT4G16940	0.225808	-0.248151	0.0609865	1.01814	0.921422	1.56376	3.81093	2.06046	2.83699
AT5G63300	-0.160214	0.134333	0.230986	1.51963	1.27923	1.25525	2.72853	1.65042	2.62301
AT2G35035	-0.0795942	-0.262438	-0.241285	2.59534	2.1453	2.48094	4.02923	2.7621	3.37772
AT2G36950	0.217706	0.292268	-0.0770575	2.35901	2.29722	1.4683	3.38535	3.0914	2.19961
AT4G01435	-0.428522	0.123488	-1.32058	7.35701	6.64364	7.72449	9.18545	7.31785	9.09557
AT5G12900	-0.0356124	-0.201542	0.20713	1.23646	0.998944	0.943296	2.85405	1.66809	2.2713
AT1G21460	0.419398	0.290535	-0.0830741	1.80877	1.83826	0.662464	3.89189	3.12852	1.70482
AT1G63730	-0.0544356	-0.226258	-0.0756593	2.25199	1.8012	0.845314	3.44133	2.86459	1.11195
AT2G19900	0.945243	0.263048	0.593456	2.49128	2.62352	2.09816	4.21492	3.98492	3.25871
AT2G41190	0.504177	0.182799	0.240043	1.3768	0.991871	0.670485	3.2047	2.05599	1.73361
AT4G13180	0.0244585	0.0841412	0.210707	1.84767	1.60428	1.2527	2.96279	1.92685	1.71758
AT5G50240	1.0141	0.204588	0.203513	1.77701	1.1684	1.37049	3.8647	2.06082	2.39973
AT3G48520	-0.266426	0.273892	-0.175559	3.67038	3.87905	1.19481	5.36417	5.27585	3.22261
AT3G19270	1.00303	0.356514	0.741752	5.20998	4.53008	2.4191	7.07872	5.60565	3.3719
AT5G09930	2.60427	0.996106	1.3164	4.10259	4.6431	3.603	8.0908	6.06757	5.99617
AT5G15250	2.87642	-1.0002	0.512646	9.76413	9.10029	3.5056	11.1154	9.67203	4.23039
AT3G28270	1.64909	1.09427	1.04492	3.31627	3.47113	2.52292	4.93054	4.21257	2.56933
AT1G49560	0.33679	0.335755	-0.140992	1.4065	1.05879	1.16577	2.53654	1.84729	2.1723
AT2G23110	2.42705	1.12941	1.83978	6.30067	5.89131	3.292	8.07864	7.56623	4.44915
AT2G22090	-0.17388	0.0278682	0.123053	1.35325	1.42158	1.85398	2.53925	1.29322	2.35525
AT5G11140	-0.183821	-2.48137	0.692684	5.01078	4.06509	3.81337	7.05584	4.27465	5.64373
AT5G28910	0.0899024	0.199654	-0.00617311	2.03934	1.87539	1.82526	3.7723	2.027	2.37
AT4G31615	0.380602	0.475607	0.285745	1.52699	0.622476	0.592865	4.65393	1.77291	2.09602
AT5G07000	0.566502	0.0184942	0.225613	1.1058	0.840448	0.409319	2.97662	1.48468	1.31941
AT5G62730	3.08732	-0.0430612	0.548792	5.13304	3.12798	1.40692	7.57505	4.29578	2.77523
AT1G64950	0.0404474	-0.0694227	0.128375	1.48018	1.63686	1.10321	3.00941	1.78719	1.78911
AT3G04380	0.0437862	-0.102343	0.097358	1.55897	1.3425	1.789	2.57709	1.91507	2.04351
AT5G06820	-0.104316	0.271655	0.700085	2.97263	2.20252	4.36131	4.6222	2.41371	5.83749
AT4G25810	1.26027	0.120344	0.851693	1.2737	0.568815	-0.389003	3.95515	2.35576	2.02027
AT4G18840	0.315591	0.24877	0.385563	2.5267	2.08459	0.88495	4.80507	0.970162	1.93491
AT3G57540	0.300673	0.296378	0.502297	2.38451	2.22878	1.89287	3.45351	3.67486	2.79561
AT1G47510	2.10986	1.28841	1.10001	3.14609	2.6933	1.61729	4.45736	4.0234	2.36169
AT3G29810	0.61142	-0.00850514	0.338993	1.31431	1.1082	1.42063	2.58034	1.99219	2.66997
AT2G32510	0.332014	0.1176	0.0302916	3.33191	2.36375	0.573153	4.49033	3.93083	2.71671
AT4G03930	0.180958	-0.71458	-0.295158	3.44496	3.61608	2.68139	4.81329	4.35879	3.71184
AT5G00365	-0.192225	-0.937004	1.9984	4.19734	3.52155	3.17219	5.25998	4.60733	5.50745
AT3G49160	0.0241602	0.206075	0.104223	2.54757	2.46882	2.03666	3.85085	2.94819	3.25273
AT2G29590	0.284915	0.383473	0.0449151	1.17635	0.965766	0.9129	2.49848	1.26227	2.0309
AT5G37260	-0.0318538	0.0278969	-0.151434	1.44139	1.48203	0.656217	2.51671	2.42577	1.4938
AT1G19020	-0.0666336	0.0933829	0.060676	1.15904	0.754302	-0.913694	3.11147	1.30127	1.07606
AT3G26170	2.08215	0.80831	0.769637	1.21093	0.851595	-0.0033969	3.39608	2.26179	1.66486
AT2G19580	0.665448	0.394051	0.00381557	1.76966	1.22075	0.288974	3.27255	2.07104	1.92863
AT1G52820	0.690293	-0.344584	0.212821	1.49781	0.411436	1.59861	3.73211	1.12111	3.15192
AT4G09300	0.763031	0.231159	0.670393	1.90297	1.94792	1.46011	3.32799	2.65476	2.58258
AT1G73040	0.659589	1.12437	0.384077	2.16385	1.45878	0.408777	3.89527	3.10732	1.29287
AT3G03341	0.000363907	0.26112	0.204636	1.34795	0.954205	0.613571	2.60501	1.09981	1.19802
AT3G27150	0.656083	0.602223	0.0415264	1.68268	1.40252	0.665789	2.72464	2.04289	1.60267
AT1G54160	0.328752	-0.181758	-0.402586	2.28361	1.09812	0.861811	3.51315	1.72685	2.22456
AT5G40645	-0.0110551	-1.32489	2.21351	4.55697	2.81369	4.07011	7.92128	3.75851	6.11085
AT5G59220	-0.0570128	0.707166	0.113014	2.77812	3.01067	0.343088	4.61973	5.22506	2.62066
AT4G29770	4.5444	-0.0018183	0.760094	9.59459	7.54434	5.28282	10.8263	8.21643	6.83792
AT2G32140	-0.054635	0.365691	0.449007	2.67724	2.7688	1.75401	4.34682	3.76931	3.87428
AT5G37540	-0.211255	-0.422698	0.000196156	1.43671	1.21271	-0.358639	2.70768	2.44905	0.587905
AT4G21310	0.452047	0.190385	-0.754694	2.224	2.55613	-0.288987	4.16464	3.47427	0.548105
AT3G22830	0.343204	0.251237	-0.14174	3.57063	3.55029	-0.356312	5.26484	5.50984	2.46692
AT4G34850	0.987608	-0.23441	-0.0993174	2.78927	1.51263	1.06945	4.17595	1.56427	2.91425
AT1G33055	0.0506201	0.00136611	-0.0492943	1.09455	1.1465	-1.22378	2.67843	1.5284	0.4127
AT4G05100	0.156263	0.100209	0.173899	1.45745	1.66109	0.196279	2.54594	2.77252	1.21094
AT1G12064	2.15643	0.585314	1.22089	6.93698	6.65817	3.14153	8.44972	7.39015	3.20379
AT3G09785	3.16684	0.96213	-0.965004	6.67662	5.47787	3.04806	9.47005	7.38125	5.01418
AT1G30190	3.0446	-1.48006	-0.904236	7.78374	6.17337	-0.310719	9.82344	7.53033	1.2387
AT3G13784	6.40303	4.66659	-0.0166542	2.50374	1.54782	-2.27578	7.90347	5.25036	0.976382
AT5G03435	-1.15133	-1.09773	-0.175954	2.57674	1.99521	1.73638	4.67693	1.97335	2.44827
AT3G27025	1.12726	0.680278	0.368552	1.92532	1.58664	1.88836	4.7194	3.13177	3.10034
AT2G34610	0.567004	0.139888	1.56782	1.98598	1.56554	0.477819	3.61816	2.96817	2.55017
AT3G50940	2.98253	0.523183	-0.630366	2.65523	0.0110839	-0.578983	5.33848	0.959856	0.840751
AT3G04000	0.230565	0.355582	0.452509	1.07893	1.29609	0.842001	2.13436	1.62017	1.47887
AT1G68320	0.927268	0.389714	-0.471592	2.41161	2.11343	-0.288581	4.59662	3.4782	0.00733805
AT1G61460	-0.0720703	-0.167706	0.316602	1.09427	0.520997	0.498854	2.26337	0.359832	0.23797
AT2G03020	1.01965	-0.0464253	-0.0471804	1.12477	1.27714	0.705973	2.61484	1.34445	2.19298
AT1G49450	0.436451	-0.166933	0.724305	2.91461	2.51333	1.44726	4.15945	3.75469	2.73534
AT2G00730	-0.975429	0	0	5.44469	6.31818	4.44472	7.4716	7.09627	5.60685
AT1G52690	-0.498532	0.130362	0.405859	3.25996	4.15247	2.14114	4.99127	6.06366	2.59895
AT3G47420	0.54448	0.143906	0.0365645	1.07816	1.37304	0.873638	2.6455	1.59546	1.4891
AT1G75030	0.259132	-0.0353905	-0.00155157	1.13034	0.981434	-0.587163	2.36801	2.12187	0.428685
AT5G59845	0.236671	0.0744505	-0.133327	1.12307	1.12923	0.714654	2.43318	1.81542	1.26883
AT1G69540	2.19578	0.496858	0.30458	2.65422	1.48898	0.574067	3.82555	2.74781	1.77537
AT5G52300	0.365528	0.308473	0.529937	1.29141	1.17434	1.53926	2.51059	2.20136	1.63305
AT2G21320	0.800313	0.760308	0.240505	1.56767	1.29584	0.884129	2.59401	2.00825	1.2306
AT4G28110	0.0550476	-0.216912	-1.01945	1.47871	1.11494	-2.23149	4.53728	3.71456	2.3075
AT1G58120	0.275689	0.0831946	1.24156	2.74999	2.46486	-0.752296	4.0648	3.63001	-1.08576
AT3G60710	0.724115	-0.318186	-0.803682	1.92662	3.18585	0.417539	3.71539	2.55576	0.551502
AT1G64340	0.948161	0	1.85141	3.6583	4.00839	0	9.07179	7.43271	4.09014
AT5G01380	0.046091	0.299241	0.0529018	1.19386	1.29778	-0.934667	3.3262	3.39208	0.622216
AT4G23496	1.47326	1.40023	0.56163	1.18378	1.07854	0.528125	2.53906	2.47514	0.875718
AT3G21890	0.793182	-0.744259	-0.14146	1.97038	1.86235	-0.364991	3.40192	2.8344	0.241785
AT2G18550	-1.59513	-0.181967	-0.540846	1.5218	1.40115	-0.304428	4.76008	5.42858	-0.0497843
AT4G10500	0.693537	-0.0944271	0.860549	1.02496	0.266382	0.269897	2.83144	1.69464	1.23633

## Sheet: 0_+ (n=185)
id	WT.PvsNHS.lfc	hsfa2.PvsNHS.lfc	cdk8.PvsNHS.lfc	WT.TvsNHS.lfc	hsfa2.TvsNHS.lfc	cdk8.TvsNHS.lfc	WT.PTvsNHS.lfc	hsfa2.PTvsNHS.lfc	cdk8.PTvsNHS.lfc
AT5G41990	0.030629	-0.0763446	0.00579532	0.946647	0.518531	0.530557	2.74547	0.952749	1.84373
AT3G18850	0.269964	-0.137814	-0.204066	0.670299	0.0505422	-0.404424	4.14546	0.451801	1.58252
AT5G67540	0.196458	0.0678839	0.0136352	0.663512	0.0549435	1.00337	2.56019	0.596235	2.19776
AT1G77590	0.190151	0.0804203	-0.071148	0.946741	0.722688	0.715428	2.9089	0.951402	1.53094
AT4G31670	0.174542	-0.0322262	-0.0302248	0.798499	0.62606	1.05217	2.00211	0.93434	1.80753
AT5G08380	0.518433	0.0472442	0.389385	0.741769	0.589714	0.909395	3.01184	1.08114	2.43341
AT2G27820	0.0802281	-0.0605982	0.121464	0.712254	0.643826	0.784006	2.97701	0.540746	1.47482
AT4G30480	0.0375579	0.104869	0.0645601	0.545937	0.37951	0.716689	2.26443	0.576636	1.68655
AT3G60250	-0.134826	0.0452496	-0.124966	0.872939	0.33258	0.70718	2.71827	0.931334	2.16476
AT4G38020	0.72502	0.176087	0.342162	0.742722	0.679696	0.751603	1.87708	0.87538	1.49776
AT5G37380	0.0228431	-0.0649884	-0.0469589	0.785002	0.50452	1.06125	1.8631	0.82885	1.67887
AT5G10190	-0.0594956	-0.0885294	-0.0669438	0.759485	0.376178	0.509533	2.14777	0.509603	1.15182
AT5G11020	0.0322421	-0.00184732	0.08975	0.0285854	-0.0468827	-0.139778	1.77988	0.117597	1.07364
AT5G62620	0.0198734	-0.123665	0.0953564	0.998917	0.37736	0.712464	2.07948	0.982504	1.63744
AT4G14170	0.153324	-0.131068	0.0111069	0.81039	-0.313956	0.739954	4.08088	0.331641	2.5734
AT2G29740	0.1459	-0.0707613	0.0862792	0.522927	0.314432	-0.266615	2.95244	0.992117	1.87106
AT3G15080	-0.0405291	0.395609	0.0132318	0.712462	0.498854	1.20809	1.9551	1.07072	1.84599
AT4G08590	1.23912	0.37335	0.348175	0.849945	0.974895	1.10796	2.41926	1.52021	2.1419
AT1G23330	0.296811	0.0221108	0.140879	0.468887	0.0822523	0.101827	2.3042	0.639798	1.07197
AT4G26455	0.179148	0.190283	0.133727	0.477449	-0.183826	0.75938	1.64218	0.415999	1.62103
AT1G49820	0.0422821	-0.111117	0.0305675	0.542323	0.465126	0.584641	1.60283	0.310915	1.02673
AT5G34853	0.0452541	-0.168298	0.0671401	0.690505	0.442336	1.1897	2.08211	0.669857	1.93421
AT1G68585	0.157916	0.208575	-0.196653	0.937978	0.810003	1.06954	2.99986	2.15355	2.95306
AT5G16140	0.135684	0.0585976	0.221668	0.75646	0.839927	0.798493	1.99727	1.07332	1.22429
AT1G22040	-0.110424	-0.114081	-0.15349	0.181285	0.0783827	0.398242	1.37865	0.304724	1.10381
AT4G25225	0.0456	-0.0508313	0.344055	0.594704	-0.0470467	1.09766	2.77354	0.93406	2.94793
AT4G00500	0.161792	0.019977	0.0271746	0.674552	0.169136	0.737262	1.94051	0.580165	1.57961
AT5G26660	0.31394	-0.0457025	0.47973	-1.32005	-1.63575	-0.26145	2.09867	-1.12679	2.06145
AT3G51790	-0.222583	-0.14003	-0.11511	0.944314	0.744417	0.747542	2.01757	1.56509	1.94809
AT1G03970	0.0220822	0.0856749	-0.155883	0.58672	0.206001	0.881631	1.87944	0.996335	1.81368
AT1G24095	-0.302796	0.00237241	0.27642	0.846608	0.706016	0.903022	2.25403	1.02594	1.88882
AT1G25425	-0.0416317	-0.445807	-0.356251	-0.638581	-0.819043	-1.16218	2.57854	-0.838517	-0.0454977
AT5G24390	0.212149	-0.0114765	0.147373	0.921398	0.34037	1.58475	2.39387	0.575115	2.47548
AT3G14230	0.0724794	-0.0683489	-0.0528586	0.293235	0.159412	0.406539	1.35034	0.518587	1.0748
AT5G62200	-0.0123793	-0.157794	-0.131779	0.346679	0.224376	0.248177	1.61491	0.720184	1.19406
AT5G44080	-0.0110387	0.0151545	-0.0295851	0.285695	-0.149061	0.32651	1.40279	0.450303	1.12332
AT1G09850	0.105327	-0.0596549	0.0406182	0.601043	0.433809	0.414133	1.6034	0.702885	1.20734
AT2G41835	-0.0983517	-0.106793	0.0487705	0.706904	0.332126	0.65651	2.35566	0.297675	1.67932
AT5G56750	-0.0119327	-0.0487505	-0.0658172	0.0209623	-0.175068	-0.323023	1.27423	0.300592	0.758609
AT2G21880	0.0616676	-0.254489	-0.160731	0.823844	0.600866	0.641849	1.9595	0.526781	1.02225
AT5G45275	0.260423	0.172261	0.0316355	0.207566	0.0986159	0.643412	1.74015	0.534589	1.60131
AT5G58320	0.28552	0.248044	0.0962581	0.125437	-0.294375	-0.37999	1.90806	0.572175	0.489909
AT3G44716	-0.254164	0.389389	-0.0285907	-0.0189409	-0.0470854	0.644086	2.54867	0.425119	2.35232
AT2G43900	-0.0391349	-0.128175	0.164505	0.0479332	0.0016658	0.215991	2.83027	-0.0132133	1.17507
AT4G27350	0.0591703	0.0405188	-0.0913041	0.556866	0.525312	0.216685	1.70808	1.05986	1.38432
AT5G37500	0.474564	0.00219657	0.246043	0.965023	0.510289	0.176402	2.06911	1.22601	0.883112
AT5G43403	-0.0227181	0.171598	-0.0310651	0.750309	0.624529	1.05101	1.91525	0.660625	1.66626
AT1G77290	-0.101417	0.0346475	0.0224342	0.415384	0.266605	0.404858	1.60012	0.705314	1.01623
AT5G66550	0.0728424	0.195512	0.116984	0.460565	0.171159	0.241815	1.86809	0.41591	1.00728
AT1G72430	0.0740371	0.0749796	0.0695492	0.481218	0.441481	-0.907332	1.61027	1.24771	-0.503395
AT4G26480	-0.0826304	-0.21265	-0.116038	0.0925649	-0.0325244	-0.0519365	1.43956	0.146807	0.283988
AT1G64840	0.0459303	-0.206393	0.0370872	0.126293	-0.242176	0.388844	1.21186	0.0758605	1.03204
AT5G37710	0.0573693	-0.0108121	-0.155362	-0.00568761	-0.336756	-0.674044	1.61249	0.450864	0.601571
AT1G75390	0.177935	-0.0383314	-0.204683	0.944673	1.02403	-0.034861	2.10956	1.60948	0.586881
AT5G55050	0.11698	-0.208695	0.118446	0.972753	0.768722	-1.04138	3.76103	2.05512	0.0951197
AT5G01390	0.0470255	-0.0452853	-0.104078	0.0132728	-0.282866	0.131213	1.07248	0.177526	1.14094
AT1G18300	0.0474467	0.137553	0.0727139	0.572362	0.22956	0.455104	1.71906	0.927343	1.34469
AT3G06270	0.061137	-0.00555036	-0.0349258	-0.389382	-0.925526	-0.116294	1.34347	-0.000350265	1.04853
AT1G72750	0.199959	0.160987	-0.26932	0.735337	0.560013	0.143103	1.78847	1.45117	1.12058
AT5G10800	0.101826	0.0449827	0.132243	0.478029	0.617874	0.754747	1.73979	0.683292	1.24393
AT2G16250	0.167075	0.00636725	0.155449	0.904219	0.579106	1.13269	1.98654	1.09374	1.84802
AT1G70230	0.595242	0.306131	0.227346	-0.314242	-0.301131	-1.09361	1.6444	-0.169933	0.0747375
AT2G02220	-0.00854198	-0.122529	0.0586576	-0.102705	-0.547986	0.137953	1.6852	-0.0570744	1.35327
AT3G61900	0.0183343	0.169158	0.279938	0.0853141	0.28493	-0.0290597	2.25357	0.782545	1.20362
AT5G42146	0.510798	0.149194	-0.0235158	0.995259	1.11529	-0.163053	2.13882	1.84613	0.985194
AT4G17245	0.0221392	-0.0439861	-0.301681	0.68757	0.694181	-0.677354	2.00992	1.08259	-0.285162
AT4G14740	-0.0134576	-0.074159	-0.00246561	0.213033	0.310926	0.0554256	1.47939	0.47524	0.24626
AT1G21740	-0.0086752	-0.00781131	0.100787	0.465525	-0.196717	-0.0264455	2.30214	0.488788	0.87663
AT2G24120	-0.0159847	0.0528941	0.194439	0.512134	0.493521	0.850322	1.71469	0.701468	1.45433
AT4G18280	0.200132	-0.0154062	-0.0637657	0.592737	0.403118	0.26613	1.65328	1.41099	1.18179
AT5G47250	0.0316303	0.0193604	0.377674	0.477878	-0.389993	0.496	2.35618	-0.0255694	2.01621
AT2G01740	0.259372	0.136491	-0.285147	0.415343	0.0311646	0.584904	1.94732	0.583702	1.50489
AT5G12280	-0.268852	0.0410485	0.405125	0.22192	0.155358	-0.19388	1.7477	0.282145	1.3288
AT5G22860	0.270503	0.0806247	0.21076	0.359548	0.49399	-0.188075	1.44619	1.03184	-0.0552307
AT1G55200	0.212775	0.172172	-0.198628	-0.302842	-0.271675	-0.491445	2.00368	0.252595	0.827021
AT5G43210	0.142947	-0.225407	0.0462703	-0.0923913	-0.377129	0.392658	1.48694	0.402397	1.1749
AT1G75730	0.185596	-0.138002	-0.121105	-0.0623435	-0.349766	-0.763784	1.81882	0.531088	0.621483
AT3G16380	0.614699	-1.13306	2.31569	1.03579	-0.313426	2.32123	4.24169	1.74567	4.12832
AT5G10100	0.137565	-0.254599	-0.0659	0.827548	1.04471	0.0575992	2.19774	1.59014	0.689354
AT4G20350	-0.215926	0.531782	-0.16027	0.078063	0.357346	-0.106961	3.34177	0.759935	1.36723
AT4G01970	0.71374	-0.286392	-0.0603948	1.10412	0.818229	0.733162	5.01047	1.7987	1.8911
AT5G65470	0.0182128	-0.170332	0.223741	0.105594	0.0036372	0.118066	1.16918	0.736918	0.982764
AT4G18700	0.215086	0.100967	0.0866726	0.213462	0.0342023	-0.561711	1.46708	0.953688	0.443744
AT2G18630	-0.0190108	0.0832329	0.0786448	0.11172	0.301086	-0.170606	1.15945	0.459254	0.686215
AT1G13340	0.114145	0.157317	-0.1803	0.620058	0.369809	0.363044	2.16647	1.29978	1.67052
AT1G70090	0.00562053	0.000729628	0.0819428	-0.261663	-0.563923	-0.331463	1.00722	0.390952	1.14459
AT5G14760	0.387927	-0.147631	-0.041207	0.831077	0.725603	0.976171	1.95731	0.951944	1.36631
AT5G40830	0.0740122	-0.0513729	-0.0476373	-0.130789	-0.147434	0.0775719	1.08394	-0.124173	0.91443
AT1G32090	0.330063	-0.124226	0.266973	0.354223	0.290275	0.566575	1.41502	0.867923	1.27007
AT4G09560	-0.239086	-0.348789	-0.37274	0.0330276	-0.223024	-0.010595	1.26972	0.162662	0.996206
AT3G26320	0.295841	0.147457	0.0274051	0.831859	0.88225	0.615039	1.95295	1.33949	0.869154
AT2G31865	-0.0147985	0.0481515	-0.378415	0.194438	0.508367	-0.352356	2.1415	0.991136	0.417464
AT1G35115	-0.0445741	0.063943	0.043742	0.853551	0.56957	0.914707	1.86812	1.16975	1.39809
AT5G52100	-0.00541402	-0.0423435	0.0958777	0.0256024	-0.0318051	0.219081	1.02789	0.37405	0.981466
AT5G10336	0.232361	-0.549024	0.617565	0.96641	0.326048	1.84615	2.22727	0.717379	1.56352
AT3G03990	-0.0945804	-0.0833305	-0.0856814	0.0442049	-0.225023	-0.572267	1.05918	0.334581	-0.0693262
AT4G37530	0.437224	-0.0383602	0.183337	-0.109288	-0.374025	-0.93734	1.46484	0.264832	-0.226146
AT2G16660	-0.119412	-0.209091	0.143633	0.624758	0.236132	0.307038	1.63872	0.726544	0.759277
AT3G07210	0.00869881	-0.146921	-0.0107283	0.214495	-0.00721035	-0.0763311	1.23496	0.18472	0.580771
AT4G32480	0.134825	0.0958362	0.157758	0.110206	-0.154035	-1.43354	1.78856	0.577911	-0.499102
AT1G11160	-0.0290284	0.144557	-0.00821635	0.517967	0.501201	0.632464	1.59072	0.400114	0.634328
AT1G33770	0.600172	0.0116368	0.628183	-0.543418	-0.305585	-0.466861	2.61545	0.897471	1.75968
AT5G51050	0.263729	-0.0628119	-0.0373146	0.46268	0.169835	-0.177231	1.76209	0.926701	0.537433
AT5G05965	-0.304656	-0.260553	-0.261287	0.135766	-0.263028	-0.597704	1.5985	-0.815429	-1.09416
AT1G05330	-0.865098	0.505454	-0.33936	-1.05016	1.91645	-1.64358	2.59222	1.23473	2.31712
AT1G23550	0.128342	0.263653	0.612069	-0.45132	-0.802352	0.434	2.20613	0.260595	1.63442
AT3G09085	-0.487757	-0.0407164	-0.294567	-0.733546	0.384772	0.349616	1.61593	0.96262	1.18685
AT2G46720	0.429469	0.0791301	0.247499	-0.35547	-0.638887	-2.32059	2.03285	0.294148	-0.133391
AT5G37240	-0.161334	0.832641	0.127063	1.04784	1.28637	0.973472	2.58208	1.83841	2.63711
AT4G31405	-0.666271	-0.289462	-0.257168	0.903634	1.36521	2.4645	1.91556	1.62621	1.73738
AT2G04795	0.331113	0.364846	-0.00883445	-0.0721626	-0.159462	-1.70056	1.45354	1.17673	0.257076
AT5G06510	-0.517552	0.68903	-0.277423	1.01834	2.11234	-0.991275	2.67473	3.74223	0.547317
AT1G23040	-0.310688	-0.194122	-0.11576	-0.245709	0.274405	-0.289133	1.28141	0.428739	0.324592
AT5G56050	-0.202783	0.37872	-0.222001	0.277968	0.562555	-0.930596	2.22996	1.52934	0.0906125
AT3G61890	-0.0660327	0.367849	-0.00843252	0.246518	0.103823	-0.94185	1.64779	1.94048	-0.476673
AT5G18850	0.098494	-0.0584514	0.126594	0.202901	-0.00449434	-0.190723	1.77471	0.771423	0.914265
AT2G30790	0.359647	0.291984	0.2901	-0.267402	-0.465803	0.00774752	1.37971	0.314724	0.622841
AT5G66110	0.370461	-0.640358	0.226879	-0.422038	-1.02991	-1.38012	1.62814	-0.0427513	0.81973
AT4G27360	0.991526	0.00126239	0.95856	2.60433	3.1522	4.03084	6.64902	3.68416	5.31701
AT5G49700	-0.0560795	-0.060125	-0.336901	-0.0153155	0.21459	-1.77886	1.47035	1.16698	-0.704301
AT5G00980	-0.427536	-0.486435	-0.0712377	0.449502	0.376554	0.43995	1.49273	0.81487	1.36342
AT3G14780	-0.249826	-0.199052	-0.0358009	0.710065	0.970283	-0.895807	2.17642	1.81701	-0.118964
AT5G25110	0.257493	-0.0358873	0.10598	0.289229	0.0427728	-0.246327	1.81549	1.48327	1.07789
AT1G76220	0.544027	0.851834	0.353696	0.661414	1.04258	-1.82633	3.05748	2.0257	0.300629
AT3G58100	-0.0507459	-0.181413	-0.0328198	-0.451656	-0.384492	-0.300136	1.35892	-0.222492	0.386302
AT5G15950	0.259124	0.257603	-0.166209	0.607224	1.4626	-0.211699	1.7001	2.16825	0.1501
AT3G19580	-0.327283	-0.284341	-0.0635156	0.626616	0.459468	-1.19608	2.18697	2.36446	0.233554
AT1G73340	0.212354	-0.262338	0.0807548	0.1197	-0.426203	-0.173326	1.63177	-0.339541	0.589651
AT5G46140	1.78569	-0.65576	-2.08624	-0.105716	0.142447	-1.47934	4.52327	1.80155	-0.180233
AT4G27460	-0.376003	-0.404492	0.0208026	0.500134	0.195096	-0.168926	1.69618	0.131116	0.883076
AT1G12420	0.157907	-0.0726338	0.00187769	-0.641724	-0.421168	-1.02033	1.53828	1.09029	-0.479871
AT3G30210	-0.338696	2.57745	0.00732501	0.456112	2.14307	-0.882989	4.75256	6.40283	2.08616
AT5G47600	0.70683	0.337597	-0.129517	0.846227	1.06552	0.0540371	2.06078	0.826991	0.627939
AT4G39700	-0.0152956	0.478359	-0.452848	1.34027	1.615	-1.72602	3.14003	3.46127	-0.387299
AT1G04220	0.246859	-0.347911	-0.458293	0.614816	0.576132	-0.113934	1.88841	1.82059	0.465491
AT5G43980	-0.23868	0.72465	0.523083	0.185017	0.568241	0.0868452	1.3612	0.967868	1.05714
AT2G28570	-0.0596784	0.144026	-0.430368	0.649728	0.825565	-0.225574	2.19847	0.183514	-0.71416
AT4G22760	0.40463	0.021853	0.266272	-0.37684	-0.597918	-0.0730584	1.5852	-0.643123	1.51209
AT4G12050	-0.167849	-0.131934	0.167499	0.0108715	-0.446451	-1.35317	1.0194	-0.0202121	-0.36751
AT4G34560	-0.0648963	-0.0144096	-0.132203	-0.82864	-0.939894	-2.93413	0.957344	0.423033	-0.668962
AT5G07820	0.209061	0.0440136	0.0889227	-0.126282	-0.456886	-0.339379	1.40027	-0.550309	-0.334689
AT5G24080	-0.233439	1.12744	1.85496	1.15955	0.813899	3.0258	4.83993	5.12089	3.84332
AT1G73810	0.406489	0.104681	0.290794	-0.282161	0.0510564	-0.771763	2.37252	0.958799	0.364488
AT1G17950	0.241699	0.113117	-0.17046	0.185406	0.638312	-0.07992	1.83228	1.72197	0.286162
AT3G26960	0.582044	0.00165493	0.381381	0.448622	-0.183485	0.159074	2.62304	0.691198	-0.107993
AT4G08570	0.951639	0.497467	0.450608	0.910981	0.571834	0.401152	2.30165	1.41713	1.16569
AT3G01080	0.10203	0.48746	1.18781	0.531154	0.0807255	0.579701	2.48573	0.878407	2.24273
AT3G62990	0.55015	0.727096	0.755583	0.012041	1.34332	-0.729489	3.27115	3.47367	1.3417
AT1G21210	-0.599859	-0.263931	-0.649968	0.275202	0.692786	-0.0480672	1.6702	0.69406	-0.408396
AT3G51860	0.0394766	-0.0735758	-0.0790358	0.110147	0.140558	-0.255158	1.19765	0.402108	-0.166128
AT3G47540	0.126983	0.308863	0.256128	0.334901	0.705274	0.169425	1.3422	1.39462	0.345408
AT3G13850	0.480488	-0.37218	1.00542	1.07156	0.642901	3.91482	3.6022	2.54663	3.83564
AT2G34020	0.420905	0.178307	0.241126	-1.59186	-1.55665	-1.43617	1.7105	-0.0279997	-0.124772
AT1G76350	-0.0631543	-0.305952	0.00257146	-0.275895	-0.211292	-0.0868332	1.05784	0.249147	0.564536
AT5G10300	-0.0271972	0.11006	0.145922	0.304426	0.256816	-0.0810807	1.45041	1.52857	0.0824524
AT1G61610	-0.431218	-0.00199081	0.714012	-0.19573	0.956419	-0.293685	2.10978	-0.848996	0.439851
AT2G29380	-0.529292	1.31754	0.178716	1.27523	3.33911	0.49709	4.68045	5.9887	1.62245
AT4G18830	0.251281	0.952357	-0.161825	-0.269682	1.17813	-1.19262	1.74012	1.60382	-0.0609716
AT1G26780	-0.449484	0.142118	-0.156604	-1.01517	-1.54282	-1.79136	0.788833	0.1547	-1.01971
AT3G49690	-0.178004	-0.424307	0.144935	-0.0619869	-0.161145	-0.308071	1.31298	0.806848	1.125
AT3G25620	0.426004	0.0190342	0.410252	0.182923	0.337654	-0.603277	1.53894	1.13313	0.588771
AT3G48510	-0.490517	-0.354429	-0.0166452	0.637067	-0.998088	-1.07599	2.62764	1.82248	1.28992
AT4G15280	-0.381347	0.261702	-0.189739	-0.233108	0.144539	-1.35195	1.07696	-0.0527259	-1.54988
AT2G39350	0.128775	-0.0491601	-0.0328137	-0.0583113	-0.0539538	-1.42064	1.60362	1.18856	-0.550527
AT1G68795	-0.0240827	-0.172082	0.247854	0.287839	-0.360078	-2.93365	1.42501	1.54457	-0.568485
AT1G63090	-0.140291	0.0498676	-0.216213	-0.434737	-0.633014	-1.76549	0.875382	0.222109	-0.576279
AT5G03010	0.281098	0.90078	0.374391	-0.0879959	1.14549	1.63962	1.98873	2.33471	2.71453
AT3G55090	0.120996	0.0106276	0.260166	-1.16363	-0.757622	-0.747998	2.04089	1.5362	0.194286
AT1G63720	-0.48047	-0.373101	-0.174364	-0.550203	-0.0775449	-0.394598	0.601737	0.211301	0.500481
AT5G53870	0.158414	-0.248585	0.308703	-0.150788	0.647944	-0.256856	1.79582	1.66029	1.01298
AT1G35112	-0.716949	0.340944	1.32596	0.213226	1.09355	1.61137	1.63372	1.45706	2.56167
AT5G19110	-0.162389	0.133781	0.191327	-0.186119	-1.08799	-0.642336	2.10607	-0.219079	-0.158358
AT5G40800	0.377066	-0.154153	0.210879	0.673346	1.12071	-0.248336	2.13325	2.83446	0.23401
AT1G49130	-0.112648	0.236705	0.271422	-0.272311	-0.447288	-1.0627	0.979549	0.0136539	0.0319427
AT4G31230	0.537659	0.182564	-0.574572	0.12442	0.360233	-0.122468	1.80632	0.380734	0.179978
AT3G25710	-0.24309	-0.189384	0.00685675	-0.423401	-0.236502	-1.76466	0.981489	0.991749	-0.461586
AT2G38250	-0.0904222	0.0389974	-0.199228	-0.235503	-0.297878	-0.4732	0.910962	0.458777	0.580461
AT3G05650	0.121327	0.403969	-0.0498249	0.156451	0.0599142	-0.469669	1.22865	0.300314	0.247326
AT3G27250	-0.112952	-0.00964256	-0.00342444	-0.489876	0.0177875	-0.373043	1.234	1.57636	0.341156
AT5G03620	0.873923	0.0763287	0.277604	-0.395858	-0.575508	-0.240095	1.95615	-0.283012	0.307115
AT5G02460	-0.0285277	-0.036321	0.00739358	-0.272467	0.245823	-0.774118	1.18089	0.915371	-0.792557
AT1G76230	0.355324	0.00385099	-0.916654	-0.545694	-0.0295689	-0.473128	2.43742	1.39809	-0.0964204
AT2G37900	0.379455	0.422804	0.404807	0.335245	-0.229785	-1.15428	1.65949	1.14853	-1.25179
AT5G63350	-0.606153	0.281689	-0.414652	0.663797	0.704572	0.239923	1.72577	2.28161	1.44968
AT4G14180	0.17386	-0.169896	0.365432	0.122585	-0.60247	-0.114866	1.57753	-0.58677	0.00938487

## Sheet: early HS (n=1813)
id	WT.PvsNHS.lfc	hsfa2.PvsNHS.lfc	cdk8.PvsNHS.lfc	WT.TvsNHS.lfc	hsfa2.TvsNHS.lfc	cdk8.TvsNHS.lfc	WT.PTvsNHS.lfc	hsfa2.PTvsNHS.lfc	cdk8.PTvsNHS.lfc
AT3G44110	0.0226426	0.0205955	-0.064135	4.1259	4.08995	3.61611	4.15554	4.29282	3.89101
AT1G62740	0.24877	0.000753382	0.220451	4.15303	3.92777	3.70364	4.14181	4.17134	3.95963
AT5G28540	0.334784	0.182073	0.125805	3.63186	3.34359	3.24646	4.09832	3.46626	3.61408
AT4G22350	0.211272	0.236258	0.157887	3.27148	2.89283	3.15599	4.1369	3.34117	3.95505
AT4G00550	0.0725569	-0.180015	0.136029	3.32481	2.62374	3.08965	3.93722	2.5293	3.52254
AT5G11680	0.315102	-0.069067	0.0630573	3.9761	3.56821	4.15633	4.40751	3.96249	4.7143
AT2G36460	0.208443	0.0389789	-0.0440487	4.78038	4.70965	3.98916	4.95551	4.88158	4.16702
AT2G33590	-0.0350655	0.016318	-0.0212408	4.37099	4.25264	4.51536	4.48233	4.70528	5.005
AT4G15420	-0.0324603	-0.0332154	0.0957929	5.72048	5.62913	4.4499	5.10286	5.67202	4.52913
AT1G01720	-0.215861	-0.0628034	0.00528482	5.75803	5.74792	4.6786	5.00837	5.23356	4.13052
AT1G79920	0.0654842	-0.0892679	0.102288	5.55264	5.57806	4.99813	5.28925	5.60714	4.92569
AT3G12050	-0.0131528	0.0303984	-0.0953054	5.74842	5.74647	4.79672	5.43042	6.07669	4.84217
AT4G26780	0.0569751	0.261179	0.119589	5.82347	6.07452	5.41456	5.69615	6.00866	5.61479
AT3G51910	-0.255004	-0.237716	-0.0194184	7.63523	7.69968	5.30031	5.76172	6.94383	4.82421
AT3G15340	-0.419365	-0.358727	-0.186818	7.1388	6.70589	5.60411	6.64418	6.53986	5.49902
AT3G25230	0.175822	0.0961953	0.203733	6.48126	6.60254	5.57341	6.07088	6.56083	5.36315
AT5G47830	0.245806	-0.0997998	0.1054	5.59469	5.55806	5.57539	5.5046	5.93424	5.87395
AT4G02550	-0.0457128	-0.154342	-0.158254	5.23009	4.93703	5.40784	5.32657	5.18878	5.712
AT4G17250	0.292623	-0.0301049	0.206397	4.6614	4.27743	4.25052	5.48812	4.61459	5.10707
AT5G56030	-0.15225	-0.240398	0.100415	6.941	7.06687	6.22805	6.34031	6.70054	5.78257
AT4G36990	0.371216	0.280222	-0.0640266	6.13603	6.34529	4.35578	6.12937	6.37949	4.86104
AT1G07350	0.296884	-0.177935	0.253147	6.48702	6.4355	6.1961	6.1407	6.51048	6.25976
AT3G09440	-0.509638	-0.489368	0.0200073	7.50564	7.51874	6.53411	6.69537	7.06714	6.02941
AT2G25140	0.341216	-0.115614	0.137859	6.94651	6.86541	6.59392	6.78556	6.91967	6.71847
AT5G09590	0.166857	0.14326	0.292283	7.68885	7.89102	7.39082	6.99226	7.56412	7.02838
AT5G15450	0.797437	0.11965	0.505812	7.25518	7.23643	7.02782	6.92183	7.0737	6.80866
AT2G01390	-0.00978006	-0.130143	0.178005	6.35653	5.33068	5.48368	6.82644	5.15885	5.78187
AT5G35320	0.232564	-0.214971	0.184665	7.459	7.34715	7.24138	7.01232	7.3093	7.12274
AT1G30070	0.683352	-0.278823	0.585228	7.70807	7.88933	7.43963	7.45195	7.73742	7.47267
AT3G16050	-0.32269	-0.251514	0.292598	8.2489	8.44057	7.36833	7.51486	8.16722	7.2175
AT4G21320	1.7466	0.165018	0.832092	6.9673	6.93137	6.95993	7.38857	7.56708	7.66831
AT5G12110	1.80514	0.440722	1.38238	7.62132	7.79544	7.8158	7.72419	8.23419	8.25103
AT5G47610	0.535039	0.340472	0.162527	8.33036	8.31074	6.81394	8.93461	8.52523	7.31829
AT1G67360	0.345769	0.0424413	0.319029	8.38706	8.33745	7.3452	8.57792	8.43377	7.93802
AT3G08970	0.779131	-0.544358	0.918634	9.33035	8.4835	9.43119	9.28078	8.67216	9.83417
AT2G47180	2.29569	0.521023	1.57753	8.97912	8.53693	7.49124	9.61747	8.79163	8.60074
AT5G37670	2.14377	0.596705	1.12861	10.3653	10.5688	8.66158	10.3423	10.8117	9.26045
AT1G03070	1.29711	-0.195091	0.942866	10.2434	10.0052	8.82868	10.9154	10.167	9.79182
AT5G13200	-0.149277	-0.00608052	0.436225	6.76958	6.62428	6.32277	6.59317	6.12562	6.25958
AT3G53230	-0.237316	-0.430207	-0.128066	5.14369	5.18748	3.83595	4.9264	5.5995	4.16593
AT2G32120	1.48673	-0.268335	1.06346	9.8303	9.55797	9.34135	9.51994	9.53808	9.429
AT1G26800	-0.695185	-0.188448	-0.278723	5.15959	5.14909	4.31164	4.68208	5.28396	4.37458
AT2G20560	0.98096	-0.567451	0.635669	9.66953	9.66302	8.9861	9.45045	9.65726	9.12455
AT5G58070	0.525002	0.15344	0.103594	5.07795	4.94803	3.94511	5.12182	5.16041	4.33881
AT4G09150	0.0574347	-0.254895	0.127984	3.79925	3.6353	3.80514	3.92473	4.02595	4.12114
AT1G21550	0.602496	-0.340348	0.118379	7.28406	7.05827	4.03639	8.06038	7.52243	5.06019
AT1G66510	0.205844	0.130025	-0.00705499	4.51692	4.41924	4.56136	5.28172	4.98715	5.4047
AT5G22060	-0.0644052	-0.0759256	0.014792	3.67069	3.64948	2.93509	3.51376	3.87776	3.1425
AT5G25450	1.58889	-0.638479	1.19834	9.3385	9.12417	8.85447	9.10793	9.3616	9.14991
AT2G46240	0.242702	-0.451299	0.820982	9.92898	9.62558	9.91487	9.23029	9.07377	9.2854
AT4G26270	0.481464	0.0587983	0.405024	5.47161	5.28307	4.45366	5.55091	5.66699	4.78736
AT5G42150	0.0672229	0.15771	0.17271	3.94476	3.89528	4.19159	4.52489	4.30733	4.77788
AT3G59520	-0.0213181	0.0488917	0.101365	3.50934	3.31588	3.2583	3.88517	3.38535	3.67833
AT5G51740	0.265985	-0.010634	0.190533	3.91825	3.45969	3.34092	3.82786	3.61532	3.58437
AT1G14360	0.0126661	-0.00224332	-0.0981964	3.47472	3.25306	3.27801	4.1026	3.629	3.97261
AT1G20640	0.111801	-0.0463273	-0.00915916	4.2718	4.14123	3.10514	4.02424	4.06656	3.35405
AT1G73480	0.131866	0.251627	-0.0471151	3.98901	3.82797	2.89878	4.43282	4.28013	3.40968
AT5G35460	0.234833	-0.144895	0.0609339	3.07358	2.97712	2.28782	3.18264	3.23988	2.7426
AT2G37180	0.199163	-0.0910148	0.118308	4.05118	3.89512	2.68033	4.77622	4.52762	3.47351
AT1G55530	0.227068	-0.041184	0.00264134	4.6066	4.51331	3.84243	4.62909	4.69712	4.12306
AT4G27680	0.0644714	0.0357123	0.00317672	3.32729	3.13305	2.82474	3.69648	3.17798	3.12423
AT5G62020	0.376663	0.364581	0.237623	4.85793	4.8014	3.42479	4.7386	4.62734	3.89893
AT4G11660	-0.0404299	-0.439469	0.224226	5.76823	5.76675	5.63631	5.46588	5.70828	5.7603
AT5G64510	0.48816	-0.520281	0.468004	8.33672	7.97264	7.15603	8.48857	8.17571	8.04646
AT1G23180	0.265739	0.0987002	0.100396	3.60252	3.51817	3.3971	3.84808	3.88905	3.75686
AT1G11270	0.121737	-0.122661	-0.16279	6.59213	6.36891	4.8325	6.22365	6.0189	4.54231
AT1G74320	-0.0564408	0.0487836	-0.158734	3.76458	3.78561	2.90532	3.5295	4.00556	2.97905
AT5G37340	0.521951	0.20149	0.392775	5.33474	5.30858	5.5182	5.25178	5.40424	5.61969
AT5G05410	0.106908	0.0358666	0.129669	7.19674	7.35658	5.5757	5.86286	6.35824	5.42377
AT2G07739	0.226515	0.291	0.656819	7.94336	7.87261	7.77273	7.97567	7.87651	7.77582
AT3G14200	-0.216846	-0.297228	-0.319167	5.40468	5.32409	4.28898	4.79393	5.36145	4.46585
AT5G53400	-0.011476	-0.0884575	-0.0511403	3.88656	3.84276	3.19322	3.84275	4.18796	3.56334
AT1G66080	-0.232547	-0.202286	-0.249839	7.12441	7.18501	6.48628	6.57844	7.18739	6.69137
AT3G61320	-0.0770729	-0.158961	0.0643846	4.97925	4.83891	3.18402	4.55837	4.37418	2.82663
AT5G52630	-0.0495083	-0.0822496	0.123816	6.30815	6.47426	4.63821	4.62463	5.5509	3.51181
AT1G16040	0.0317915	0.139877	0.144304	3.96708	4.12646	4.92233	3.6501	4.2801	4.76016
AT5G58110	0.170389	0.0671006	-0.0270811	2.94053	3.00849	2.86174	3.09472	3.49046	3.32082
AT5G04410	-0.112527	-0.110055	-0.0806724	2.54511	2.64554	1.79611	2.35227	2.85925	2.06162
AT3G50840	-0.0278631	-0.0224578	0.0701136	2.47636	2.33293	1.47872	3.05106	2.83543	2.44624
AT3G53830	0.249759	0.0712103	-0.341284	5.26362	5.13019	4.24107	5.89663	5.81686	5.09924
AT1G08570	-0.196665	-0.0801953	-0.0758501	2.51122	2.40958	2.34165	2.78696	2.76872	2.82763
AT1G79550	0.100286	0.0200295	-0.0130213	3.18469	3.37703	3.0819	2.83437	3.36153	2.96728
AT3G07090	-0.012825	-0.0593451	0.184359	7.3226	7.42155	6.80611	6.56349	7.36207	6.67881
AT3G62260	-0.0580077	-0.01475	0.30861	5.44901	5.14112	3.51324	5.0464	5.034	4.08731
AT3G04710	0.104478	0.313773	0.291684	5.1045	5.14081	4.87576	4.88289	5.29683	4.99918
AT4G28480	-0.0658448	0.0486543	-0.0327732	2.96158	2.89657	2.64093	2.89768	3.02147	2.86056
AT3G01335	-0.0149672	-0.0572675	-0.0635296	4.87377	4.35401	3.0669	5.54464	4.54574	3.66132
AT3G09350	-0.574721	-0.891225	0.199404	8.22249	8.12824	8.00065	7.52331	7.94961	7.71125
AT1G52870	0.228946	0.167606	0.0903841	3.72583	3.63222	3.08694	4.02181	4.13894	3.71714
AT4G14300	0.273282	0.0587778	0.152023	2.24202	2.05243	2.22642	2.58089	2.36581	2.56108
AT5G03340	0.0306239	-0.184653	0.0662466	2.65217	2.45062	2.58395	3.34014	2.72788	3.02435
AT5G59720	5.62425	2.45312	2.93346	12.4555	11.9393	10.5326	12.8551	12.2166	11.0696
AT5G46210	0.10865	-0.0637994	0.0805357	1.4551	1.1403	1.31034	2.28278	1.44324	1.95403
AT5G56010	-0.210888	-0.131183	0.0171378	5.95593	6.17357	5.07413	4.48288	5.58333	4.19385
AT1G01940	0.469219	0.00900313	0.244622	4.10279	4.21986	3.09588	3.97005	4.3792	3.67003
AT2G29500	1.71104	0.0286834	1.46536	10.3742	10.5092	9.62005	10.3036	10.6469	9.98917
AT4G11740	-0.00643703	-0.0936436	0.143816	2.29973	2.06011	2.4477	3.00693	2.46125	2.99544
AT2G19310	0.674451	-0.123622	0.372865	7.00749	7.29595	5.57829	6.81091	7.46838	6.10765
AT1G09140	0.361581	0.0701515	0.181341	3.50354	3.57486	3.65267	3.71792	3.97092	3.94833
AT4G02815	0.690866	0.023038	0.15402	5.32809	5.22382	4.55675	5.47583	5.37468	5.13594
AT4G23493	2.04836	0.563809	1.32204	6.50271	6.46121	5.9984	7.10514	6.94138	7.09336
AT5G47120	-0.0612687	-0.0123509	0.0213704	4.21455	4.26451	2.53685	3.53964	4.04941	2.63143
AT5G18340	1.02448	-0.456275	0.393956	6.02004	5.53404	5.69895	6.2147	5.70144	6.30169
AT4G29330	0.0119737	-0.163103	0.0280821	4.35725	4.31881	4.13761	3.92793	4.13793	4.00728
AT1G14200	-0.609969	-0.0936107	-0.67683	5.91931	6.16909	3.97129	5.07504	5.85838	3.57715
AT4G22740	0.142895	-0.0365588	0.073443	2.71545	2.53219	2.66955	2.98776	2.94635	3.14442
AT1G62730	-0.202548	-0.217728	0.0426165	5.07859	5.35118	2.77619	3.60834	4.62767	2.35578
AT5G58590	0.0261137	0.00819182	-0.00582471	3.26665	3.20304	3.09985	3.44269	3.66639	3.4748
AT3G23990	0.10135	0.0139014	0.103286	4.04614	4.1695	3.38098	3.9573	4.23689	3.49684
AT3G11010	0.121292	-0.182088	0.153316	3.90647	3.32277	3.25466	4.04024	3.04025	2.95676
AT3G17611	0.828777	0.203554	0.0291886	7.03056	7.01273	6.00743	6.1309	6.7393	5.75526
AT5G03160	0.168873	0.163757	0.13446	2.01773	2.04496	2.43002	2.14797	2.18719	2.49798
AT1G65980	-0.0456809	-0.0149301	-0.0455853	2.1076	2.18728	1.61815	2.15615	2.39825	1.84776
AT3G58490	0.0120316	0.0198941	0.043781	3.38888	3.24425	3.70677	2.92648	3.16148	3.52173
AT2G41160	0.049429	-0.234337	0.0943494	3.06084	3.11364	3.22534	3.26625	3.61094	3.62429
AT2G45380	0.0362482	0.120207	0.0158343	2.87215	2.84334	2.58937	2.99665	3.06694	2.72329
AT3G22840	0.491458	0.604726	0.825046	9.51256	10.2847	8.37458	9.34045	10.0738	8.41088
AT2G05375	0.71233	0.63748	0.711442	7.50442	7.43633	7.11356	7.64587	7.53984	6.98263
AT1G36730	0.166601	0.0641173	0.00720654	2.27511	2.22783	1.06002	2.34781	2.54568	1.45135
AT5G51440	-0.333043	-1.09849	0.60207	10.1513	9.99251	8.62527	9.88688	9.92428	8.947
AT2G27580	-0.2131	-0.1374	0.0057862	3.59936	3.71708	3.07344	3.652	3.97754	3.47116
AT1G03860	0.218644	0.000909514	-0.00402081	1.53718	1.55992	1.50502	1.91893	1.83103	1.85303
AT1G68300	0.589918	0.063898	0.0482363	2.35442	2.30828	2.20869	2.52412	2.67452	2.57922
AT1G80480	0.146183	-0.109351	0.0544457	1.07851	1.0022	1.03493	2.06448	1.20414	1.7322
AT4G33660	0.14226	0.0601158	-0.0852294	5.42917	5.57547	3.93506	5.49978	5.66711	4.24989
AT3G57880	-0.00619689	-0.0985147	-0.00447672	3.09678	3.20719	2.35809	3.01083	3.52894	2.74299
AT5G58770	0.936072	1.00294	0.676743	5.55613	5.43044	3.83606	6.12424	6.00223	4.66358
AT4G12400	0.274703	-0.954394	0.829983	9.14968	8.94606	8.96039	9.0006	9.1105	8.98727
AT5G01990	0.0656405	-0.188251	0.156477	2.98423	2.8209	2.92724	3.67694	3.15353	3.59035
AT3G51520	0.0133871	-0.0781369	0.0328413	1.98475	1.92522	1.68503	2.51456	2.28512	2.3199
AT3G63310	0.2713	-0.22208	0.189628	3.77228	3.77806	3.27024	3.73569	3.98685	3.54331
AT4G25340	0.234401	0.35526	0.101981	4.62033	4.62106	4.52116	5.15487	5.05444	4.92319
AT2G24100	-0.00464771	-0.0187246	-0.0186082	4.48389	4.40253	3.96689	4.10184	4.34922	4.16369
AT2G26140	0.024004	0.00346942	0.0380008	3.23276	3.2552	1.30706	2.54682	3.1935	1.01616
AT3G13470	0.396071	0.278516	0.130398	4.68696	4.84757	4.65135	4.47477	5.06011	4.60716
AT1G16030	0.299526	-0.0676693	1.22574	11.5961	11.5321	10.6706	11.2366	11.2443	10.4567
AT4G02425	-0.112181	-0.162801	-0.326863	3.15345	2.89055	3.07574	3.30203	3.16492	3.57609
AT3G10020	-0.0836855	0.0392411	-0.243051	4.43381	4.37035	3.62276	4.28998	4.41207	3.79279
AT5G03990	0.273983	0.119583	0.520869	5.56563	5.62957	5.034	4.53688	5.42067	4.85727
AT3G23920	-0.0121344	0.102863	0.211805	4.10561	3.73642	2.27754	4.41748	3.77354	2.70056
AT3G26300	0.249322	0.219595	0.0616329	3.30103	3.36519	1.67333	3.37576	3.63056	2.39241
AT3G03270	0.28567	0.388671	0.0532031	4.0164	4.17839	2.549	4.31006	4.53158	3.3093
AT5G58787	0.246351	-0.0878141	0.0983604	2.90952	2.55974	2.1161	3.80455	2.94687	3.05117
AT1G10170	-0.121753	-0.242274	0.229861	4.83484	4.86968	0.88686	3.70379	4.21259	0.824428
AT2G07638	0.705832	0.274502	0.433127	6.28175	5.79517	5.9633	6.09486	5.82894	5.7635
AT1G12060	0.155289	0.151832	0.0459353	3.54387	3.61751	2.66107	3.49153	3.6104	3.17438
AT4G24413	-0.0995976	0.639787	-0.545181	7.97058	8.5374	5.20782	8.26676	8.13286	6.26455
AT5G43950	0.500595	-0.0725746	0.0663246	3.66248	3.40177	2.88368	4.35168	3.69861	3.60024
AT4G00940	-0.206149	-0.103367	0.0135603	5.02564	5.08708	1.99154	3.68067	4.46328	1.1876
AT5G41620	0.198706	0.338681	0.356088	3.14399	2.9018	3.14349	3.93247	3.22462	3.8346
AT5G64170	0.436168	0.243102	0.0473156	4.18221	4.167	3.867	4.14977	4.21098	3.96117
AT1G52560	2.14164	0.833229	1.78571	12.9924	12.9991	10.3531	13.5184	13.0596	10.8123
AT3G05030	0.186896	-0.017015	0.0637433	3.058	2.97958	1.57296	3.01012	2.89901	1.87568
AT1G29150	0.105202	-0.119084	0.160049	2.04206	1.91384	2.14599	2.11803	2.11396	2.34634
AT5G17400	-0.0648077	0.0527488	0.0551436	1.67985	1.464	1.68057	2.65928	1.88247	2.49378
AT5G66090	0.803013	-0.0341569	0.0873658	1.97723	1.85529	1.93003	2.63637	2.21364	2.54388
AT4G03940	0.327014	0.0934357	0.177278	5.1249	5.21595	3.66182	5.40954	5.16015	4.39311
AT5G61790	0.202254	0.108442	0.0659752	2.09309	1.96469	1.88508	2.32675	2.23723	2.07067
AT4G36010	-0.0443416	-0.0524814	0.0383111	4.62261	4.91211	0.0909089	3.71545	4.82072	1.4065
AT2G07698	0.486	0.599796	0.971864	5.98195	5.47548	6.2982	6.26971	5.63827	6.24295
AT1G55310	-0.189568	0.0658044	-0.0926726	2.96178	2.95424	2.52728	2.67157	2.96273	2.60481
AT1G35660	0.102525	-0.366393	0.312687	3.49795	3.44599	4.36636	3.39262	3.75972	4.35369
AT1G58170	0.785435	0.594128	1.04009	4.51316	4.41746	1.95553	5.00062	4.2825	3.00802
AT1G11100	-0.131068	-0.406234	-0.110542	4.37115	4.24848	4.29394	4.06735	4.49391	4.23616
AT1G27350	0.0674328	0.0426376	-0.280985	2.29774	2.4239	2.10742	2.40775	2.51653	2.26166
AT1G56440	0.112128	-0.0366741	-0.0256936	3.54219	3.56813	3.90551	3.56934	3.77562	3.99868
AT4G11220	0.296704	-0.14677	-0.0565182	2.12041	2.02297	2.07334	2.8245	2.56852	3.01984
AT2G07662	1.00804	0.462503	0.39714	6.79452	5.9094	5.99077	6.90297	6.06447	5.99564
AT2G07722	0.198451	1.00925	0.937542	9.37963	9.64438	9.63304	9.41068	9.58066	9.58138
AT1G72660	2.78095	-0.377726	2.57013	8.67144	8.55197	8.51292	9.4263	9.18337	9.50846
AT4G13550	0.16603	0.0350293	0.305979	1.67739	1.72859	1.99827	2.37347	2.13503	2.49139
AT1G74310	-0.256193	-0.738541	1.18339	11.4385	11.3581	10.8337	10.9394	11.1048	10.5656
AT2G00460	0.345603	0.661517	0.576176	5.8445	5.51467	6.02481	6.12419	5.72232	6.04982
AT1G78070	0.0522724	0.062192	0.217645	3.77252	3.39991	2.64856	3.77126	3.72008	3.14952
AT1G04130	0.516487	0.0359325	0.340032	3.24826	3.16533	3.37372	3.80596	3.37789	3.83345
AT5G18065	0.336885	0.334024	0.0528069	4.49503	4.73656	4.10616	4.73465	5.3268	4.74519
AT1G50390	0.984613	0.365495	0.309884	8.35523	7.80825	5.4657	7.90725	7.64514	5.40526
AT5G18040	0.400986	0.0981862	0.0706341	3.0372	2.82197	2.96812	3.52097	3.33592	3.61307
AT5G04340	-0.609712	-0.209384	-0.300869	6.24517	6.1974	3.11034	4.95029	5.87203	3.47013
AT4G39520	0.20989	-0.00858265	0.212259	1.96015	1.82293	1.95598	2.49725	2.25366	2.51562
AT2G30480	0.217285	0.0129999	0.350202	3.35666	3.21158	4.16766	3.92385	3.79982	4.56756
AT2G04520	0.123517	0.199935	-0.0849445	2.05665	2.13093	1.86018	2.09852	2.52761	2.32487
AT4G15880	0.275503	0.0685316	0.0524542	1.64836	1.2306	1.75604	2.49575	1.30665	2.12963
AT5G15090	0.24392	0.0627642	0.00871513	1.45197	1.34963	1.23455	1.90498	1.59007	1.60731
AT1G20440	0.0408059	-0.0679118	0.110342	2.75075	2.53718	0.925107	2.91602	2.69319	1.51428
AT1G61340	-0.211372	-0.317383	-0.392743	6.41409	5.6337	4.93372	5.96506	5.11252	5.40501
AT1G78380	0.0622127	0.114007	0.00697706	2.3343	2.27863	1.41647	3.09424	2.60169	1.86802
AT2G07774	0.208055	0.0856186	0.519879	4.65262	4.4054	4.75546	4.60288	4.43204	4.77379
AT2G17900	0.228501	0.0118448	0.15657	4.02297	3.77732	3.97293	4.0485	4.12255	4.24574
AT2G33700	0.0343363	-0.0111024	0.0657997	1.84079	1.56367	1.852	2.11239	1.79019	2.17916
AT2G21940	0.173775	-0.037252	-0.0376839	3.50063	3.39593	3.14996	3.95105	3.76834	3.59454
AT2G15790	0.455983	0.390885	-0.048733	2.4938	2.49575	1.53765	3.44994	3.1576	2.4643
AT4G23570	-0.613322	-0.409345	-0.312498	4.33241	4.2398	3.91394	3.89413	4.39853	4.04448
AT5G52640	-0.111319	-1.6158	0.995914	10.1111	9.81176	10.2028	10.0427	9.71	10.1777
AT4G29070	0.102693	-0.000207135	0.182204	1.99059	2.02685	2.352	2.25208	2.34716	2.80686
AT3G59530	-0.34308	-0.0534991	-0.44408	3.8629	3.47473	2.42707	4.68079	3.93322	2.64008
AT5G25520	-0.0586634	-0.0846573	0.0919116	1.43109	1.1262	1.53848	1.86657	1.21135	1.83733
AT4G27657	0.124638	0.30551	0.122599	7.00603	6.77113	4.83316	6.63308	5.70796	5.10128
AT4G33440	0.0717502	0.00430362	0.35111	2.27033	2.28657	1.75998	2.61855	2.43715	2.20248
AT2G47730	-0.282356	-0.127246	-0.215941	3.71452	3.7887	2.82138	3.47579	3.84365	2.87956
AT5G48570	-0.0829695	-1.33045	0.7582	8.44357	8.16575	8.75202	8.62602	8.33661	8.99146
AT1G49710	-0.0418006	-0.137199	0.305792	2.52733	2.59941	2.83292	2.70969	2.93329	3.28887
AT3G24500	0.419527	-1.08513	0.718866	9.08422	8.92321	8.71628	8.64603	8.83599	8.65006
AT2G29450	-0.140562	0.242685	-0.0339077	5.87269	5.98763	4.32056	5.06988	6.04238	4.24619
AT1G14205	-0.215631	-0.199774	-0.196858	4.71718	4.60981	3.43399	4.57497	4.94399	3.8166
AT4G15410	-0.12304	-0.0834981	-0.158818	2.79489	3.01304	2.45923	2.25572	2.86304	2.38276
AT2G34040	0.183276	0.0412158	0.131661	1.94327	1.62533	2.03551	2.38413	1.84294	2.40981
AT3G11670	0.401762	0.115541	0.128268	2.59574	2.5136	1.94068	3.1227	2.88339	2.29366
AT5G46570	0.172214	0.0716003	0.216997	1.66974	1.27872	1.46312	2.66774	1.54202	2.34705
AT5G53000	-0.0136943	0.0804681	0.0141477	1.21906	1.02057	1.30106	1.40738	1.12523	1.44597
AT5G18980	0.0527776	-0.0476453	0.20053	2.08487	1.63962	1.14476	2.13807	1.77542	1.39945
AT1G02290	0.0412828	-0.085568	0.177286	1.86859	1.77611	2.26168	2.01619	1.98905	2.51046
AT1G55300	-0.108032	-0.0192126	-0.219324	3.06838	2.95543	2.79882	2.54738	3.02772	2.68689
AT4G10040	0.221667	-0.0780467	0.141825	2.81898	2.93898	2.48118	3.29515	3.26765	3.03069
AT4G03320	-0.105699	-0.166766	0.0319996	2.55406	2.72904	2.1253	2.73895	3.06277	2.55017
AT5G42020	0.167958	0.125011	0.115181	2.8944	2.83137	2.88189	2.74895	2.77525	2.75361
AT3G08690	-0.12001	-0.206431	-0.0511572	3.31284	3.33393	1.83006	2.82769	3.57401	1.98951
AT1G04980	0.130618	0.333396	-0.0841349	2.13815	2.17129	2.43527	2.59959	2.62771	2.70981
AT5G03560	0.0636956	0.0074616	-0.107895	2.82466	2.84875	2.85153	2.76918	3.03128	3.01293
AT1G67365	0.219428	0.485916	-0.290156	4.22474	4.32664	2.73486	3.80924	4.24727	3.05871
AT3G12580	-0.00252866	-1.47687	1.13305	9.19558	8.9475	9.80978	9.09249	8.80257	9.85426
AT1G32870	-0.101215	-0.0228307	-0.00255304	2.52783	2.27231	1.84884	3.37025	3.04991	2.4648
AT1G44414	0.546722	-0.135889	0.890389	6.96956	6.40665	5.11535	7.54633	6.63651	6.20549
AT5G02430	0.0797414	-0.0993377	0.129722	3.4844	3.50962	3.42061	3.63855	3.74844	3.60805
AT2G18510	0.0284967	-0.0331341	-0.0701453	3.0243	3.13543	3.04637	3.51316	3.26023	3.54175
AT4G27020	0.0614837	0.0963832	0.0441159	1.98353	1.82678	1.64652	2.41117	2.20407	1.9969
AT2G21150	0.185907	0.129841	-0.0613952	1.9916	1.91059	1.53266	2.23153	2.1391	1.94588
AT1G15970	0.102172	-0.0619631	-0.167171	2.18312	2.09198	1.75027	2.21939	2.35341	2.13909
AT2G28000	0.228076	0.151319	0.0636066	2.55275	2.63327	2.39674	2.51369	2.82286	2.57596
AT1G10050	0.0192632	-0.0754643	0.185865	2.26989	2.21765	2.60616	3.09965	2.77728	3.10464
AT2G05195	0.383665	0.338731	0.237042	3.53974	3.50017	3.72167	3.78897	3.61307	3.55552
AT5G62430	0.87112	0.402942	0.243264	4.73538	4.51847	2.57675	4.55345	4.93182	2.77087
AT4G14270	-0.339816	-0.250509	-0.154013	3.35738	3.34767	2.36655	2.75212	3.41574	2.40065
AT1G05170	0.131247	0.0884318	0.0416449	2.75511	2.81417	2.7356	3.06111	3.27692	3.33913
AT5G43330	0.78873	0.290674	0.354269	1.56469	1.41837	1.39276	2.45624	1.92482	2.08773
AT5G02490	-0.224956	-0.145008	0.108609	5.722	5.96359	5.00702	4.40367	5.34006	4.51139
AT5G13150	0.0925746	-0.148457	-0.0732663	3.21691	3.05844	2.53743	2.66832	2.61994	2.61464
AT1G02090	0.0707385	0.0426642	-0.0307346	3.34414	3.55201	2.06654	2.58298	3.5134	2.00478
AT5G61510	0.0203169	-0.124869	-0.0829607	2.66578	2.50958	2.42494	2.82142	2.83203	2.87441
AT3G60720	0.285194	0.120038	-0.168897	2.44221	2.68044	-0.276543	3.1457	2.65356	0.737032
AT1G14590	0.0667454	0.141991	0.0122252	2.20136	1.74308	1.72769	2.42858	2.05671	2.01871
AT2G32920	0.0829979	0.107099	-0.118873	1.32607	1.38319	1.73949	1.64066	1.68172	2.00858
AT4G20020	0.257728	0.0917328	0.23352	1.85352	1.32474	1.75761	2.66458	1.72113	2.564
AT3G10820	0.441514	0.128163	0.271559	3.39481	2.99811	2.68576	4.0157	3.60735	3.46456
AT4G25200	0.924812	-0.196679	1.11667	13.2769	13.8481	10.365	13.3472	14.0507	11.0088
AT3G07150	0.568405	0.278109	1.31729	7.23222	7.08676	8.41951	7.91595	7.45563	9.26491
AT4G10250	5.24244	0.338341	1.67399	14.3347	13.4415	10.9989	15.0235	13.6994	11.6985
AT1G54050	-0.578517	-1.15406	0.842386	9.92028	9.60757	10.1312	9.76611	9.68382	10.2351
AT1G70300	-0.000189752	-0.0126853	-0.0156636	2.14048	2.05022	2.11264	2.76401	2.5699	2.93135
AT4G01660	0.276956	0.120605	-0.0756021	2.17203	2.25031	1.63946	1.86837	2.11485	1.56777
AT5G03720	-0.228812	-0.403075	0.0371841	3.36397	3.42373	0.89434	3.03867	3.90575	1.82039
AT5G24340	0.229202	0.030305	0.122875	1.63112	1.48109	1.2049	1.62708	1.67692	1.37461
AT1G32330	-0.0515451	-0.123403	0.262293	1.81088	1.40669	1.5208	2.64275	1.55549	2.09588
AT4G02890	0.0953705	0.019739	-0.00039382	4.37157	4.15625	2.16509	3.50779	3.88349	1.94633
AT5G62090	-0.0134928	-0.0835822	0.114042	1.45181	1.10878	1.38604	2.41036	1.60126	2.31034
AT4G04020	-0.118579	-0.0162355	0.0461065	4.20234	4.24991	1.89971	3.25095	4.06747	1.79437
AT1G15410	0.329632	0.0324948	0.0106005	2.35501	1.9254	1.39568	3.34528	2.73213	2.37815
AT1G27090	-0.140125	-0.185909	0.0726374	1.58239	1.44014	1.12531	1.68209	1.62274	1.39832
AT1G77460	0.0910084	-0.118668	-0.0130704	3.30413	3.38407	3.65947	2.93726	2.9832	3.31236
AT2G05365	1.68674	-0.700541	1.41268	9.79402	7.99613	9.2246	9.85784	8.09431	9.12787
AT5G56630	0.197999	0.0676052	0.137947	1.84909	1.65332	1.67982	2.6411	1.96118	2.24475
AT1G01830	0.0944335	-0.0152378	-0.113826	2.351	2.0169	1.42322	2.58321	2.28528	1.95555
AT1G13080	0.226735	0.0881976	0.274855	2.04049	2.19775	1.44385	2.96383	2.61841	2.17087
AT5G13205	-0.28368	0.124729	0.88397	5.06179	5.12187	4.1663	5.11157	5.05805	3.94678
AT3G03310	0.323162	-0.077219	0.10746	1.82084	1.50954	1.78797	2.44964	2.01562	2.31907
AT5G57610	0.273008	-0.0924734	0.345705	1.79474	1.63105	1.99285	2.64526	2.33818	2.56693
AT2G45350	0.460402	0.861479	0.326574	5.85645	6.10323	5.92551	6.33532	6.52916	6.64184
AT1G14980	-0.0558695	0.214927	-0.147382	2.49517	2.73627	2.37554	2.41023	3.10425	2.5875
AT5G06750	0.139675	0.0962602	-0.123359	1.92108	1.79001	1.24726	1.88888	2.07456	1.60297
AT4G02980	0.510528	0.11599	0.373716	3.21252	3.11631	3.52611	3.13901	3.1819	3.5324
AT1G75270	0.0591737	0.090711	0.0403602	2.10514	1.96862	1.46656	2.53237	2.34357	1.76609
AT5G42470	0.162543	-0.105391	0.032007	1.29714	1.02259	1.37415	1.92119	1.35773	1.91444
AT4G05320	0.153314	0.015714	0.110963	2.71261	2.64943	1.7167	2.34885	2.55725	1.33184
AT3G02860	0.15197	0.113792	0.132457	1.1307	0.78534	1.10458	2.06481	1.33509	1.92097
AT4G05020	-0.0105137	0.121965	-0.0752418	2.15528	2.09861	1.50654	2.49051	2.21928	1.67025
AT1G77440	0.108011	0.0618692	-0.0671558	1.30617	1.20678	1.14821	1.5769	1.40707	1.33225
AT3G10800	-0.220036	-0.307675	-0.16017	2.21243	2.11518	1.90035	2.3031	2.32544	2.22303
AT5G54940	0.0517819	0.173595	0.14799	2.84762	2.65334	2.04855	2.58522	2.59886	2.35463
AT5G36290	0.0131935	-0.0606332	-0.171667	1.31723	1.06547	0.894109	1.74926	1.31995	1.50889
AT3G08590	0.277235	0.213054	0.152087	3.47337	3.6053	2.33575	3.18351	3.83864	2.38996
AT5G64400	-0.167439	-0.0182322	-0.0385662	2.21547	2.30652	1.60244	2.15705	2.41687	1.79663
AT1G05385	0.621402	0.20124	0.143219	1.10655	0.926532	1.24375	1.89129	1.60595	1.99329
AT3G59730	0.437551	-0.28836	0.783083	6.07116	5.53273	3.65173	5.92792	5.38204	3.46776
AT1G08940	0.20959	0.293563	0.0166883	1.96816	1.79166	0.82428	2.23005	1.73862	1.52449
AT4G30390	-0.125149	-0.0036948	-0.180478	2.06017	1.90252	1.7519	2.42736	2.38189	2.56109
AT1G10970	0.336037	0.143593	0.17168	3.53521	3.86968	2.06681	3.41083	3.86989	2.35751
AT5G65683	-0.0427271	0.0572901	-0.0899534	2.13497	2.26613	1.24175	2.60622	2.35789	1.77424
AT2G05165	0.895086	0.244029	0.311611	5.35896	5.05804	4.88403	5.71262	5.2596	4.83164
AT5G12020	0.873453	-1.86722	1.2778	11.6212	11.2464	10.8963	11.7207	11.4526	11.324
AT1G11320	0.29456	0.283376	0.152223	1.8536	1.25924	2.39695	2.24715	1.53487	2.8615
AT1G29820	0.222691	-0.100743	0.0354565	1.25813	1.12192	1.31137	1.92468	1.40252	1.86678
AT1G07330	0.102586	0.587965	-0.998433	7.46939	7.71554	5.45934	8.01963	7.86484	5.89588
AT5G01350	-0.257694	0.0250068	-0.243469	1.45122	1.41274	1.29775	1.70212	1.78508	1.73361
AT4G08230	0.324696	0.130673	-0.0448652	2.84292	2.9219	2.5631	2.82695	3.39646	2.76016
AT1G18330	-0.163254	0.0311582	-0.0427153	2.80897	2.63533	2.25183	2.66221	2.87846	2.57603
AT1G77000	-0.240049	-0.152793	-0.106813	2.81819	2.81047	1.95587	2.65797	3.14349	2.29215
AT1G76080	0.18616	0.196529	0.147847	1.5644	1.70331	1.15516	1.88251	1.85265	1.36762
AT1G08650	-0.0807346	0.031841	-0.467478	2.8448	3.26179	1.62317	2.15926	2.90319	1.61695
AT1G17870	1.03434	-1.07033	1.02459	8.37884	8.22462	8.53908	8.52989	8.41539	8.9569
AT5G14810	0.383994	0.530866	0.414309	4.15855	4.44882	3.73408	4.58088	4.65814	4.21019
AT5G04940	0.040892	-0.231494	0.170309	1.42355	1.12944	2.08762	2.18334	1.70239	2.61575
AT5G37350	0.00277691	0.131513	-0.0253215	2.03513	2.03233	1.73808	2.07183	2.17918	1.92277
AT3G48070	-0.0169842	-0.062577	0.0979813	1.63173	1.57724	1.80106	1.84133	1.95033	2.00161
AT5G62030	0.075638	-0.00873377	0.00916935	1.56577	1.59159	1.24422	2.21254	1.84016	1.89163
AT1G09340	0.291035	0.166238	0.231276	1.17505	1.2062	1.13281	1.28182	1.21097	1.13408
AT5G40600	0.429978	0.156633	0.0356284	2.01808	1.60099	2.08979	2.55419	2.08876	2.55258
AT4G39470	0.141598	0.0997747	-0.0084628	2.07517	2.25689	2.21731	1.91882	2.37913	2.25751
AT1G75860	-0.142773	-0.210155	-0.0989368	3.77466	3.72767	1.21758	2.81218	3.60858	1.25156
AT5G03285	0.507601	-0.205276	0.438312	4.38289	4.3042	4.49255	3.71772	4.64889	4.57932
AT3G02300	-0.0278898	0.131649	-0.108395	1.12769	1.08255	1.03026	1.15243	1.18582	1.20578
AT4G22670	0.10926	0.0777852	-0.00313331	2.05639	2.02795	1.66064	2.25003	2.40597	1.90715
AT2G33735	-0.179584	-0.1553	0.229207	3.37163	3.34952	3.58604	3.29028	3.70738	3.97263
AT3G03140	0.00178446	-0.00890221	-0.0784036	2.36498	2.26858	1.69185	2.17909	2.34792	1.63529
AT1G07400	-0.493446	-1.44421	1.23579	11.4901	11.0316	10.768	11.4043	11.1157	11.0772
AT2G07629	1.04473	1.07434	0.475911	6.36261	6.64303	5.99108	6.4832	6.67769	5.92136
AT4G10110	-0.0339469	-0.0398411	-0.00459718	2.05778	2.11249	2.21773	2.43231	2.50264	2.66432
AT2G00500	0.182791	0.328825	0.49797	6.51571	6.65913	6.41137	6.70875	6.40504	6.23981
AT1G29810	-0.0737767	0.11028	-0.0399899	1.73121	1.88264	1.46984	2.10187	2.07552	1.8584
AT1G60550	0.151081	0.0998273	0.0511614	1.04294	0.984858	0.991872	1.52857	1.18925	1.2221
AT3G17330	0.366083	0.139662	0.158733	2.57812	2.46911	2.33006	3.42611	2.84891	3.01584
AT5G40930	0.115645	0.16227	-0.0359465	1.37298	1.35233	1.12991	1.49754	1.44169	1.16768
AT1G53540	2.69408	-1.54684	1.51021	11.861	11.3696	10.406	12.0479	11.7421	11.0429
AT3G03320	0.128096	-0.125756	-0.0859664	2.41828	2.14675	1.58881	2.6997	2.43158	2.05018
AT4G27670	5.6984	0.155205	1.7598	12.8653	14.1357	11.1667	13.7186	14.245	11.7911
AT1G59860	-0.437372	-1.30021	1.37099	12.0524	11.7074	10.5774	11.6118	11.7595	10.744
AT5G11110	0.134328	-0.09453	0.142559	2.42787	2.40503	1.7203	3.27472	3.28974	2.37334
AT3G28210	-0.5862	0.266934	0.0200708	6.00169	6.03153	2.41993	5.84765	6.52187	3.03756
AT5G64950	0.245116	-0.0473753	-0.175453	2.51181	2.25003	2.35035	2.92598	2.38621	2.46678
AT5G06290	0.352227	0.150782	0.133334	1.22706	1.28497	1.06164	1.7773	1.46438	1.35648
AT4G02920	0.068904	0.0997166	0.040807	1.64106	1.62566	1.39895	1.59328	1.77359	1.54705
AT2G43630	0.156402	0.136297	0.143646	1.90718	2.05381	1.82435	1.7465	2.40745	1.91085
AT3G62600	0.236178	0.177879	0.0541866	1.37716	1.24708	1.63314	1.69208	1.70598	1.92264
AT1G53180	0.0283674	-0.132854	0.160522	2.35958	2.04488	1.20505	2.35521	2.22247	1.90492
AT5G12030	0.528428	-2.01052	1.18064	11.0012	10.6951	10.8324	11.1665	10.847	11.2223
AT1G04570	0.731794	-0.506789	0.466718	5.9409	5.55315	3.73055	5.01642	4.8851	3.78732
AT4G27652	-0.254708	0.686899	-0.0220834	4.50438	5.37985	3.17373	3.26128	5.17287	3.51511
AT5G13410	0.702955	0.19992	0.131	1.07326	0.998161	0.741884	1.55597	1.2267	1.13959
AT2G26150	-2.17609	-0.858428	3.15731	11.9522	11.1966	11.4045	11.19	10.6103	10.9715
AT2G43560	0.0644807	0.165802	0.0237114	1.14652	1.20702	0.733115	1.04854	1.12604	0.796716
AT4G32610	-0.0489753	0.137213	-0.149411	2.08012	1.9843	1.40783	2.19818	2.2482	1.62525
AT4G23885	0.351807	0.219285	0.354951	1.61569	1.48017	1.78844	2.16811	1.98538	2.50483
AT3G08960	0.0948912	-0.077472	0.0225837	3.04873	3.08427	1.86172	2.30464	3.0221	1.53452
AT1G62950	0.325453	0.116331	-0.047921	2.70582	2.56771	2.98518	2.8856	2.60844	3.06301
AT1G29770	0.0469221	0.608835	0.729611	3.32111	3.48096	4.71538	4.20348	3.66641	5.1019
AT4G35290	0.1472	-0.202309	0.513014	3.43763	3.21939	3.11674	4.16653	3.66339	3.91739
AT1G30475	0.282174	0.237521	0.0733687	3.43235	3.33197	2.67891	3.60662	3.53061	3.17442
AT2G25920	0.00779988	0.0285056	-0.220842	1.17374	1.13591	1.12662	1.86536	1.40056	1.85806
AT4G15930	0.021092	0.186316	-0.0946254	1.80231	1.73103	1.5244	2.07686	2.11028	1.98212
AT5G50960	-0.00752737	0.0203361	-0.00254747	1.13657	1.01808	0.655567	1.12106	1.02758	0.74337
AT4G17615	-0.328895	0.225149	0.187506	1.77403	1.77205	1.98928	1.93684	2.04581	2.60893
AT4G24190	0.163136	0.0771093	0.0906855	1.50191	1.35754	2.03325	1.69292	1.54226	2.03929
AT5G02500	-0.189177	-0.263463	-0.136113	3.05068	3.17869	2.26185	2.40565	2.94391	2.0047
AT2G34840	0.0104082	-0.117991	-0.208037	1.01303	1.119	1.40323	1.40436	1.31432	1.78474
AT5G16260	0.0801904	0.0996271	0.0563764	1.34245	1.25197	1.23525	1.87228	1.54548	1.51964
AT2G21130	-0.583792	-0.223634	-0.193301	2.39032	2.45036	2.02082	2.02356	2.70965	2.53607
AT2G26000	0.0842557	0.043635	-0.0158398	1.93681	1.64373	2.21849	2.33549	1.98647	2.42932
AT4G34230	0.345944	0.232151	0.075905	2.41566	2.33651	1.41816	2.32481	2.58322	1.2969
AT5G54165	0.308752	1.37253	1.63529	11.399	12.0837	9.90365	10.5335	11.7903	9.71974
AT1G56600	0.443239	0.789066	0.277844	8.46493	8.57985	3.79024	8.97794	9.21308	5.08133
AT5G46170	-0.0576704	-0.252365	0.0792403	2.78281	2.82083	2.64925	2.21478	2.66859	2.60625
AT5G52020	-0.760421	-0.194089	-0.396541	5.32181	5.3546	3.28327	4.72826	5.10326	3.39911
AT1G20920	0.00874263	0.0884521	-0.186557	1.56315	1.41214	1.50023	2.04665	1.65622	1.67375
AT1G13360	0.112028	0.176161	-0.251048	2.63954	2.58802	-0.117128	2.3013	2.13198	0.375833
AT4G39361	-0.518226	0.0810553	0.175218	7.47298	7.547	5.17543	7.24602	7.32295	5.49301
AT1G20450	-0.344877	-0.153537	0.118987	1.9849	1.85841	0.600557	2.27638	2.44678	1.38915
AT5G40770	0.0590094	0.0469538	-0.045087	1.26915	1.25085	1.28974	1.70404	1.7079	1.71383
AT4G19830	0.258665	0.284092	-0.110897	1.07423	0.956169	0.810208	1.48766	1.3707	1.26298
AT4G25380	0.235418	0.169501	0.649069	7.87421	6.82811	6.15447	7.39589	6.50028	6.40332
AT2G25950	0.0945037	0.0817617	-0.0758362	1.37385	1.46472	1.43466	1.608	1.69803	1.81432
AT4G29520	0.172459	0.38196	0.173096	1.69436	1.66086	1.98246	2.30423	2.18495	2.27637
AT1G66500	0.0416596	0.117302	0.083714	4.75949	4.17628	2.93021	4.28831	4.17007	3.58088
AT3G60360	0.243498	0.255687	0.018448	1.20073	0.929015	1.08274	1.89758	1.48936	1.79462
AT5G09390	0.0042643	0.145396	0.0447793	1.16424	1.02394	0.532177	1.04267	1.08654	0.844738
AT3G07770	0.10212	-0.0520326	0.149931	3.3908	3.55723	3.44644	2.86515	3.89715	3.19896
AT1G17600	-0.141974	0.169266	-0.516526	2.73852	2.78028	3.26123	2.69144	2.90139	3.25519
AT5G51430	-0.130762	-0.171445	-0.0629642	1.95709	1.9333	1.46948	1.74555	1.97535	1.49917
AT2G43020	-0.0338935	-0.00266723	0.0494525	1.81765	2.07682	0.801415	1.871	2.34106	1.22539
AT5G63830	0.128967	-0.16692	0.173284	1.21764	0.99642	2.13205	2.02748	1.55547	2.67055
AT5G25280	0.0118237	-0.215764	0.105742	2.608	2.57872	0.56648	2.29028	2.46458	0.94571
AT1G64200	0.525664	0.247013	0.252181	2.50843	2.31144	1.95863	2.92325	2.77718	2.33829
AT2G46790	-0.266852	0.221823	0.307864	3.64519	3.7779	4.02566	3.43663	4.05714	3.94515
AT1G21410	0.0857674	0.219482	0.193723	1.74166	1.5498	1.80231	2.03088	1.90991	1.99207
AT3G13860	0.326388	0.138966	0.149705	1.68659	1.73078	1.95946	2.05728	2.30191	2.22673
AT3G04120	0.181877	0.123612	0.0037042	1.86937	1.89496	1.40831	2.08371	1.9208	1.40002
AT2G40830	0.204783	0.0403586	0.0420265	1.95728	1.92445	2.16582	2.21656	2.22726	2.4367
AT5G14020	-0.22465	-0.137758	-0.148701	3.02017	3.04298	1.77091	2.83933	3.28929	1.97127
AT3G14890	0.296635	0.169957	0.218039	3.48202	3.59847	2.39694	2.92007	3.60469	2.44337
AT4G02990	0.123836	0.0708823	-0.0508434	1.84852	1.90194	1.75503	1.72356	1.96352	1.93163
AT2G26690	0.481123	0.124048	0.189686	1.88811	1.86677	0.407554	2.77377	2.72221	0.86322
AT2G24680	0.398644	0.302963	-0.123877	4.81432	4.56733	4.50839	4.47084	4.68416	4.48259
AT2G46915	0.268181	0.18395	0.0723005	1.09866	1.14168	1.30959	1.60787	1.17181	1.39121
AT3G57810	0.250214	0.0745666	0.200127	2.13072	2.24933	2.07176	2.23423	2.5541	2.35566
AT4G32590	0.177897	0.276141	0.0479604	1.02671	1.1292	0.967959	1.18119	1.44963	1.29438
AT2G07667	-0.0738746	-0.678336	0.584541	4.86032	4.916	5.64433	5.05307	4.85695	5.35407
AT1G07360	-0.0948732	-0.0869121	-0.0839606	3.03101	3.08492	1.22242	2.29707	2.63622	1.12392
AT3G26290	0.0506162	0.123148	0.347677	1.89388	2.06072	1.96396	1.87707	1.91087	1.97121
AT3G17800	0.0849965	-0.0408732	0.315066	1.48194	1.40489	1.50225	1.5673	1.41702	1.56336
AT3G02555	-0.0496834	-0.0598982	-0.136574	1.47483	1.57666	0.384021	1.48775	1.79233	0.722758
AT5G05220	0.309761	-0.999973	0.317981	10.1829	8.86929	4.47721	10.8437	8.85557	5.16321
AT5G61670	0.0950583	0.177355	0.0620384	1.27317	1.45788	1.15714	1.22326	1.40202	1.0305
AT4G13010	0.0508105	0.132442	0.0374907	1.16136	1.23269	1.20268	1.2228	1.33775	1.35101
AT4G05631	-0.370768	0.189133	0.0666343	1.95481	2.0002	3.46786	2.21294	2.50191	3.15718
AT5G17410	0.0812818	-0.138105	0.100893	1.34972	1.10512	1.35584	2.17856	1.48089	1.88411
AT5G46470	0.123339	-0.0985124	0.158652	1.58433	1.67077	1.04381	2.28535	1.41993	1.69967
AT5G65900	0.231128	0.288749	-0.112925	2.28689	2.30823	2.10466	2.52817	2.74742	2.37381
AT5G13070	0.0236804	0.06561	0.0892715	1.41166	1.29216	0.912549	1.3458	1.47477	1.17168
AT3G25013	0.426692	-0.433908	-0.37708	3.50138	2.92693	3.00057	3.43142	3.24888	3.11037
AT5G03030	-0.0694685	-0.125742	-0.173383	2.90421	3.10327	0.781262	2.19767	2.89173	1.02427
AT1G65040	0.0478164	0.135264	0.0568823	1.53563	1.64987	2.0185	1.66838	1.82636	2.08376
AT1G74240	0.0950324	-0.106866	-0.256281	2.01497	2.15262	2.19343	2.26555	2.43522	2.43513
AT5G59820	-0.447588	-0.206194	-0.489487	5.29901	4.80482	1.13126	5.19916	4.57334	2.5382
AT5G03740	-0.0541633	0.173316	-0.0821596	1.9275	1.92838	1.9153	2.08076	2.28367	2.18492
AT3G46200	0.180206	-0.010425	-0.0306201	1.71336	1.37511	2.39941	2.42137	1.77841	2.79829
AT5G16050	0.0283301	0.0926539	-0.0623686	1.00728	0.980499	0.870179	1.02957	1.02935	0.927507
AT3G18440	0.00795452	0.0551717	0.106724	1.13889	0.978464	0.878855	1.14859	1.20898	0.846764
AT1G51340	0.0781125	-0.104107	-0.170585	1.92321	1.99114	1.06924	2.48603	2.40005	1.44149
AT5G49910	0.0551453	0.0180788	0.148176	2.54844	2.76848	2.45823	2.4333	2.94198	2.48238
AT5G42740	0.0503439	0.0275528	-0.0685298	1.09453	1.08863	1.10765	1.25301	1.28497	1.23143
AT1G07670	0.0854469	-0.091882	0.0306106	1.52629	1.49828	1.57815	1.93145	1.87514	1.90559
AT4G24410	0.569968	1.32366	2.70042	9.53282	10.5662	8.87538	9.99199	10.6398	10.2029
AT5G10870	0.112909	-0.0961081	-0.185854	1.31313	1.23561	1.49413	1.78284	1.4567	2.00469
AT1G53730	0.238578	-0.147765	0.268569	1.58503	1.51132	2.03675	2.34426	1.97665	2.57089
AT4G35860	-0.108412	-0.0043669	-0.0169152	1.48094	1.28558	1.18406	1.68638	1.47778	1.47466
AT3G59430	0.124881	0.00691148	-0.0444446	2.74368	2.44925	2.27252	2.68284	2.48915	2.4041
AT3G02830	0.245649	0.217166	0.00734776	1.58163	1.6268	1.38916	1.63862	1.6761	1.32695
AT1G06030	-0.499241	-1.80831	0.247981	8.84742	8.7228	4.48733	8.14911	8.33894	4.35672
AT1G29260	-0.0246079	-0.0597818	0.0546542	1.50119	1.39638	1.47954	1.68736	1.71717	2.00133
AT4G01280	-0.0245031	0.0368157	-0.0912744	1.11491	1.18701	1.70867	1.48432	1.56146	1.92964
AT3G63140	0.380506	0.251371	0.0783876	1.01355	0.955737	0.700227	1.84485	1.19013	1.05061
AT1G75980	0.128025	0.158637	0.211426	2.45792	2.3897	2.75176	2.33208	2.82087	2.98657
AT5G04840	-0.458867	0.231155	-0.132477	4.22365	4.43686	2.9532	3.72277	4.44842	3.10273
AT1G67370	0.0401745	0.0345428	0.150106	3.78728	3.64098	3.65735	3.95864	4.17951	4.11819
AT3G06660	0.339934	0.0092965	0.139868	2.01735	1.67254	2.32617	2.63561	2.36337	2.91497
AT5G20720	0.246509	0.241701	-0.101697	1.41595	1.5639	1.21638	1.54364	1.79567	1.36939
AT4G34000	0.428853	0.36743	0.162699	1.58713	1.32396	1.31438	1.94625	1.86176	1.55758
AT1G02980	0.151088	1.10025	1.26232	7.88433	9.47949	6.34228	8.02315	9.97159	6.82797
AT3G01070	0.412679	-0.14318	0.436757	4.33694	3.91419	2.86562	4.61123	4.29342	3.6993
AT5G48030	0.295452	0.218239	0.173053	1.45205	1.4808	1.59608	1.93707	2.0463	2.01055
AT3G23000	0.369934	0.2472	0.0422595	1.42128	1.49902	1.17165	2.09355	1.82195	1.61513
AT3G27100	0.0303072	0.353175	0.181429	1.13637	1.11629	1.42699	1.63449	1.62699	1.76623
AT5G56600	-0.0637629	0.275078	0.099706	1.71912	1.82808	1.55755	1.76251	2.06973	1.82145
AT4G17970	0.0781433	-0.0334843	0.124429	2.19863	2.11205	2.64012	1.96499	2.18758	2.71209
AT2G04030	0.171545	0.0651277	-0.0436865	2.07712	2.19161	2.08028	2.11765	2.53784	2.25333
AT2G20940	-0.126919	0.114963	-0.133279	1.81024	1.86967	1.55006	1.95061	2.27347	1.95411
AT3G09840	-0.057735	-0.153252	-0.0421231	1.60504	1.48745	1.09225	1.39096	1.43898	0.950575
AT4G34135	0.00404224	-0.0696094	0.0998764	1.93041	2.00086	1.55991	2.36268	2.20095	1.46525
AT1G16280	0.0158499	0.000806635	0.171476	1.3841	1.31862	1.56858	1.48422	1.40749	1.62096
AT2G42270	-0.0973842	0.0518954	0.178327	3.78246	3.82954	2.40508	2.86123	3.29234	2.0443
AT5G12040	0.0758928	-0.101902	0.0441783	1.93852	2.08686	1.19496	1.59333	2.19175	1.18753
AT1G60750	-0.923093	0.038918	2.45663	5.75407	5.65844	5.92183	5.33005	5.44665	5.91297
AT2G43500	-0.0505349	0.103408	0.00215252	2.15219	1.69898	1.81258	2.89522	2.16598	2.1141
AT1G27170	0.185072	-0.0910425	0.227861	1.76695	1.22825	2.24307	2.45259	1.59438	2.47655
AT1G06040	0.27979	0.0986139	-0.0052087	1.45967	1.27228	1.0693	1.42771	1.3293	1.11698
AT3G11020	0.313662	-0.18882	0.12947	2.56184	2.42622	1.5923	3.06588	2.42217	2.47419
AT2G25110	0.00819606	0.223451	0.0770726	1.48037	1.48719	1.65573	1.81503	1.93812	2.08233
AT2G17340	0.0682814	0.136427	0.0561692	1.13722	1.16516	1.38598	0.988201	1.19829	1.41272
AT2G30130	-0.775618	0.20882	0.094827	2.84694	2.65807	1.42052	2.82499	2.82644	1.61138
AT5G27460	0.113785	0.115045	-0.0738123	1.18126	0.648513	1.58842	2.04278	1.25073	2.21132
AT5G66100	0.0820442	-0.200714	-0.0494306	1.03256	0.950426	0.798774	1.46701	1.13865	1.18118
AT3G63350	0.403406	1.2499	1.61688	13.68	14.6397	8.78597	12.5392	14.2941	8.61216
AT1G74230	0.31262	0.163026	0.152725	1.33038	1.26453	1.37431	1.68101	1.48876	1.72624
AT1G77410	0.261076	-0.0935776	-0.202274	1.98339	1.90301	1.95596	2.91918	2.52765	2.70782
AT3G04930	-0.0103038	-0.127091	0.166112	1.23527	1.16776	1.41298	1.29693	1.43499	1.67674
AT3G09570	0.250376	-0.0931562	0.08894	1.48815	1.12877	1.55097	2.10561	1.45617	2.14799
AT5G04890	-0.0384101	0.383357	-0.0455238	1.76978	1.72101	1.27674	2.07677	2.18724	2.00953
AT5G10890	-0.260451	-0.196244	-0.034759	5.339	5.44527	2.684	4.21208	5.19508	2.21747
AT4G26200	0.334361	0.199044	0.0860004	3.93052	4.72149	2.84851	4.05734	4.98204	3.74328
AT3G13520	-0.156396	-0.0508179	-0.207481	1.74307	1.77243	0.363849	2.18114	2.51536	1.19957
AT1G71170	0.181439	-0.0525471	-0.0104042	1.08028	0.778016	0.88151	1.9898	1.21865	1.61048
AT2G07655	0.489625	0.242678	-0.317952	3.70624	4.26736	3.61148	4.16391	4.38454	3.60588
AT1G73380	-0.12811	-0.0834761	-0.102344	1.84397	1.85282	2.20026	1.24262	1.62818	1.82118
AT1G10230	0.0085287	0.0666896	-0.137732	2.47951	2.40363	1.50771	2.7699	2.80424	2.09311
AT1G67440	0.506545	0.0712767	0.0644361	1.51381	1.38492	2.00325	1.87801	1.8266	2.37123
AT4G02690	0.309939	-0.737361	-0.163193	5.61912	5.69371	4.43316	5.7514	5.68105	5.18695
AT1G29785	0.586165	-0.336802	0.458161	2.45338	1.64962	2.10227	3.11497	1.90569	2.74992
AT2G40960	0.429901	0.395206	0.0469998	1.01253	1.06146	0.951993	1.69448	1.4096	1.29274
AT3G48240	-0.356567	0.069154	0.462769	5.45943	5.4581	5.66251	5.74061	5.82594	6.21962
AT5G57050	0.0686213	-0.0861434	-0.175068	2.37646	1.92429	1.27213	3.09858	2.87981	2.04512
AT3G14440	0.0853732	-0.0750218	0.353152	4.05782	4.03126	2.35927	3.69222	4.2638	3.21139
AT4G29340	-0.0133128	0.3328	0.378093	2.423	2.69009	2.76535	2.5196	3.15811	2.60763
AT5G47420	-0.179119	0.102209	-0.222518	1.16904	1.28192	1.57996	1.18778	1.51376	1.63104
AT1G07890	0.0146213	-0.00343164	0.148597	1.62477	1.62411	1.45491	1.71638	1.74749	1.72019
AT4G02210	-0.0341972	-0.0103261	0.0100564	1.38514	1.37641	1.77706	1.86656	1.79631	2.12551
AT5G02810	-0.166758	0.0391602	-0.0600335	1.55787	1.37216	1.30246	1.49773	1.5706	1.38989
AT5G53120	0.0502552	0.166645	-0.0526876	1.81016	1.9049	1.27769	1.83865	2.37238	1.41764
AT3G53420	0.114865	0.0422223	0.018799	1.29096	1.2938	0.811815	1.8907	1.75411	1.23741
AT2G18780	0.205319	-0.155009	0.0612299	2.83362	2.58562	1.88309	2.40159	2.17929	1.88559
AT1G59865	-1.23552	-0.261467	2.58621	9.87635	10.1512	10.8818	9.0561	10.4651	10.3348
AT1G15980	0.213962	0.16433	0.318756	1.05373	1.0735	1.12137	1.06904	1.0496	1.05306
AT3G22100	-0.118884	-0.0941133	-0.126521	3.56457	4.02383	1.15377	3.98714	4.02745	2.21064
AT1G20220	0.07011	0.151015	0.123802	1.65189	1.61173	1.57947	2.17501	1.7899	2.10309
AT5G24060	-0.124762	0.00580706	-0.0249015	1.71984	1.42448	1.56298	1.8678	1.57679	1.69679
AT1G78610	0.241836	0.0891539	0.0329185	1.58693	1.56288	1.08518	2.34193	2.2618	1.84903
AT4G14385	0.144526	0.1063	-0.0282316	1.07088	0.66275	1.14042	1.47445	1.15157	1.50613
AT2G02810	-0.0978849	0.121761	-0.0865285	1.77426	1.79301	2.26185	2.00786	2.00301	2.34921
AT4G33905	-0.307035	0.715744	-0.869847	6.16148	6.78067	2.28691	5.82656	6.60864	2.90575
AT5G35520	0.185944	0.141662	-0.110947	1.35928	1.00277	1.04236	1.994	1.09907	1.53701
AT5G57100	-0.0234031	-0.0679234	-0.00702451	2.37356	2.2846	1.59197	2.12763	2.5406	2.0743
AT3G16330	0.0240135	-0.0477533	0.150101	2.64289	2.55141	-0.272227	3.18844	3.25513	0.615417
AT1G70790	0.0223551	0.0690278	-0.105303	1.57352	1.44977	0.926841	2.37977	1.90653	1.70705
AT1G21350	0.481767	0.147831	0.170451	1.1534	1.27874	1.27385	1.48092	1.43469	1.48197
AT2G07835	0.286471	0.483684	1.1328	5.1737	6.71181	7.35984	5.40379	6.50422	7.09171
AT5G04830	0.0332998	0.18508	0.152558	1.13995	1.28251	1.2966	1.06336	1.25268	1.26506
AT3G56740	0.13472	0.0719985	-0.107567	1.77563	1.48269	1.58589	1.92462	1.85322	1.87994
AT4G38060	-0.357952	0.139858	-0.0960378	2.81072	2.84592	1.46634	3.24871	3.81581	1.97611
AT2G07715	0.114674	-0.214287	0.365687	3.28609	3.05444	3.58746	3.46891	3.07641	3.45906
AT4G25130	0.428312	0.0338025	0.237964	2.32741	2.47675	1.8332	2.56532	2.81881	2.37803
AT1G03180	0.0944851	-0.194005	-0.0473057	1.65718	1.61648	1.76508	1.94297	2.01023	2.25947
AT4G13670	0.477192	0.287007	0.122638	1.11256	1.00155	0.971182	1.41253	1.3619	1.2512
AT4G02790	0.0935326	0.184037	0.051692	1.04343	1.0826	0.916165	0.967531	0.98316	0.88583
AT5G03380	0.0450771	0.0988834	0.0296614	2.3134	2.29767	1.16234	2.76166	2.86729	1.9047
AT4G39366	-0.237217	-0.0078782	-0.484461	5.70106	5.78428	3.32133	5.63327	5.63092	3.88081
AT5G51630	-0.0678538	-0.0624438	0.221306	2.57792	2.72815	2.32459	2.6301	2.68261	2.32941
AT1G14210	0.197008	0.321477	0.151305	1.49306	1.76201	0.842778	1.4821	1.99018	1.35814
AT4G27940	-0.0791778	0.0406561	-0.238568	1.42837	1.29621	0.920294	1.86464	1.70421	1.24781
AT1G36630	-1.82131	1.10131	-2.44244	6.8461	7.05895	7.66295	6.62886	7.09801	7.53294
AT4G23680	0.692122	0.126203	0.485783	2.00943	2.23224	1.50445	2.46256	2.65081	1.92179
AT1G15950	0.304165	0.0912575	0.326626	1.18092	0.981768	1.28145	1.11225	0.994131	1.0688
AT2G04530	0.0169455	0.0132336	-0.0550664	1.29516	1.53725	1.37764	1.34206	1.52997	1.4456
AT1G07010	0.579177	0.401038	0.396353	1.2752	1.2312	1.68602	1.76068	1.51462	1.77433
AT1G77090	0.28614	0.310018	0.206142	1.08895	1.09829	1.14538	1.2884	1.28711	1.17777
AT4G29930	0.619175	0.374938	0.000451389	3.16191	2.87622	1.51678	2.66729	2.70022	1.24682
AT1G07410	0.0523848	0.0668542	0.417793	2.43398	2.57269	2.00964	2.31487	2.83767	2.16384
AT4G03430	-0.0285776	-0.0536137	0.11641	2.8789	2.91504	1.28416	2.03489	2.58157	1.20598
AT2G07779	-2.01427	-0.805428	0.449187	6.93368	7.02874	7.69338	7.36267	7.09321	7.61183
AT1G49790	0.210536	0.48029	0.0746723	1.37364	0.958436	1.70735	1.95166	1.08102	2.56296
AT1G78510	0.296265	0.328939	0.0769994	1.061	1.22164	1.2256	1.20871	1.22157	1.03119
AT5G45630	-0.726897	-0.0837628	0.110036	3.813	3.79997	-0.910312	4.24762	3.72919	0.0714927
AT3G14075	0.00890554	-0.138823	-0.124442	1.16445	0.814223	0.93399	1.62033	1.02006	1.1767
AT1G21760	-0.135364	-0.174834	0.0325914	1.15899	1.06975	0.595844	1.06471	1.32334	0.807085
AT1G31280	-0.316938	-0.253865	0.0381102	1.99635	2.29304	2.12303	2.12422	2.68812	2.35775
AT3G01100	0.295522	-0.0652995	0.0675537	1.7393	1.76205	1.52581	2.13764	2.26403	1.8745
AT4G21860	0.357361	0.27295	0.0835012	1.06007	1.2046	0.802918	1.49421	1.30529	0.99358
AT1G72760	-0.761829	-0.0313484	0.18827	4.08851	4.06894	3.32899	4.53012	4.64032	3.46037
AT1G79640	0.084465	-0.0343045	-0.0821236	1.98193	2.18985	0.399093	1.92809	2.34254	0.1525
AT5G20140	0.207915	0.0834307	0.33304	1.28776	1.09414	1.30193	1.29073	1.14883	1.26739
AT5G27560	0.224104	0.208546	-0.0278935	1.02077	1.08884	0.780043	1.11046	1.05444	0.947368
AT5G66620	0.0646206	0.0143006	0.511033	3.15854	3.03874	3.42782	3.39363	3.75272	3.96714
AT5G57345	0.497918	0.226975	0.329181	1.20054	1.32654	1.12962	1.58388	1.37809	1.27009
AT2G31380	0.266463	0.173162	0.0143779	2.18003	2.32657	2.16827	1.75509	1.95908	1.74141
AT4G30460	-0.171266	0.0239555	0.0213967	2.13221	2.32176	0.998153	2.57509	3.06654	1.37439
AT1G63840	-0.245409	-0.274011	-0.314078	2.26297	2.50362	0.41504	2.19821	2.4149	0.463275
AT3G51500	-0.0556503	0.0388275	0.00684501	1.31113	1.26457	0.954512	1.36255	1.69902	1.28897
AT4G11010	0.0573216	0.0983894	-0.162785	1.00552	1.12278	0.922539	1.04948	1.11846	1.02562
AT5G66880	-0.43775	-0.149729	-0.170772	1.0831	0.793422	1.00637	1.5125	1.09517	1.6253
AT5G62790	0.156287	0.132701	0.0045751	1.04382	0.977037	0.846047	0.948498	0.927891	0.806956
AT4G00050	0.507486	0.0442412	0.124967	1.33889	1.63858	1.38489	1.38497	1.4622	1.08751
AT2G27680	0.262501	0.20259	0.158187	1.02617	1.01102	0.954316	1.1176	1.14639	1.03321
AT5G24660	0.616221	0.564664	-0.205972	5.03982	4.78287	2.97708	4.38093	4.18724	3.22232
AT5G49390	0.0633723	0.26377	0.42329	1.90762	1.85446	2.73804	2.89156	2.52135	3.41623
AT5G64200	0.0670204	0.0839662	-0.0822257	1.42072	1.27948	1.13302	1.52743	1.62753	1.40691
AT5G54160	0.146746	0.0319852	0.358459	1.21467	1.27127	1.25007	1.32648	1.19794	1.22259
AT4G13395	-0.449572	-0.508818	0.106156	4.70759	4.40554	0.590352	5.28631	3.91214	1.3592
AT5G49560	-0.0490039	0.232943	-0.107209	2.51393	2.64298	1.82511	2.53867	2.90666	2.07722
AT2G07798	-0.337577	0.419588	1.48419	6.65911	6.91902	8.0629	7.11317	6.70469	7.68946
AT5G35450	0.369981	0.0246347	0.257964	1.81675	1.49578	1.9371	2.43238	1.48612	1.99518
AT5G42220	0.143132	-0.221418	0.295961	1.58823	1.55563	1.96242	1.59094	1.81247	1.99352
AT1G09715	1.31168	-0.416621	-1.00096	8.21326	7.31131	5.77088	7.72437	7.51325	5.52944
AT5G15960	1.56972	1.26203	0.993177	3.15664	3.18783	1.12381	3.97933	4.33845	2.34947
AT5G45340	0.404207	0.22052	0.38333	2.93061	2.72259	1.13132	3.87829	3.40131	2.83537
AT4G15680	0.150747	0.0138711	-0.36107	2.75733	2.50068	1.57218	2.80182	2.55619	1.96666
AT3G10640	0.0719177	0.0164723	0.0620494	1.08786	0.738834	1.1427	1.64357	1.18318	1.63012
AT5G14830	-0.0413924	0.0929608	0.0836303	1.82785	1.92549	2.11958	1.48213	1.80091	1.96727
AT5G10550	-0.202195	-0.176881	0.0309204	3.37623	3.45885	0.968089	2.82147	3.66718	0.874401
AT3G19830	0.139413	-0.0948413	0.00807186	1.54978	1.52502	1.4521	1.5051	1.85251	1.59795
AT2G00510	0.139233	1.00347	-0.0104299	5.99944	7.7064	7.10664	6.02559	7.39184	6.70058
AT4G25540	-0.0791439	-0.381305	-0.0250646	2.01366	1.82147	1.7386	2.6601	1.83361	1.83811
AT4G26080	-0.0895895	-0.0279775	-0.114975	1.47836	1.50241	0.945518	1.90424	2.05415	1.10218
AT3G03060	0.298104	0.155564	0.134678	1.44157	1.13918	1.52256	2.16916	1.42329	1.90614
AT2G07706	1.88146	-2.21786	0.999923	9.13115	6.86429	7.37561	9.08975	6.8142	7.35409
AT5G40880	-0.131928	-0.154887	-0.0451503	2.23758	2.05859	1.63464	2.07054	2.31314	1.54443
AT4G33680	0.0866206	0.0357151	0.000760522	1.00717	1.05031	0.921314	1.01568	1.03398	0.91749
AT5G28750	0.0523256	0.23467	-0.099834	1.03101	1.22868	0.796071	1.14069	1.39848	1.04622
AT3G43520	-0.0498588	0.0413655	-0.0559798	1.06983	1.06238	0.872948	1.01761	1.16412	1.01192
AT4G10330	0.120813	0.0106998	-0.454307	1.64714	1.60206	1.46709	2.06087	2.02377	1.96827
AT4G13620	0.0799314	-0.157932	0.0704534	2.71017	2.74768	1.35604	2.35893	2.47111	1.3154
AT4G02430	0.0364816	0.152008	-0.0656916	2.61173	2.48204	2.29306	1.94539	2.49112	2.01489
AT1G21940	1.04684	-0.592038	2.66803	12.4816	12.5499	10.3748	12.5231	12.2876	10.6918
AT5G22620	0.321834	0.231399	0.0763331	1.0417	0.876417	0.843998	1.02223	0.986299	0.889871
AT5G04750	0.250864	0.235096	0.032927	1.36919	1.30903	1.09369	1.95946	1.79896	1.65438
AT2G47020	-0.119387	0.160055	-0.0451983	2.03394	2.06593	0.231391	1.93467	1.90532	0.158691
AT5G57910	-0.197307	0.0649774	0.218305	1.45114	1.18787	0.916484	2.4263	1.61676	2.37333
AT5G13920	-0.361617	0.12476	-0.555213	1.33847	1.1261	1.80807	2.19575	1.66104	2.48048
AT2G29650	0.0936181	0.103972	0.0923515	1.09017	1.29228	1.08318	0.787987	1.11017	0.797788
AT5G01410	0.217416	0.0976278	0.183581	1.37541	1.4016	0.786909	1.38872	1.43679	0.887924
AT5G62520	-0.0793839	-0.6468	0.349001	4.86703	5.53632	1.19694	3.63795	5.0784	1.41491
AT5G05480	-0.181878	-0.30913	0.169949	1.15826	1.28205	1.48009	1.31486	1.38786	2.02214
AT2G07806	1.57215	0.00547868	-1.50575	7.27711	6.45936	5.89779	7.61508	6.30097	5.59996
AT1G27330	-0.149595	0.190334	-0.026454	1.23322	1.36142	1.40921	1.3762	1.53946	1.56239
AT1G18740	0.335453	-0.0413173	0.191754	2.29219	2.00713	1.11234	2.50171	2.12267	1.85685
AT5G53680	2.42852	1.89611	1.41152	14.5992	12.9502	7.84634	15.1615	13.0489	10.1144
AT3G56260	-0.117574	0.295182	0.166507	1.85527	2.16046	2.52697	2.43805	1.96746	2.78963
AT5G20900	0.0793396	0.114871	0.0103047	1.01542	0.972299	0.824309	1.08569	0.858662	0.84524
AT1G70610	0.166797	0.248531	0.295305	1.07618	1.09933	1.23498	1.09548	1.13976	1.20926
AT2G43910	0.124459	0.200749	0.0816188	1.05443	1.15615	0.945445	1.01932	1.19839	0.966614
AT5G06280	-0.235623	-0.277589	-0.207553	1.46946	1.23925	1.1411	2.14473	1.78028	1.70533
AT5G11340	0.171649	0.112976	-0.0267981	1.20445	1.29314	1.19845	1.41201	1.69417	1.62105
AT4G29590	0.162808	0.151901	0.0898136	1.06717	1.0654	0.961016	0.936042	1.00743	0.85415
AT3G06540	-0.137558	-0.0672228	0.127287	1.22044	1.1996	1.6692	1.46553	1.60305	2.11123
AT2G35900	-0.0654838	0.00183025	0.129796	1.5197	1.18292	1.13526	1.88358	1.34283	1.40716
AT5G37680	-0.085906	0.257501	0.109489	1.24875	1.36097	1.58086	1.71575	1.57772	1.97173
AT5G17300	0.755195	0.535544	0.207701	2.24611	1.94366	1.60365	2.47426	2.2275	1.57805
AT2G07642	1.03579	0.685139	1.04295	4.52896	3.88021	5.0128	4.5711	4.06307	4.72171
AT1G62010	0.142733	0.0665251	-0.0712757	1.28469	0.725315	1.84209	1.8676	1.13652	2.1731
AT3G44620	0.146114	0.0945885	0.0674409	1.0098	0.966278	0.853009	1.01176	1.01644	0.955705
AT2G07682	0.794316	1.48608	0.583819	6.6572	6.38688	7.60307	7.01456	6.36272	7.42555
AT1G66400	-0.0605052	-0.125406	-0.456871	3.34051	3.56051	1.48681	3.13265	3.19203	1.65159
AT5G18100	0.50433	0.31321	0.0688859	1.10739	1.19778	1.02997	1.53739	1.52422	1.49084
AT2G46830	1.12976	0.648091	0.502171	1.38244	1.52668	1.4847	2.38152	2.07477	1.75017
AT1G29030	0.351341	0.277483	0.0846408	1.43677	1.18358	1.5835	2.17866	1.54332	2.06375
AT1G19025	-0.0302945	-0.167459	0.237012	1.405	0.969167	1.34238	1.512	0.864622	1.62808
AT5G50100	0.2977	0.277965	0.148078	1.47526	1.46654	1.46296	1.42186	1.55652	1.37997
AT4G18975	0.281895	0.141377	-0.0594867	1.01575	0.745273	0.766382	1.18781	0.884135	0.839091
AT4G33690	0.0541699	0.15138	0.170571	1.16971	0.889496	1.40673	1.27868	1.0525	1.66487
AT3G26932	0.0103739	0.177709	-0.0827777	2.38873	2.15492	0.564632	2.34688	2.18123	0.656493
AT1G09070	-0.240527	-0.153258	-0.0136219	1.26699	1.07817	0.169521	1.74086	1.64562	0.868473
AT2G40950	0.128841	-0.191098	0.0233013	1.08964	0.91379	1.0498	1.27314	1.38752	1.36291
AT5G38420	0.498569	0.45839	0.115378	1.59746	1.7159	1.13738	1.7512	1.67934	1.30315
AT4G21440	0.0909135	1.06963	-0.0141401	5.41234	6.22419	2.54714	5.90732	7.45004	3.34352
AT5G19850	0.343822	0.286031	0.0614861	1.21524	1.47165	1.2337	1.29201	1.33372	0.977692
AT3G12320	0.682118	0.424123	0.311357	2.36951	2.40512	2.67832	2.18701	2.8102	2.27651
AT5G03370	0.220112	0.025352	0.0784917	2.10978	1.97582	1.22355	2.11192	2.13007	1.54952
AT3G18310	-0.0614208	-0.0857042	0.0522292	1.00558	1.09611	0.834462	1.07087	1.27305	0.809911
AT4G36648	-0.11389	0.184672	-0.114725	2.23081	2.3287	0.123621	2.11862	2.32514	0.437486
AT2G32390	0.129633	-0.109634	0.110529	1.14623	1.21191	0.916841	2.09812	1.18147	1.35493
AT5G28020	0.00945373	-0.125332	0.25468	1.25006	1.16465	1.03728	1.08824	1.04513	1.06625
AT3G03520	-0.0653939	-0.0576125	-0.0200859	2.23058	2.18779	0.936685	2.28072	3.04062	1.69244
AT5G23480	-0.511769	-0.252941	0.372275	5.23361	5.02405	5.05839	4.49018	4.95256	4.82047
AT5G17350	0.262246	0.522536	-0.198865	2.82609	2.84097	-0.323069	3.51722	3.22176	1.35433
AT4G34680	0.114345	0.0486175	-0.0103968	1.66451	1.44377	1.30184	2.39873	2.06476	2.13328
AT1G16080	0.383498	0.379891	0.0305277	1.08299	1.15042	0.940223	1.30884	1.28052	1.07262
AT5G07020	0.0423602	0.081305	0.0148763	1.00605	1.05836	0.859791	1.0076	1.08818	0.904661
AT5G19480	-0.00681477	0.112707	-0.123316	1.26309	1.1544	1.19264	1.44306	1.68754	1.46007
AT4G18450	-0.0141125	-0.376847	-0.651624	8.10991	7.26306	3.39876	7.01452	7.14252	3.01267
AT1G29640	-0.485043	0.0874102	-0.182489	2.82077	2.60466	0.141862	3.5462	3.18872	0.967616
AT2G05155	1.79471	-0.734464	1.45302	7.68072	6.56207	7.52299	7.89816	6.33132	7.43475
AT2G46735	0.058547	-0.0211628	0.0222522	1.05625	1.23456	0.59755	1.36019	1.571	0.919787
AT2G24820	0.0650096	0.000930672	0.397943	1.1443	1.42237	1.50374	1.14783	1.3375	1.4031
AT2G04350	0.305592	0.0653724	0.158018	1.18374	1.08822	1.16999	1.6907	1.54295	1.41403
AT5G21430	0.163608	0.151396	0.0386436	1.08292	1.18796	1.01316	1.08546	1.16681	0.971597
AT3G17790	0.584218	0.22645	0.366941	3.31281	3.22202	1.4285	4.1306	4.15719	1.84118
AT2G07767	0.98641	0.583829	0.3114	7.47006	7.37986	6.5001	7.65754	7.30535	5.97057
AT1G16500	0.129085	0.109937	0.0551152	1.97813	2.09118	0.576213	2.80818	1.97614	1.2475
AT1G48710	3.30957	5.1798	2.32138	10.5237	12.221	8.03668	10.5175	12.0439	7.90992
AT2G43340	0.376437	0.34718	-0.0764171	1.56501	1.60477	0.786155	2.41027	2.22366	1.58336
AT1G68930	-0.00148049	0.19619	0.601045	3.63525	3.97322	3.06421	3.23271	4.10291	2.92697
AT3G15770	-0.275036	0.18552	0.0593464	1.73385	1.98399	1.68419	2.06195	2.27038	2.33147
AT5G42380	-0.831709	1.20573	-0.191948	5.69478	4.97982	2.77576	5.6433	4.7921	3.08005
AT1G22110	-0.210859	-0.059827	-0.222816	3.42109	3.28744	1.1814	2.86919	3.2523	1.27946
AT4G27370	-0.0695338	0.175644	-0.036745	1.52045	1.35723	2.04263	2.19659	1.9788	2.50039
AT2G01008	-0.628716	-0.0279545	0.170912	2.70895	2.82278	4.28234	2.44785	2.30117	3.03056
AT5G52600	0.064847	2.3226	-0.348132	3.93863	6.12669	4.81373	4.2389	6.89562	5.19448
AT1G13195	-0.125817	-0.143502	-0.134366	1.87119	1.91146	1.59114	1.75198	2.09442	1.89654
AT5G65490	0.108834	-0.0249695	0.0486898	1.29894	1.38746	0.81808	1.67816	1.77031	1.32999
AT1G30480	-0.0671807	0.0301026	0.0181055	1.92008	1.82178	1.35162	1.52536	1.88774	1.41199
AT1G53520	0.0630077	0.139921	-0.186411	1.13611	1.27578	0.719906	1.07992	1.41081	0.913704
AT2G21370	-0.076835	0.0566002	0.0402018	1.18624	1.16147	0.992302	0.958947	1.0662	0.983164
AT3G24100	0.873518	0.485808	0.563956	1.90649	1.90803	1.01888	2.14576	2.51419	1.61451
AT5G51130	-0.256337	0.154546	-0.0955111	1.47453	1.65263	0.788527	1.23905	1.67745	0.591711
AT1G72510	0.174835	0.244439	0.0574253	2.27835	2.39493	0.236164	1.91075	2.43876	0.21411
AT1G19230	0.359977	-0.121736	0.45248	1.9129	1.73893	1.16665	1.83326	2.00923	1.34097
AT3G09980	0.15757	0.247336	-0.0639795	1.22052	1.25872	1.23072	1.5466	1.79225	1.68935
AT1G22985	-0.273545	-0.111483	-0.206313	2.70964	2.62191	0.27869	2.13874	3.20942	0.737305
AT1G50745	-0.0147381	0.168519	-0.239485	4.48039	4.45129	3.90596	3.09063	3.7034	3.74361
AT1G09150	0.024748	0.0325217	-0.140254	1.12988	1.02696	0.712423	0.945767	0.905172	0.646372
AT5G08535	0.0694216	-0.0149881	0.0533061	1.29033	1.29268	0.764209	1.23499	1.43367	1.0695
AT1G78620	0.135371	0.0929457	-0.140321	1.00782	1.1013	0.702876	1.02395	1.17823	0.776617
AT2G21970	0.294077	0.255104	0.0429067	1.28316	1.36659	1.27342	1.60971	1.52636	1.28468
AT4G32208	-0.0999379	0.562952	-0.962578	6.64034	7.0307	6.08028	6.08856	7.40286	6.13429
AT2G07644	0.568365	1.27425	1.04631	4.48558	5.10817	5.04928	4.77248	5.13887	4.80073
AT2G37760	0.402426	0.209914	0.176776	1.02588	1.039	0.905274	1.46437	1.23295	1.13771
AT3G52880	0.187811	0.0289802	0.0898888	1.00744	0.931456	1.00074	1.13179	1.00476	1.04584
AT2G07599	1.56657	-1.87869	0.418507	6.83559	4.68071	5.83518	7.41662	4.82536	5.52793
AT1G33500	0.110187	0.79424	-0.119306	3.22311	3.58975	3.76861	3.83889	4.28561	4.29201
AT3G01510	0.141003	0.152385	0.106972	1.03693	1.09677	1.01428	1.05831	1.05922	1.03223
AT1G66090	-0.891739	-0.424469	-0.249179	3.75083	3.70808	2.37987	2.82666	3.42627	1.95514
AT3G13224	0.0325896	-0.0988026	0.179971	1.00056	0.845832	1.43002	1.07781	0.905843	1.30952
AT3G32415	4.01423	0.962131	0	11.4772	11.4243	8.45612	11.5273	11.3918	7.67309
AT1G19490	0.189788	0.142963	0.526748	2.23214	2.22671	1.42743	2.32188	2.87868	1.74429
AT1G66330	0.303609	0.211367	0.0485296	1.17947	1.1886	1.01356	0.988257	1.12495	0.769881
AT5G13310	0.027276	-0.0685728	-0.00372077	1.04166	0.973339	0.416754	0.806261	1.0703	0.356486
AT2G26930	0.0513218	0.115554	-0.0877281	1.061	0.977711	0.843102	0.921674	0.912813	0.699393
AT4G17420	0.0860756	0.0269401	-0.115726	1.09881	0.962439	0.897254	1.14248	1.01412	1.03872
AT3G61470	0.0448208	0.141566	0.0716387	1.05621	1.03052	0.835966	1.01536	1.11204	0.942304
AT3G47430	0.447151	0.327021	0.204646	1.53105	1.53126	1.29884	1.66306	1.50976	1.32203
AT2G40300	-0.0302159	0.0210205	-0.0489378	1.89948	2.07285	1.52615	2.05249	2.2484	1.85733
AT4G22220	-0.00745023	-0.0371282	-0.00206679	1.07804	1.06522	0.793635	1.11068	1.12926	0.997114
AT3G01210	0.156897	0.456163	0.029275	1.39326	1.52873	1.77852	1.78352	2.37991	2.36488
AT4G05050	-0.0822344	0.0443061	-0.0150162	1.48946	1.42165	0.959259	1.25939	1.58363	0.883016
AT3G00210	-0.263801	-0.032816	-0.273635	1.7465	1.83609	2.09809	1.07983	1.33759	1.46929
AT4G29400	0.26998	0.13517	-0.000908509	1.12335	0.92512	0.76454	1.13574	0.96808	0.858856
AT4G12830	0.381458	0.260243	0.301279	1.50801	1.662	1.50421	1.46105	1.60284	1.33391
AT5G51040	0.0874078	0.0817773	0.002341	1.05922	0.951831	1.08587	1.26265	1.12355	1.1305
AT2G00340	0.144396	0.480873	-0.972781	4.37704	4.20911	4.72773	4.21937	3.79973	3.49427
AT1G64563	-0.0455461	0.445428	0.715145	2.23963	2.09311	3.55181	2.57753	2.57468	3.29624
AT5G24150	0.034176	0.389088	0.293357	2.02571	2.40587	2.04501	1.73093	2.07898	1.90029
AT5G62130	0.0144015	0.00990891	0.101337	2.083	2.0646	1.44489	1.92741	2.26754	1.58802
AT3G23400	0.123675	0.0814687	0.145551	1.07804	1.31558	1.0511	1.12046	1.23345	1.12321
AT1G77680	-0.0268174	-0.0324704	0.0621836	1.89565	2.02318	1.12854	1.64007	1.92671	1.08366
AT1G11265	3.65204	1.41351	0.195726	10.5082	7.98334	3.83522	10.003	8.00828	3.66743
AT1G58150	0.0546605	0.146201	0.0826898	1.93447	1.66607	-0.013036	2.71892	2.19636	1.21914
AT5G17760	0.0829492	0.206272	-0.108273	1.93432	1.82729	0.428469	2.46508	2.2932	0.503458
AT5G23380	-0.29376	-0.0315664	-0.175862	1.63521	1.49464	0.588757	1.75199	1.926	1.24595
AT3G26310	0.189933	0.0981719	0.149903	1.04339	0.943866	0.84816	1.61186	1.1805	1.25157
AT4G30940	-0.0377793	-0.0627997	0.143177	1.55193	1.01177	0.348987	2.10865	1.7707	0.834567
AT2G35820	-0.0693937	-0.055171	0.0424612	1.08096	0.946653	0.852153	1.30802	1.194	1.05718
AT3G54320	0.073914	-0.102539	-0.0263676	1.02746	0.595132	0.609187	1.70027	0.776949	1.14946
AT1G08910	-0.18135	-0.232518	-0.0537257	1.59365	1.3151	0.732843	1.80238	1.07072	0.832965
AT1G69730	0.777111	0.064223	0.540089	2.09374	1.99804	2.19511	3.09171	1.67081	2.51202
AT1G78150	0.0119016	-0.0185837	-0.0626026	1.15453	1.05345	0.853644	1.2961	1.45055	1.18754
AT4G12410	-0.0136338	0.442361	0.872975	7.28498	6.96293	3.65129	6.27646	6.35871	3.93985
AT2G43710	0.24663	-0.0306121	0.37229	1.02788	0.990356	1.27359	0.863635	0.750905	1.01436
AT1G03630	0.386841	0.174832	0.349889	1.1274	1.13487	1.33283	1.58231	1.2448	1.62917
AT2G05225	0.655247	0.432103	0.196808	2.07033	1.91422	2.11203	2.24603	2.01128	1.94916
AT5G16710	0.14178	0.23393	0.0807462	1.0254	1.11688	0.848404	1.03955	1.24544	1.03496
AT2G21640	0.261614	0.421793	-0.153747	1.68879	1.35202	0.690604	2.52348	2.089	1.69517
AT2G33740	0.341413	-0.13661	-0.0398854	1.7662	1.55637	1.71208	1.80583	1.72948	1.94547
AT1G62380	0.183727	0.0229612	-0.0431666	1.33587	1.39985	1.12496	1.50297	1.48332	1.15141
AT3G61330	4.01735	1.80172	0.891724	10.5003	8.06138	7.26978	10.6322	7.86475	7.04012
AT2G07678	-1.23808	-0.00297945	-1.32036	5.39251	6.16413	6.55154	5.34204	5.85712	6.43137
AT5G20620	0.00525858	-0.00337006	0.108361	1.0564	1.05799	1.08	0.921011	0.906097	0.959209
AT2G07641	-0.426277	0.58459	-0.364763	5.9263	6.86107	4.91003	6.26631	6.83319	4.64145
AT1G12250	-0.00920915	0.16501	0.0748344	1.09213	1.1031	0.960634	0.998933	1.08278	0.951831
AT4G36220	0.315846	0.0924045	0.163153	1.3228	1.55273	1.33952	1.28758	1.3272	1.19144
AT2G07695	0.668917	-0.156937	0.183122	6.23477	5.96783	5.846	6.31708	6.2753	6.20153
AT4G29670	-0.0709327	-0.0418409	-0.0269059	1.58511	1.8052	0.412659	1.36981	1.91065	0.801234
AT5G38520	0.0803652	0.214384	-0.059314	1.04054	1.11753	0.801073	0.933876	1.12554	0.797999
AT3G09455	0.180082	0.241657	0.0942402	1.31058	1.24222	1.23489	1.76621	1.78683	1.7628
AT5G06550	0.156367	0.13522	-0.0692233	1.37333	1.51042	1.29373	1.41435	1.61994	1.32986
AT4G17090	-0.0114532	0.0438457	0.23848	1.82016	1.71116	1.49698	1.65511	1.81178	1.40078
AT3G23170	0.0679856	-0.208992	0.122491	1.93591	1.6684	-0.858039	2.11233	2.46986	-0.154189
AT2G20362	0.0073833	-0.2699	-0.202669	3.67261	3.74316	1.6798	1.49089	2.59068	0.662135
AT2G07795	0.948161	0.000335237	0	9.40798	8.13388	10.4976	9.54003	8.32273	10.1235
AT5G43850	0.0881121	0.0533471	0.0908079	1.35006	1.2437	1.16478	1.54456	1.33287	1.34567
AT2G44920	-0.0100048	0.183064	-0.00505424	1.01865	0.911442	0.645604	0.876041	0.964962	0.61534
AT1G78600	-0.194182	-0.0205574	0.0279831	1.34329	1.18951	0.859198	1.75002	1.33936	1.36273
AT1G04710	0.1552	0.164162	0.085837	1.00776	1.01982	1.13746	1.11268	1.04699	1.13454
AT2G26540	-0.0441269	0.0381978	-0.0640324	1.0204	1.23109	0.798161	0.883617	0.93025	0.706018
AT1G02000	-0.0374517	-0.139105	0.0890255	1.12088	0.810762	0.267602	1.18255	0.583133	0.732139
AT5G63380	-0.00219473	0.0308936	0.144506	1.01594	1.10644	1.05472	0.807671	1.07367	0.99872
AT1G79160	-0.0925781	-0.0776533	0.143613	1.96608	1.75383	0.613313	1.54593	1.69401	0.956684
AT2G43570	-0.261361	-0.168705	-0.0208806	2.18454	2.27914	0.49923	2.51313	2.27104	0.841708
AT5G55970	-0.381631	-0.309735	-0.0387955	2.22124	2.24247	0.963413	2.16885	2.47936	1.18819
AT4G08870	0.292695	0.295809	0.309538	1.00262	1.22293	1.25289	1.21023	1.18369	1.34325
AT4G31408	-0.0116341	-0.292017	-0.131871	1.402	1.29533	2.07281	1.51935	1.59216	1.75353
AT1G67300	0.0167043	0.0842451	-0.148814	1.08352	0.955816	0.708228	1.16917	1.23804	0.816259
AT2G01150	0.106175	-0.0407709	0.0179827	3.19529	3.14782	0.803181	2.58485	2.66871	1.85793
AT1G72500	0.210735	0.168735	0.285677	1.2256	1.28634	1.28681	1.13168	1.26583	1.14262
AT4G30490	-0.223608	-0.0301308	0.00241531	2.0719	2.00304	1.75387	1.90804	2.42321	1.92432
AT4G27700	0.33404	0.161476	0.0634518	1.0175	1.04161	0.740487	0.962517	0.959526	0.783316
AT3G41762	-0.101936	0.627235	0.440275	3.54771	4.32138	5.67007	3.43602	3.88551	4.42932
AT1G64900	0.04708	0.215949	0.536071	1.67046	2.01356	1.86328	1.64244	1.79063	1.89314
AT2G36800	0.0363159	0.216506	0.123382	2.71744	2.95445	1.5871	2.90994	2.93716	1.00182
AT4G14690	0.185186	0.399625	0.171702	2.44692	2.7535	2.04877	3.15618	2.69416	2.51875
AT5G15910	0.0797432	0.267551	0.0642883	1.31491	1.33948	1.38054	1.06597	1.26885	1.23174
AT1G68620	0.0461769	-0.10615	0.157253	2.25831	1.9363	-0.0288918	3.02291	2.17752	0.747796
AT1G15440	0.0281632	-0.00698583	0.0395784	1.07463	1.09302	1.22566	1.01502	1.27037	1.08244
AT4G09080	-0.103076	0.311139	0.0307967	1.67708	1.48146	0.695939	2.01541	1.67076	1.50907
AT1G08460	-0.0205229	-0.144244	0.103405	1.98509	2.10069	1.14204	1.64137	2.09003	1.25362
AT2G41250	0.288762	0.160191	0.0956489	1.44152	1.54253	1.63347	1.34076	1.56103	1.46495
AT5G47160	-0.122342	0.440653	0.699079	2.39668	2.15653	2.89786	3.29972	2.94997	3.6732
AT2G07652	-1.0146	2.44193	1.21768	8.16378	11.0381	9.33338	8.34188	11.0335	9.08935
AT5G48300	0.127735	0.0610214	0.132358	1.09484	1.207	1.08748	1.06948	1.15778	1.0802
AT3G01120	0.0431164	0.0305838	0.130797	1.2864	1.46295	1.44034	1.12723	1.21845	1.20412
AT2G07659	0.986453	0.808056	0.00775269	5.80106	5.51024	5.10372	5.78307	5.62332	5.03183
AT1G06210	0.0590788	-0.0211622	0.0360494	1.09872	1.05901	1.34019	0.886488	0.976203	1.19403
AT2G36690	0.0423163	0.400491	0.191854	1.11299	1.56297	1.27848	1.91114	1.66179	1.26202
AT5G25130	-0.153779	-0.1942	0.268163	1.60282	1.51215	0.966442	1.83065	1.98456	1.43124
AT5G61810	0.311752	0.0547227	0.143183	1.8467	1.64146	0.488351	1.88091	2.13577	0.652078
AT1G68660	0.280462	0.228553	0.0132847	1.32718	1.31885	0.996416	1.3102	1.39171	1.12916
AT3G03980	0.0182498	0.150966	-0.167079	1.08304	1.14128	0.865173	1.29929	1.12479	1.0473
AT3G58000	0.0389588	0.181287	-0.53428	1.90231	1.58972	-0.144206	2.42989	2.09474	0.305621
AT5G19870	-0.0786204	-0.467813	0.554314	2.01166	2.289	1.07781	2.98605	2.63549	1.89481
AT4G31870	0.489723	0.409761	0.334046	1.52952	1.5101	1.31845	1.52346	1.28507	1.19842
AT2G39740	0.0410021	-0.136271	-0.0543209	1.5281	1.45887	1.36614	1.38942	1.58677	1.4733
AT1G73600	0.394317	0.266551	0.171288	1.98199	2.02247	1.93706	1.84994	1.88311	1.82486
AT1G16840	-0.232047	-0.220205	-0.0660457	1.0041	0.983493	0.89802	0.912472	1.18367	1.13923
AT4G29905	-0.196763	-0.0613751	-0.0850702	1.04672	1.13606	1.16484	0.811978	1.17079	1.42155
AT2G29360	0.0913162	0.254238	0.259135	1.11051	1.23866	1.06811	0.799493	1.08773	0.937948
AT2G21530	0.148355	0.107735	0.0734305	1.06386	1.06404	0.980793	0.854521	0.96322	0.715921
AT2G07827	1.88228	2.48037	0.998086	7.86652	8.36264	7.30788	8.15671	7.93033	7.11659
AT1G77930	0.0627305	0.255009	0.0353467	1.13755	1.11952	1.03182	0.904901	1.09545	0.833522
AT1G06430	0.00695538	0.133307	0.147336	1.10256	1.07981	1.14596	1.04342	1.08916	0.979308
AT4G37390	-0.122034	-0.323841	0.164848	2.27075	2.29642	0.57007	2.08217	1.95302	0.536177
AT3G08700	0.547075	0.910744	0.868231	5.19618	5.14677	3.33589	4.82701	4.81908	3.96357
AT5G16900	-0.111362	0.092084	0.184177	2.35201	2.54826	1.566	2.19281	2.49988	1.74525
AT2G35660	0.12668	0.103247	0.476663	1.10633	1.03503	1.29411	1.11764	1.17592	1.17554
AT1G21010	0.335421	0.00375072	-0.265905	1.1259	0.679295	0.0832585	2.09389	1.41457	0.979812
AT1G17590	-0.145351	0.42699	0.104664	1.5139	1.44195	1.45548	1.438	1.53014	1.56782
AT1G79050	0.171447	0.247863	0.0628486	1.10237	0.942773	0.750808	1.05047	0.845485	0.654855
AT4G13540	0.163089	0.124376	0.0158777	1.47916	1.77427	1.30333	1.63987	1.40332	1.48405
AT5G59480	0.285307	0.153544	0.229638	1.08359	0.995974	1.35605	1.45066	1.42924	1.44711
AT2G21180	-0.000464977	0.0723017	0.0825516	2.18537	2.34223	-0.341301	2.55066	3.18012	0.198689
AT2G23000	0.677918	0.532788	0.178686	1.10013	1.29883	0.993559	1.33767	1.25731	1.08153
AT5G48880	0.0989061	0.274634	0.0413957	1.16418	1.57705	1.31393	1.13961	1.23877	1.16255
AT2G36830	0.257941	0.0140592	0.0941732	1.15618	1.11281	0.0474981	1.74337	1.60097	0.644395
AT5G67370	0.450812	0.291578	0.13363	1.20295	1.27116	1.2817	1.49421	1.52769	1.32161
AT2G07674	-0.235027	0.997997	0.52792	6.24382	7.91999	6.52008	6.76031	7.92943	6.62629
AT1G51110	0.0454321	0.124307	0.0503059	1.0828	1.1819	1.02573	0.84893	1.04315	0.868593
AT5G64180	0.0882825	0.00384872	-0.0712069	1.65176	1.47436	1.20006	1.64409	1.75884	1.31608
AT3G13277	-0.440562	-0.670934	0.165498	2.46875	2.21979	3.04184	2.65152	2.53804	2.4998
AT1G70810	0.311184	0.402437	0.124144	1.24678	1.14493	1.23244	1.59355	1.35553	1.43237
AT3G15354	0.254875	0.250586	0.00726838	1.82172	1.95462	1.9286	1.93429	1.9934	1.8252
AT3G63445	-0.0327908	0.230795	-0.128001	1.03367	0.817647	0.580731	1.7827	1.21832	0.600542
AT2G04135	-0.975429	1.85788	-0.512433	10.9117	12.3337	4.26004	10.5339	12.2771	2.64282
AT3G59720	0.572864	2.85779	0.95852	7.15357	10.7489	6.25333	7.20435	10.7732	6.32699
AT1G10370	0.575873	0.457324	0.157266	1.22946	1.50066	1.17443	1.65469	1.78748	1.26963
AT3G14620	-0.256123	0.0401446	0.0767449	3.1278	3.4074	2.03417	2.74066	3.73936	2.02675
AT1G21560	0.159474	0.267537	0.0669168	1.96017	2.02283	0.905667	1.54425	1.84053	0.69053
AT1G75280	0.357138	0.0971976	0.413387	1.38088	1.30182	1.50901	1.71613	1.37086	1.42483
AT4G12530	-0.429496	-1.37959	-0.809659	5.92996	5.71946	2.98584	6.18015	5.84513	2.71633
AT4G39710	0.202921	0.0926257	0.0160536	1.07495	1.07889	0.779414	0.985293	1.11355	0.824724
AT4G21810	-0.293958	-0.216442	-0.362416	1.41358	1.40381	1.02694	1.53762	1.55543	1.26389
AT1G19140	0.203011	0.253177	0.0115297	1.10207	1.05589	0.94313	1.28411	1.33647	1.1017
AT4G35090	0.332081	0.0933068	0.284401	1.10361	1.09425	1.10306	1.28109	1.05391	1.02803
AT1G79520	0.496126	0.480414	0.197135	1.10375	1.00783	1.15996	1.82068	1.69092	1.26881
AT2G39020	-0.0423533	-0.290722	-0.337654	1.61602	1.71352	0.922663	1.78349	1.64229	1.29023
AT5G20380	0.202753	0.243208	0.186201	1.01116	1.31924	0.979116	0.962057	1.13666	0.968202
AT4G10300	0.18042	0.254246	0.0602682	1.03912	1.09537	0.778741	1.08864	1.17766	0.986786
AT1G07430	0.368777	0.867516	-0.606163	5.1894	4.81368	0.982047	5.78477	5.73486	1.62723
AT3G56290	0.812347	0.583679	0.405758	1.23584	1.28767	1.18538	1.53115	1.43362	1.31637
AT1G50740	-0.02984	-0.0430178	-0.265208	1.27124	1.02235	0.198886	1.22028	1.406	0.554087
AT3G62770	-0.359991	-0.325267	-0.131407	1.01625	1.04533	0.529032	1.04939	1.19999	0.852215
AT4G19430	2.42905	0	2.85829	10.9316	11.21	1.55205	11.2816	11.1445	2.52132
AT3G10420	0.105315	0.0685856	0.134531	1.151	1.20301	1.11994	1.09354	1.15754	1.01764
AT3G01550	0.307337	0.159106	0.107993	1.04762	1.08691	1.04082	0.791175	0.989529	0.644395
AT5G64230	-0.129378	0.353584	0.187918	1.92032	2.09461	1.15807	1.56074	1.9542	1.38581
AT1G80670	0.06446	-0.0107531	-0.0556648	1.44047	1.43913	0.404038	1.7483	1.91843	0.595732
AT1G55980	1.04802	0.278814	0.994147	2.15243	2.1365	3.04095	3.02021	2.70348	3.40356
AT2G07728	1.20781	1.21856	-0.414847	7.28653	6.81886	6.57881	7.32036	6.92881	6.2859
AT5G17240	0.0706262	0.016771	-0.0561691	1.03538	0.905973	1.11044	1.7673	1.40828	1.60178
AT1G32127	-0.25222	0.0150948	-0.209929	1.29033	1.41218	0.556837	1.42366	1.52598	0.988433
AT2G46230	-0.231502	0.0142154	0.00894278	1.15167	1.15908	0.887109	0.946947	1.06278	0.817775
AT3G50820	0.18964	0.0763564	0.139141	1.06834	1.13238	1.00785	1.29764	1.25257	1.19187
AT1G24020	0.493449	0.0308956	-0.143442	1.72207	1.46479	1.22033	1.77028	1.53927	1.34155
AT2G37170	-0.00787265	-0.125062	0.122324	1.38059	1.28717	0.857092	1.69713	1.4778	0.961334
AT3G23910	-0.0396852	-0.0378967	-0.116409	1.16204	1.1779	0.988598	1.17378	1.34339	1.2223
AT5G64770	-0.0308478	0.13757	-0.079974	1.28132	1.29443	1.05749	0.978333	1.33115	1.03519
AT4G34630	-0.149394	-0.294507	-0.0259474	1.70656	1.6075	1.647	1.34967	1.57512	1.45842
AT2G07697	-0.0140752	-0.894104	3.21816	6.38097	6.70683	8.3265	6.56073	6.50008	7.9526
AT1G58561	0.161352	0.336802	0.599136	4.34605	4.84927	4.59541	4.13941	4.44017	4.18136
AT5G61830	-0.211625	0.0117485	-0.193856	1.3682	1.47559	0.738246	1.25337	1.70239	0.956788
AT2G02760	-0.506111	-0.329885	-0.237495	1.273	1.16923	1.01059	0.858184	1.22602	1.08093
AT1G74530	-0.0059533	-0.073638	-0.0206377	1.0698	1.04164	0.89413	1.04557	1.10348	0.95091
AT1G48720	0	-0.96146	0	10.0378	8.67004	7.53747	9.77488	8.98347	7.33201
AT5G17170	0.564845	0.272644	0.376302	1.1322	1.26209	0.987283	1.59401	1.32308	1.27055
AT3G26440	0.00725703	-0.0844288	0.200482	2.66214	2.94152	1.88449	2.06222	2.15266	1.85625
AT5G66170	0.235938	0.128438	0.127696	1.01936	1.00773	0.580613	1.8601	1.65603	1.34845
AT3G26350	-0.255675	-0.475665	-0.677569	1.27743	1.71061	2.53338	1.94282	1.68932	2.74615
AT1G13640	0.293132	-0.0293745	0.100324	1.35445	1.37103	1.14505	1.32617	1.75481	1.37298
AT1G01360	-0.0148421	0.00651898	0.178227	1.0474	1.03987	0.564919	1.16854	1.58668	0.902292
AT4G39360	0.535413	0.200724	0.922626	3.96624	3.73508	2.44093	4.07684	4.26243	3.30702
AT3G62190	0.0572024	0.113404	-0.0999654	1.0515	1.02898	0.72995	0.965831	0.999737	0.754117
AT2G20495	0.15394	0.04301	-0.289571	1.43041	1.46735	0.954803	1.51364	1.59764	1.04725
AT2G22230	0.0249737	0.0272745	-0.125405	1.01152	0.993099	0.728062	0.988666	0.981748	0.899831
AT4G19440	0.208181	0.021203	0.175663	1.3786	1.25892	0.859201	1.51925	1.84986	1.04522
AT3G54500	0.453671	0.290141	0.140562	1.07865	1.04801	1.12266	1.17863	1.19322	0.905387
AT5G56500	0.186108	0.196531	0.168804	1.32394	1.3519	1.39153	1.39753	1.63572	1.51139
AT2G32210	-0.574601	0.613901	-0.51594	2.69245	3.30625	-1.06363	2.3979	3.78725	0.0251524
AT2G31650	-0.0660382	-0.102097	0.151779	1.31276	0.99123	0.398413	1.84303	1.37658	0.628945
AT5G37400	0.0788012	-0.482091	0.153914	1.01963	0.841429	2.08874	1.79267	1.72007	2.67631
AT1G22190	0.249518	0.11266	-0.149382	1.32585	1.39982	-0.498848	1.44649	1.65915	0.230653
AT4G29780	-0.0694372	-0.123725	-0.0854824	2.28716	1.90132	-0.209008	2.68424	1.83498	1.0989
AT1G07450	0.88438	0.701321	0.0529711	1.60677	1.5733	1.18971	1.74759	1.71403	1.19065
AT1G58520	0.210922	0.0538191	0.0275335	1.55978	1.55796	2.04776	1.13185	1.38777	1.53957
AT2G46100	-0.105234	0.088378	0.031947	1.07571	1.24183	1.08373	0.784241	1.14104	0.936233
AT1G55915	0.343801	0.0869364	-0.260022	1.35946	1.1332	1.04328	1.32495	1.33271	1.10401
AT3G61220	0.54719	0.401065	0.256675	1.6713	1.55472	1.7806	1.50849	1.51725	1.47487
AT1G15820	0.256444	0.258064	-0.104798	1.25881	1.28913	0.870655	1.2634	1.39286	0.982963
AT2G01010	-0.668876	-0.182098	0.122452	1.25376	1.45716	2.11176	1.18453	1.31112	1.66911
AT5G42720	0.0472975	-0.0228018	0.102273	1.03435	0.750035	0.690642	1.45425	0.620336	0.887986
AT5G43620	0.178461	-0.0983333	-0.00783599	2.6348	2.37867	1.51567	2.64415	2.82483	2.30122
AT5G61270	0.0978713	0.0125542	0.129943	1.20639	1.25386	0.801249	1.26823	1.44019	0.941095
AT5G37440	0.00798266	0.085408	0.399069	1.04912	1.31164	1.63355	1.14513	1.93417	1.89696
AT2G35150	0.153467	0.0345568	0.378979	1.90865	1.4593	0.159073	2.59301	1.79219	1.28249
AT3G05660	-0.0612167	-0.202085	0.0140136	1.15808	0.979475	2.01747	2.15582	1.47926	2.85745
AT1G21945	3.64957	3.44718	0.958523	10.9101	11.0532	7.00316	10.9144	10.7625	5.6947
AT1G62760	0.0139413	-0.173638	0.608152	2.67389	3.29861	0.724819	3.6144	3.4703	1.35478
AT4G39110	0.154635	-0.101551	-0.0670644	2.43003	2.49257	3.04124	2.46	2.45459	2.76904
AT5G03440	-0.0643853	-0.0485504	-0.338071	1.15592	0.939302	0.943964	1.48095	1.46635	1.4216
AT1G66130	0.284287	0.276679	0.221215	1.4999	1.58463	1.32911	1.25291	1.34666	0.940238
AT3G49320	0.1746	0.208362	-0.0918638	1.06975	0.749591	0.819085	1.30512	0.813752	1.0464
AT2G07738	-0.909238	-1.85659	0	6.89112	6.9575	9.87765	7.49003	7.18157	9.45022
AT3G09450	1.30686	0.895581	-0.318294	7.52842	7.90344	6.03427	7.90878	8.65698	5.97888
AT5G11260	0.161887	0.0541953	0.13881	1.61336	1.47477	1.56593	1.71643	1.67576	1.57096
AT1G79820	0.152313	-0.0444432	-0.115181	1.65183	1.56197	1.33575	1.56899	1.79704	1.3786
AT2G07687	-1.42877	1.80877	0.983723	4.14817	6.10403	5.06185	4.56196	6.26688	5.13065
AT1G59700	-0.0253632	0.117843	0.0347801	1.218	1.23776	1.27967	1.23243	1.26227	1.06591
AT1G20823	-0.0869228	-0.0573795	0.0875243	3.27969	3.68241	0.357788	2.4426	3.36241	0.792318
AT2G33600	-0.0356489	0.111831	-0.220297	1.13358	1.12686	0.45492	0.7616	1.10221	0.585107
AT2G07775	-0.910328	2.48188	1.47817	7.27898	8.4486	9.11926	7.31326	8.26663	8.88617
AT4G01900	0.0482842	0.0826918	0.00541862	1.09336	1.14617	1.129	1.04572	1.18892	1.18055
AT3G46090	-0.959784	0.293237	-0.587476	3.39049	3.30546	-0.267273	3.14661	3.39498	-0.0922006
AT1G51200	-0.0935204	-0.096956	-0.0319529	1.01395	0.987566	0.662074	0.91234	0.914784	0.736612
AT4G23670	0.386922	0.351814	0.203549	1.21483	1.30131	0.971653	1.49431	1.60907	1.14669
AT2G36080	0.204545	0.140679	0.0481888	1.41885	1.60042	0.431042	1.87611	1.6967	0.540537
AT5G64310	-0.0956594	-0.0736693	-0.134827	3.40756	3.42779	0.373855	2.28856	2.81316	0.621815
AT2G07633	0.402276	-0.414928	-0.882449	4.8353	5.29129	4.60715	5.23414	5.39452	4.34494
AT4G20730	0.0080892	-0.294918	-0.0935563	1.51993	1.46507	1.15481	1.46762	1.34006	0.868677
AT1G60190	-0.101641	-0.247935	0.460273	4.26482	4.15875	3.04673	5.09571	5.74186	3.03469
AT1G49405	0.10067	-0.639667	-0.00999218	3.24501	2.88965	2.82549	3.64438	3.83948	3.25865
AT3G17609	0.501849	0.365718	-0.0116834	1.40689	1.40533	1.43296	1.53515	1.62268	1.26525
AT1G75750	0.516409	-0.0341328	0.275727	1.86673	1.75046	0.673132	2.72565	2.59081	1.40605
AT5G03210	-0.333159	0.415385	0.262311	8.67791	9.44945	4.86491	7.07614	9.22063	4.4578
AT1G61640	0.378869	0.00347143	0.191034	1.71699	1.56224	1.76935	1.91771	2.03259	2.1169
AT5G38890	0.588973	0.233195	-0.100761	1.41508	0.895664	1.06208	1.8472	1.24448	1.66955
AT5G65790	0.0267793	-0.0120217	0.289767	1.33401	1.19881	0.862341	1.82081	1.94771	1.6283
AT1G59218	0.549773	-0.0865707	1.36491	3.48996	2.94388	4.28506	3.27534	3.00838	4.17261
AT1G10040	0.228204	-0.00307787	0.0565173	1.63726	0.595531	0.73069	2.59281	1.25115	1.33518
AT4G39030	0.254927	-0.135654	0.432912	1.84669	1.66481	0.609386	1.79487	1.5543	0.565992
AT3G61080	0.0538073	0.212341	0.067303	1.028	1.02814	0.636	0.865832	0.984785	0.578092
AT3G02870	0.318596	0.292091	0.0984427	1.19713	1.38129	1.08262	1.004	1.25352	0.739043
AT4G27030	0.358364	0.296543	0.167192	1.56674	1.92071	1.49987	1.68061	1.84477	1.30345
AT5G24850	0.266108	0.0758217	0.0759333	1.24126	0.974012	1.10194	1.15925	1.16784	1.05575
AT4G22360	-0.232213	-0.286037	0.034157	1.0425	0.886928	0.529438	1.21912	1.12932	0.947457
AT1G73690	-0.00213202	-0.0482123	-0.210249	1.05489	1.06405	1.20937	1.72963	1.54713	1.57041
AT1G78080	0.0614405	0.128495	-0.233904	1.52903	1.69453	-0.00313108	1.96275	1.79158	0.831025
AT1G67920	-0.0753191	-0.0407165	0.0641906	2.88039	2.82045	0.680024	2.30994	2.9524	1.02696
AT2G37440	-0.538102	-0.78364	-0.103901	2.7363	2.75347	1.37661	1.82735	2.62924	1.62206
AT2G42150	-0.00972483	2.17698	0.118919	3.86651	5.97488	2.29835	4.06011	5.94329	2.25307
AT5G56850	0.467227	0.455686	0.128151	1.80513	1.88424	1.55559	1.8504	1.89294	1.43779
AT2G25090	0.440877	0.214453	0.375244	2.03357	1.83535	0.370487	2.18999	1.94047	0.899176
AT5G42760	1.03158	0.833031	-0.374551	3.02468	2.74664	2.3503	3.21602	3.0234	2.30619
AT3G25740	0.192473	0.137453	-0.122936	1.09891	1.19076	0.818931	0.795551	1.08661	0.746556
AT5G46710	-0.27597	-0.0407692	0.133782	2.31415	2.17232	1.39656	1.86074	2.15291	1.66235
AT1G08300	-0.0821897	-0.011734	0.0409769	1.03655	0.957622	0.989601	1.18241	0.973878	1.11676
AT5G08040	0.0653778	0.245735	-0.103647	1.02333	0.878838	0.490493	1.0281	1.16464	0.732038
AT2G07656	0.402832	1.48198	0.580397	5.93055	7.55725	7.61158	6.47873	7.63046	7.26621
AT2G01440	0.00993777	-0.0727836	0.00166447	1.69735	1.73524	0.123087	0.862385	1.70143	-0.256441
AT2G42750	0.0548895	0.227219	0.0991434	1.31032	1.35041	1.32187	1.01508	1.42143	1.01139
AT3G50440	0.75076	0.692973	0.169175	1.11323	1.24579	0.802396	1.47273	1.63611	0.858529
AT5G61820	0.121579	0.107542	0.27039	1.42698	1.5219	1.20832	1.84148	1.84801	1.47745
AT2G37340	-0.0601294	0.118389	-0.0477799	1.05921	0.860351	0.657253	1.01722	0.956882	0.759831
AT1G09950	0.0569734	-0.178882	-0.691225	4.13396	4.36276	0.463743	2.65734	4.77464	1.81605
AT2G07773	1.88203	0.584962	0.892781	6.94519	6.38781	8.15905	7.38971	5.83329	7.83219
AT5G44580	0.10376	0.113855	-0.150336	1.01805	1.4706	0.994975	0.860783	1.36906	1.00081
AT1G64500	0.624098	0.567407	0.389184	1.94503	1.9574	2.0137	1.39895	1.71599	1.16979
AT3G62290	-0.103923	-0.210445	-0.115013	1.14847	0.979757	0.757997	0.879371	0.863825	0.80522
AT2G17030	-0.139531	-0.337394	-0.106133	1.16646	1.04724	1.33709	1.05809	1.11998	1.27704
AT2G43120	-0.0784286	0.141721	0.0980901	1.73108	1.8428	0.281922	1.75869	1.71127	0.379375
AT5G17000	0.144936	0.526502	0.13645	1.4232	1.6604	1.43334	1.46917	1.4802	1.44151
AT3G46230	0	0	0.958544	8.42556	8.65747	7.9209	8.53436	9.17493	8.31196
AT4G06566	0.882332	2.21613	1.85374	7.29027	7.37308	8.72781	6.81667	7.25131	8.20347
AT5G19730	0.262764	0.206494	0.137562	1.16047	1.33339	0.999271	1.78	1.41963	0.785343
AT5G59050	0.200115	0.0275434	0.29598	1.41707	1.32108	1.10821	2.01454	1.45364	1.43731
AT2G45840	0	-1.85713	0	10.4353	8.57861	7.61288	9.39781	8.42504	7.35273
AT1G58215	0.882896	-0.896866	-0.0022436	6.43355	4.51466	4.29111	6.42434	4.63741	4.51711
AT4G22200	0.279459	0.146431	0.341065	1.47076	1.65662	1.92539	0.865177	1.28917	1.32653
AT4G34412	0.0444827	-0.183282	-0.0369143	1.00347	0.925774	1.02261	1.08036	0.902381	1.23669
AT4G24160	-0.191449	-0.0636579	-0.0546558	1.06006	1.17806	0.579404	0.964272	1.03672	0.393443
AT2G07718	0.948161	0.962131	0.00529719	8.27622	8.0669	5.84058	8.47496	7.77427	5.64194
AT1G67870	0.0740365	-0.00932098	0.054737	1.16414	1.03755	0.863817	1.08732	1.05966	0.8945
AT3G06690	-0.457885	-0.049098	0.226889	1.68606	1.61007	1.68728	1.87673	2.14691	2.32589
AT1G04250	0.273855	0.318642	0.100035	1.01887	0.930564	0.847266	1.06223	1.20537	1.0596
AT5G65480	0.0213613	0.185909	-0.260284	1.42726	1.59041	0.797988	1.57731	1.83418	0.82702
AT2G36750	0.481214	0.823765	0.552422	3.37504	3.04724	2.46342	4.52816	4.08111	2.8364
AT3G06630	0.0652163	-0.294658	-0.0249006	2.51813	2.14591	0.466213	1.43432	1.66941	0.781881
AT1G79780	-0.239855	0.447313	0.281859	2.18968	1.29895	2.90606	2.18283	1.92286	3.49109
AT4G08112	0.289086	-0.140487	-0.565509	2.65075	2.50264	3.11208	2.85752	2.94707	2.86819
AT5G54690	-0.0580852	-0.264038	-0.325797	2.52433	2.65928	1.30748	1.6135	2.31068	0.997174
AT2G01430	-0.167146	0.705992	0.438533	2.42261	2.75294	2.03173	2.50291	3.27725	1.94457
AT4G03960	-0.0843183	0.123424	-0.0483347	1.05374	0.821226	1.18157	1.72373	1.21853	1.71836
AT3G17400	-0.0138114	-0.00368291	2.85717	6.35327	6.06269	8.3504	6.47018	5.83189	8.65992
AT1G79930	0.0344855	-0.0279195	-0.00287028	1.09752	1.11666	0.900482	0.979543	1.42233	1.009
AT5G54960	-0.161001	-0.205393	0.129649	1.23264	1.1356	0.861193	1.23122	1.23758	0.928621
AT1G79040	0.152427	0.304758	0.153718	1.17826	1.04982	0.892968	1.10952	1.19259	1.00678
AT3G18773	-0.238278	-0.0998688	-0.276909	1.60182	1.88428	-1.13563	1.93426	2.75293	-0.358119
AT1G26090	0.163856	0.197312	0.152715	1.12213	1.19965	0.95774	1.09578	1.11756	0.983194
AT1G64780	0.32608	0.251868	0.350337	1.52001	1.80981	1.84529	1.39577	1.59376	1.83442
AT2G15810	0.11587	0.745693	1.9296	4.53352	4.72472	4.4394	4.78486	5.46809	4.78419
AT2G07693	0.309134	2.85638	0.958527	5.41093	8.45608	9.56309	5.87236	8.59425	9.30101
AT5G16980	0.0919563	0.339537	0.0731479	1.16168	1.38601	1.15035	1.61824	1.25804	1.16194
AT5G04950	0.50733	0.372787	0.32563	2.13576	2.07356	2.23375	1.44704	1.33293	1.57333
AT3G50060	0.0588888	0.0543342	0.0900485	2.1153	2.13638	0.105933	1.51305	1.85362	0.588653
AT2G41210	0.0804869	0.162811	0.0247496	1.71322	1.61804	1.24897	1.23196	1.74405	1.05208
AT2G32340	0.0482983	0.154878	-0.264138	1.34372	1.42685	1.25111	1.93404	1.50448	1.36623
AT2G05235	0.290326	0.627119	0.130318	1.69646	2.23257	1.52088	1.79479	2.12626	1.41646
AT4G12720	-0.478183	-0.225151	-0.146963	1.10225	1.07073	0.115108	0.813536	1.12019	0.340508
AT3G54000	0.155181	0.0428182	0.0246645	1.90822	1.42845	0.906513	2.02026	1.87924	2.124
AT2G07621	-0.0136338	0.000335237	2.43914	7.36758	7.13751	9.25546	7.6302	7.43561	8.95352
AT4G23920	-0.180506	-0.0982922	-0.187959	1.22393	1.0098	0.837674	1.19809	1.22429	1.20355
AT5G63060	0.0938497	-0.0405756	0.096684	1.1297	1.01818	0.890464	0.769623	0.847113	0.84771
AT4G09750	0.0815716	0.35766	0.0460305	1.01305	1.30572	1.07283	1.11972	1.21184	0.818105
AT5G54860	0.139338	-0.101523	0.0495842	1.39894	1.34756	1.38439	1.27906	1.32817	1.36363
AT5G36910	0.413244	0.434501	0.20933	1.25461	1.5555	1.06885	1.2189	1.61749	0.966894
AT1G10960	0.371349	0.136358	-0.0176991	2.48473	2.77365	1.14686	2.69241	3.16163	1.68393
AT3G44190	-0.0808346	0.0903278	-0.0812752	1.10521	1.27374	1.17276	0.959316	1.29502	1.2966
AT1G58140	2.43174	3.17622	0.958545	8.94659	8.83228	4.90907	8.94698	8.91368	4.83424
AT1G69523	0.356509	0.230394	0.52119	1.526	1.66255	1.81419	1.42136	1.65447	1.59758
AT4G01550	-0.258248	-0.157526	-0.15372	1.66481	1.79123	0.97177	1.24441	1.98979	0.961946
AT2G32530	0.694815	0.334383	0.367407	1.29949	1.60607	1.45131	1.60335	1.43659	1.1263
AT2G47590	0.0378258	0.0152342	0.0441261	1.108	1.2125	0.989156	1.11671	1.09176	1.0453
AT5G23310	-0.0347946	0.283725	-0.174582	1.09929	1.34577	0.900163	1.03737	1.41781	0.989966
AT5G49480	0.273806	0.318601	0.182603	1.49994	1.62761	1.23675	1.2801	1.60748	0.69148
AT3G09600	0.861799	0.421103	0.589911	1.52764	1.16475	1.63733	1.46359	1.38235	1.3643
AT5G35960	0.46044	0.0648866	0.370073	3.74636	2.69633	2.91082	3.27896	3.02687	2.90122
AT1G30240	-0.0341626	-0.324499	0.146165	1.03206	0.867051	1.2305	1.30149	1.07098	1.46255
AT5G24155	0.450787	0.161389	0.686281	2.41696	1.90038	2.57109	2.02384	2.09837	2.39506
AT2G44600	-0.0858461	-0.339567	0.142635	1.95177	2.03691	1.69991	1.41196	2.07117	1.95245
AT5G56980	-0.132737	-0.469841	-0.00806152	1.20557	1.18034	-0.215774	1.83307	1.83148	0.466368
AT3G08990	-0.0646412	0.220861	-0.0566453	1.71157	2.03878	0.868251	1.82005	1.82527	1.0899
AT5G08790	-0.319944	-0.123972	-0.121256	2.24043	2.22135	0.64469	1.4799	1.824	0.387192
AT3G19230	-0.151888	0.0850956	-0.0550968	1.46009	1.18121	0.653553	1.165	1.44482	0.675603
AT5G13080	-0.0914879	-0.123169	0.0696922	1.51857	1.43601	0.139632	2.40584	2.46033	0.654002
AT1G10480	0.644074	0.427901	0.381494	1.97976	1.70882	0.233806	1.89781	1.54352	0.953703
AT3G13130	-0.975429	1.85791	-0.00322032	7.33112	7.28284	5.61685	7.88051	7.73672	5.92538
AT1G05820	-0.0256736	-0.0399763	0.67311	1.26099	1.82497	2.0828	1.90056	2.24671	2.55472
AT4G09350	0.254285	0.28249	0.141671	2.0897	2.22591	1.92425	1.70795	2.0882	1.43633
AT2G07727	-0.202974	1.0077	0.387946	2.76112	5.52503	4.07941	3.43411	5.42967	3.4642
AT5G59540	0.123331	0.16993	0.220795	1.46379	1.59087	1.348	1.31129	1.1763	1.05026
AT4G11570	0.0668273	0.0591373	-0.0300607	1.09221	1.17077	1.15228	0.969941	1.13333	0.9863
AT4G26850	0.269001	0.117132	0.123404	1.68812	1.90148	1.61197	1.05488	1.29487	0.942345
AT5G47060	0.154356	0.0482956	-0.100594	2.13558	2.08896	0.310392	1.95638	2.28558	0.598376
AT3G12587	-0.125073	0.00225848	-0.226422	1.00594	1.05054	0.425769	0.806766	1.37695	0.780006
AT1G32220	0.180652	0.0562725	0.084594	1.02064	1.22523	0.96328	0.914068	1.18997	1.01916
AT4G37730	-0.159202	0.0396669	0.0492847	1.44181	1.42973	0.0442316	1.73772	1.49635	-0.273787
AT2G07643	0.7942	0.00060325	0.194817	4.53746	3.32908	4.9302	5.13174	3.4099	4.40859
AT4G12320	-0.0436939	-0.177503	0.168692	1.99879	2.34252	1.69799	1.06839	1.49477	1.15215
AT1G72800	0.0709522	-0.0423156	-0.0902951	2.66031	2.39834	-0.912775	2.15567	2.5084	-0.346071
AT1G21340	0.572748	-0.938717	-0.00191277	3.03175	2.09156	2.95927	3.39628	2.55889	2.77237
AT5G57260	0.148804	-0.147092	-0.56016	3.1979	3.9727	1.5094	2.76817	4.26307	1.91482
AT4G27830	0.151338	0.132405	0.425471	1.41138	1.53213	1.16276	1.7703	1.70224	1.47044
AT4G11280	-0.055889	0.162387	-0.0550533	3.50466	3.84241	2.4054	2.07093	2.23764	1.36023
AT3G01500	0.437953	0.199017	0.371362	1.18034	1.36015	1.2473	1.44036	1.43935	1.40785
AT1G16730	0.0348031	0.717025	0.320047	1.43871	1.83238	1.78467	1.82159	2.07543	1.50048
AT3G11260	0.258893	0.0404584	-0.0226303	2.90685	2.34299	0.562519	3.18522	2.78104	1.11399
AT2G41870	0.0554771	0.109148	0.129489	1.3597	1.39522	0.752938	1.88239	1.33612	0.794889
AT5G17460	-0.303658	-0.251562	0.0808297	1.13154	1.03122	0.41157	1.73844	2.14049	0.520583
AT4G39800	0.585035	0.07023	0.298244	1.19183	1.1435	1.28522	1.14102	0.988816	0.997636
AT5G02120	0.0206789	-0.0474693	-0.0402452	1.05029	1.14323	0.79783	0.966872	1.29097	0.855755
AT4G16555	0	0	0	8.28951	8.76202	1.55208	8.02186	8.72899	4.98149
AT3G48580	-0.198179	-0.270073	0.0347928	1.75811	1.98706	1.61369	1.71142	2.58955	1.52838
AT2G38600	0.803117	0.405723	0.232795	1.98582	2.06495	0.747896	2.64988	3.0381	0.803362
AT1G32780	0.677887	0.380034	-0.0268675	1.37468	1.7495	0.724987	1.80773	1.95217	0.835209
AT4G36360	0.303419	0.10103	0.239193	1.00766	1.09272	0.906477	0.993281	1.22687	0.975511
AT4G11600	-0.196425	0.00750166	-0.127862	1.15871	1.19557	0.985115	0.622421	0.934546	0.710617
AT5G49920	-1.87103	-0.895511	1.47743	6.96318	7.0562	6.01483	6.10208	6.74901	6.17592
AT2G07648	0.948161	0	-0.00321791	7.85642	7.35388	7.33616	7.70553	7.12337	6.96608
AT1G57820	-0.213487	-0.0651686	-0.181569	1.13944	1.04598	1.06345	1.07617	1.23463	1.21659
AT5G25140	-0.293455	0.021714	-0.0873526	2.12473	2.15137	0.65792	1.17889	2.60667	0.788598
AT2G19582	-3.49572	-0.879051	0.644513	2.20011	2.79996	2.29435	3.56118	2.59366	3.49864
AT3G27060	0.12561	0.228546	-0.0455558	1.44181	1.55537	1.01886	1.28644	1.33416	0.727803
AT2G20570	0.231661	0.0427225	-0.0186925	1.61514	1.76379	0.911769	0.791952	1.21352	0.506621
AT2G34720	0.00430445	-0.108016	0.176401	1.26162	1.18392	1.3275	0.740756	1.02532	0.992483
AT2G07681	0.948161	0.962131	2.44222	7.52837	7.55881	8.09413	7.55572	7.26226	7.40918
AT2G32190	-0.173951	0.311927	-0.108652	1.82582	2.10641	-0.770666	1.44624	2.2281	0.0353974
AT2G01360	0	0	0	7.24168	6.37262	4.77553	7.11692	6.05775	3.52022
AT5G04250	0.0493649	0.171194	0.0452524	1.47763	1.23144	0.606195	1.65923	1.87602	0.65427
AT5G51720	0.342921	0.667019	0.450746	1.09979	1.42494	0.932263	1.16272	1.61335	1.40442
AT2G16720	-0.0984504	-0.0295227	0.122483	1.69628	1.41733	1.09577	1.28026	0.913694	1.3137
AT5G24120	0.369564	0.250951	0.125842	1.41011	1.47899	1.58744	0.96282	1.17178	0.863049
AT1G05100	-0.554139	-0.197313	-0.331139	3.20666	2.38928	-0.22902	3.65984	3.9892	2.16364
AT2G46270	-0.150851	-0.0445187	-0.0301454	1.09787	1.00612	1.02484	1.81819	1.84848	1.68928
AT3G20830	-0.0417107	-0.216384	-0.111809	1.80216	1.79656	0.297836	1.64713	1.94774	0.510521
AT1G21529	0	0	2.44149	8.08068	8.38494	5.52626	7.75963	8.31703	5.97458
AT4G09845	-0.975429	2.21323	-3.08331	7.86258	8.03553	3.30061	7.83234	7.87099	3.53762
AT5G56300	-0.47446	-0.473338	-0.673541	3.13704	3.36085	1.54392	3.82404	4.15936	1.78871
AT3G50825	-0.137254	-1.10986	-0.227725	4.40994	4.10707	1.39627	3.67479	3.98072	1.20802
AT2G07671	-0.910916	0.740655	3.17701	5.58418	4.27621	7.84693	5.11803	5.43238	7.76112
AT3G09870	-2.49759	-1.89566	0.589128	2.83539	3.46669	3.17948	3.95676	2.35775	2.48762
AT3G60290	-0.121987	-0.270125	-0.300302	1.05675	0.709842	1.11766	0.912785	1.15024	1.66703
AT2G07669	-0.0131512	0.893119	1.89346	5.85687	6.67057	7.58023	6.28565	6.91124	7.42021
AT1G52100	0.0463889	-0.00665302	-0.184304	1.33335	1.42186	1.2044	1.09641	1.24845	1.00164
AT3G01440	0.37885	0.338051	0.23991	1.22277	1.29322	1.11051	1.33452	1.41476	1.05802
AT5G52760	-1.48923	0.866273	0.488746	1.72314	3.3588	0.252104	2.62295	3.74947	1.23632
AT1G71230	-0.0629823	0.104132	-0.104614	1.19606	1.1524	1.58853	1.3817	1.31418	1.71848
AT3G10815	0.191827	-0.184397	-0.118057	2.40554	2.01694	1.11269	2.59244	2.58804	1.47011
AT1G07370	-0.00775632	0.0537064	0.0755423	1.48006	1.42332	1.30129	1.36023	1.56729	1.26552
AT5G08640	0.594921	0.671647	0.204404	1.55214	1.57629	1.57833	1.66504	1.44138	1.45179
AT5G28030	0.170354	-0.0648213	0.429399	2.2404	2.48897	3.13924	2.09011	2.29114	2.99931
AT1G66200	0.441619	0.385218	0.160581	1.29786	1.25972	1.1624	1.12783	1.14672	0.927745
AT4G08250	0.0938361	-0.286611	0.202963	2.20618	1.76621	2.71523	1.52508	1.65652	2.96241
AT1G53530	-0.162048	-0.0320092	-0.00892011	1.04129	0.991578	0.975867	1.00475	1.08688	1.05638
AT4G24480	0.218014	-0.0401564	0.172578	1.1087	0.82245	0.896149	1.85158	1.22341	1.44773
AT2G36220	-0.31505	-0.728662	0.00457397	3.26707	3.05684	0.0392963	1.80013	2.57656	0.410948
AT2G07676	0.948161	0.000335237	-0.26081	7.27739	6.85083	4.4998	7.46123	6.22326	4.67744
AT5G07650	0.807079	-0.0227356	0.559465	1.08668	1.22635	1.09559	1.86076	1.49882	1.50457
AT2G07675	-0.907899	0.741969	-1.01303	4.79317	4.7314	3.76443	5.86099	4.86381	3.6778
AT2G33585	0.480592	0.092142	-0.102784	1.87098	1.7216	0.97245	1.62501	1.59946	1.30706
AT1G21140	-0.219257	-0.561402	0.0232948	1.99633	1.10929	0.437689	2.07184	0.810689	0.922172
AT1G15385	0.627934	0.0941321	0.986727	3.66076	2.43626	0.143172	3.54336	2.91362	0.793289
AT4G19645	0.710584	0.0227182	0.190275	1.53463	1.74289	0.931281	2.28854	2.52868	2.14612
AT5G60790	0.127784	0.0412239	-0.0129247	1.02413	1.11545	-0.177482	0.908331	1.1587	-0.123225
AT2G07751	2.84089	-0.000949293	-1.80576	7.25795	5.01508	4.17444	7.38965	5.17243	3.99434
AT4G02005	0.0642224	-0.198003	0.088252	1.69259	1.30943	1.54174	1.61469	1.21687	1.60337
AT1G13930	-0.193102	0.0229132	-0.140287	1.41286	1.36996	0.864735	0.858429	1.04884	0.637946
AT1G58848	0.0101475	-0.126981	0.35113	1.43445	1.65287	2.42843	1.4272	1.84177	2.31141
AT4G15700	-0.0201155	-0.084243	-0.194137	1.15449	1.07426	0.0170227	1.16748	0.987751	0.2635
AT1G64370	0.0742021	0.0931064	0.0738769	1.3137	1.10303	0.816733	0.91499	1.04481	0.743904
AT5G44660	-0.0480636	0.296429	0.0592517	1.16107	1.16273	0.961668	0.985463	1.02752	0.624774
AT4G36490	-0.910925	0.962131	1.31818	5.07071	7.33623	5.72284	5.13198	7.13401	5.54911
AT3G63320	-0.335484	-0.590956	0.418189	3.09835	3.98198	4.03177	3.60583	4.29469	4.69864
AT4G02850	0.242351	0.378142	0.158614	1.00657	1.00677	0.958518	0.865547	1.1893	0.841103
AT2G15020	0.305309	0.563273	0.403322	3.06424	3.42016	2.92877	1.90872	2.73999	1.8211
AT3G48310	0.221279	0.18182	0.359328	1.2758	1.15073	1.3627	1.27846	1.25801	1.38883
AT3G50970	-0.323613	-0.0339177	0.00203582	1.87026	2.04459	-0.183328	1.90975	2.44598	-0.475216
AT2G29090	0.0967369	0.23532	0.301045	1.81636	2.0222	1.32183	0.725584	1.11388	0.240088
AT5G39050	-0.388117	-0.0304049	0.0128342	1.84819	2.36503	0.278693	2.16753	2.75272	-0.261036
AT5G15537	0.0221352	0.143373	-0.446472	1.72083	1.32993	1.12601	1.72247	1.76695	0.783982
AT1G52230	0.246342	0.177174	0.106132	1.13045	1.19148	0.885529	1.04673	1.18904	0.910594
AT4G28740	0.1142	0.185715	-0.0731159	1.30197	1.33498	1.12527	1.08654	1.26356	1.02425
AT1G10320	0.0917895	0.12938	0.103683	1.10249	1.03395	1.36145	0.794822	0.961726	1.08509
AT5G03205	0	0	0	5.47675	5.75593	0	7.38915	5.06861	2.52762
AT1G33400	-0.0574884	0.139769	-0.0632134	1.0782	1.21453	0.446919	0.562131	0.910431	0.0656547
AT5G09610	0.948161	0	0	7.56669	7.8106	6.53212	7.37455	6.98927	6.43519
AT5G27845	-0.211184	0.28493	1.88704	5.21052	4.97119	3.92585	5.32603	5.58163	4.64801
AT2G47460	0.00213875	0.205905	0.0243955	1.77943	1.78794	1.83811	2.23552	1.98368	1.5287
AT5G26146	-0.310466	0.132151	0.168468	2.45942	3.31049	0.104528	3.28247	3.90333	0.542772
AT2G07768	0.948161	-1.85584	0	6.73825	5.79681	8.20796	7.55395	5.23013	7.96088
AT3G22370	-0.19808	-0.0362142	0.131209	1.06705	1.09039	0.903726	0.93443	1.278	0.677247
AT1G32890	-0.0136338	1.85306	1.85263	5.83966	6.13449	3.766	7.25846	6.64798	5.10428
AT1G60470	1.18789	1.14925	0.793901	2.98399	2.30227	1.89217	4.28877	3.44336	2.74792
AT2G37805	3.04535	2.44205	-0.0110871	7.18735	8.00899	1.58373	7.85868	9.14593	3.72107
AT5G48250	-0.40102	-0.34703	-0.089971	1.32982	1.20067	1.60355	1.27705	1.36158	1.95909
AT2G46680	0.444711	0.146461	0.234254	1.30315	0.929405	0.0349379	2.17861	2.13845	0.364685
AT1G63010	0.186075	-0.0855998	0.213008	1.26298	1.26063	0.712523	1.52846	1.66229	1.0443
AT3G50930	-0.0925168	-0.172011	0.045425	2.65607	2.18167	0.967563	2.3472	1.56286	0.539091
AT5G59400	-0.0763029	-0.103503	-0.00438917	1.05298	1.02055	0.844806	0.970214	0.68119	0.883623
AT1G62180	0.499004	0.144317	0.366669	1.02703	0.998109	1.08075	0.691111	0.797468	0.695433
AT4G15690	-0.0172437	-0.103145	-0.154735	1.17832	1.01265	0.563472	1.19432	0.73559	0.528133
AT5G20070	0.0230497	-0.00320734	-0.194651	1.54505	1.53835	1.16379	1.5989	1.50196	1.2188
AT5G63130	-0.197002	0.0952703	-0.347892	2.55169	2.84432	1.10537	2.47986	3.45485	1.16488
AT5G59130	-0.0802922	-0.044133	0.252412	1.33363	1.39996	1.21189	1.42982	1.09649	1.13708
AT1G61580	0.296594	-0.0530412	0.0218679	1.0002	0.98654	0.999226	1.4826	1.29305	1.15686
AT3G50625	0.948161	-1.85754	0	7.61428	5.96322	4.61616	6.86101	5.76381	4.32549
AT2G36355	-0.0122303	0.211139	0.114444	1.8699	1.36516	0.837408	2.04252	1.92314	1.25376
AT1G17490	0.543195	0.372995	0.111018	1.15286	0.678786	0.68161	0.744765	0.913784	0.706716
AT2G18440	-0.163285	0.166438	-0.146983	1.51207	1.60012	-0.587314	0.883801	1.57275	-0.470667
AT3G22090	0.626564	0.413244	0.578801	3.13648	3.43324	3.01571	3.90054	4.83758	4.02873
AT2G38185	0.00305556	0.129871	0.0130907	1.38519	1.08739	1.45803	1.58589	1.17986	1.8302
AT3G49530	-0.216351	-0.10238	-0.0184363	1.29204	1.20224	0.767371	0.875382	1.13322	1.16599
AT1G03495	0.0573207	0.179536	0.00260961	1.07475	1.2175	0.945352	0.853849	1.02324	1.03301
AT3G13240	0.0895608	0.30132	0.168711	1.50081	1.4037	1.61551	1.00127	1.43566	1.38721
AT1G69490	-0.489361	-0.177463	0.216296	3.49661	3.3425	0.590479	2.98217	3.07	0.724646
AT3G05625	0.0857658	-0.00997772	0.0675153	1.07096	1.05821	0.918862	1.06227	1.09968	1.14626
AT3G14190	-0.0255152	-0.122529	-0.098194	1.33283	1.22745	1.09821	1.00083	0.89808	1.01986
AT2G07694	1.84305	-0.96146	-0.965003	5.65272	5.62592	5.6132	6.64203	5.27931	6.04753
AT4G38940	-0.225315	-0.271595	-0.0180245	1.16513	1.01499	-0.148062	0.601902	0.987227	-0.201348
AT2G07672	0	0	1.8531	6.69585	6.00041	7.61993	6.92718	6.62802	7.06992
AT1G27730	-0.387425	-0.225076	-0.0521716	3.56412	3.29466	1.36541	2.73263	2.76481	1.64117
AT1G48560	0.237598	-0.0850753	0.119428	1.58204	0.436586	1.67082	1.90767	1.19032	2.10736
AT2G07685	-1.8711	0.000335237	0.342287	4.42832	4.80382	4.06103	4.66034	5.16853	4.16747
AT3G59220	0.134768	0.359927	0.267437	1.01964	1.20486	1.02868	0.92524	1.2229	0.984249
AT3G42250	0	0	0	6.5636	5.47861	1.5521	5.89438	5.9333	0
AT2G01280	-0.975429	1.85567	1.85456	7.24503	8.11805	5.35843	6.89879	7.82219	5.52283
AT1G74070	0.230772	0.264108	0.0996309	1.04445	1.09816	0.923385	1.15925	1.22802	1.04083
AT4G01026	-0.403631	0.43967	0.19504	1.29734	1.48397	0.261504	1.51131	2.50835	0.67069
AT1G35735	-2.87714	-1.48266	0	4.027	5.13408	5.14264	4.84164	5.70168	4.98096
AT5G02170	-0.540715	-0.867479	0.0280543	1.81111	1.77916	0.438513	1.72789	2.22432	1.5057
AT4G27820	0.144933	0.178102	0.253379	1.00114	1.28645	1.21578	0.640226	1.04276	0.593608
AT1G10220	0.17458	-0.12482	-0.446436	1.09582	1.36298	-0.372182	1.14104	1.27596	0.331933
AT3G24495	0.0952312	0.128943	0.229712	1.67444	1.9112	0.978416	1.16538	1.72671	1.05106
AT1G07850	0.727515	-1.32959	2.85929	4.1528	3.70414	6.10464	3.53755	3.69551	6.15845
AT3G05360	0.334119	-0.298733	0.274703	1.0598	0.68407	1.23504	1.2863	0.74715	1.56434
AT3G51895	0.815703	0.299358	0.495655	1.18045	1.31692	0.743051	1.39469	1.39325	0.956742
AT5G54250	0.145649	0.224374	0.167378	1.03824	1.28989	1.04142	0.708595	1.06444	0.828536
AT3G13840	0.473275	-0.987458	-0.965009	3.1123	2.41094	2.48536	3.28874	3.12891	2.56175
AT3G02515	-0.281754	0.348557	-1.37978	2.75543	3.19802	2.73768	2.66813	2.8903	2.01671
AT4G14695	-0.645089	-0.103169	0.566046	1.87387	1.7706	1.8071	1.36118	1.47987	1.58418
AT5G17540	-0.242148	0.512236	-0.00727645	1.48157	1.71985	2.26272	1.78905	1.87261	2.36566
AT3G55646	0.987446	-0.000423894	0.236195	1.25512	1.26887	0.249646	2.08301	0.938479	0.878176
AT1G70440	-1.22719	0.521221	-0.489094	1.88337	2.44993	-1.07079	2.11641	3.59485	0.382445
AT1G31370	-0.975429	0	0	7.25056	8.67394	5.8779	6.38208	8.86783	6.801
AT2G00520	0	0	0	6.72982	7.28929	7.28156	6.89617	7.32242	7.67493
AT5G55020	1.30766	0.587549	2.86048	3.12732	2.98351	6.03104	4.20021	4.20141	7.65508
AT3G46080	-0.44097	0.197288	0.258762	3.83815	2.86287	0.734915	4.04201	3.02357	1.33099
AT5G10170	-0.0313461	-0.143893	0.0409191	1.07992	0.845549	0.963938	0.941929	0.629214	0.821122
AT2G02750	-0.242076	0.100647	-0.518853	2.53586	2.73217	1.71517	1.92866	2.67035	1.44682
AT3G13229	-0.904683	0.000335237	0	3.89903	4.89003	3.45667	4.82973	4.93869	4.10737
AT2G07721	0.948161	0	0	6.94008	6.42759	8.13666	6.91412	6.52289	7.57897
AT2G05100	0.144329	0.0974651	-0.0517733	1.07783	0.97565	0.642038	0.80677	0.958859	0.541683
AT1G57560	-0.156649	-0.183034	0.0915589	1.26714	1.02134	0.924618	1.17949	0.971617	0.537154
AT1G09287	-0.202623	-0.474757	-0.933963	3.95176	3.37117	0.890895	2.28856	3.94424	1.68894
AT5G44110	0.0141484	-0.0509209	-0.0791406	1.01427	1.07215	1.19562	1.01008	0.93298	0.950726
AT2G40610	-0.106059	-0.128493	-0.0312207	2.26556	2.49391	2.00649	1.08931	1.74355	1.1106
AT3G52720	0.482899	0.465955	0.154884	1.05527	1.15138	0.854306	1.07057	1.10599	0.701262
AT2G30690	0.898044	-0.684715	-0.761907	1.70628	2.20168	2.78987	2.49134	2.77796	2.81857
AT2G32290	1.26047	0.944223	0.333616	2.30109	2.35796	1.84238	2.02159	1.97826	0.579718
AT5G62140	0.120177	0.191728	0.171443	1.66413	1.95459	1.63179	1.37893	1.95295	1.2524
AT2G20880	-1.03799	0.160865	0.454579	2.86514	2.43806	-0.46857	3.43831	2.36006	-0.201918
AT1G78370	0.399418	0.615411	-0.0982962	1.00682	1.35266	1.02563	1.32191	1.61291	1.27863
AT5G00395	-0.215187	-0.258855	-0.0707318	1.00029	0.912982	1.51335	1.01137	1.08934	1.51674
AT4G35420	-0.0194706	-0.149402	-0.147787	1.21411	0.88333	0.614861	1.00705	0.704391	0.84069
AT1G26150	-0.316266	-0.196302	-0.0272626	1.17147	1.46393	1.16472	0.80358	1.03843	0.861717
AT3G04970	-0.319828	-0.100324	-0.231047	1.37922	1.88304	2.04273	0.746442	1.99904	1.84729
AT4G05700	0	0	-3.42701	7.01796	7.82189	1.61221	5.63134	6.73741	0.0947643
AT4G38740	0.129628	0.143784	-0.0244521	1.1207	1.13867	0.787939	1.18248	1.20686	0.777986
AT3G32047	0.449925	-0.11566	0.443287	3.06345	2.88228	2.17598	2.61095	2.28602	2.24434
AT2G11780	-1.01598	-1.89872	0	3.97979	4.13084	5.24617	3.38757	4.94179	5.91183
AT2G31580	0.116051	-0.0221109	-0.176124	1.13703	1.13618	0.667624	0.747772	1.10894	0.572648
AT5G60800	-0.0939866	0.390332	-0.0162891	1.20654	1.57223	0.51301	1.41401	1.7298	0.819776
AT3G16250	0.0877777	0.370368	-0.0504063	1.18077	1.27816	0.927955	1.11239	1.3647	1.02702
AT3G18900	0.0621729	0.291818	-0.0909362	1.82539	1.66577	1.13569	1.67302	2.26849	1.40162
AT2G08950	-1.2331	1.21592	-1.48552	2.55651	2.39469	1.32117	3.56578	4.04156	1.08043
AT4G23050	-0.0529052	0.0216239	0.12827	1.02015	0.84265	0.793667	1.05962	1.33702	0.829633
AT3G14300	0.948161	-0.96146	0	7.18715	5.92547	5.52766	7.51489	6.5512	6.54698
AT5G20150	-0.321519	-0.0924624	0.00848251	1.29432	1.3714	0.405936	1.47782	2.03245	0.582773
AT2G38520	2.43082	0.000335237	0.996613	8.87127	8.74308	4.18488	8.32577	8.93375	3.9157
AT2G07702	0	0	0.958571	5.67587	6.00246	6.2588	4.84423	5.71855	5.85677
AT4G21650	0.163717	-0.243577	0.0939808	1.37169	1.37706	1.15896	1.39262	0.990861	1.20335
AT1G69480	0.294109	0.313975	0.168456	1.33313	1.37986	1.63215	1.98308	1.98487	2.06207
AT4G25390	-0.0908356	-0.208359	0.0142172	1.41952	1.11385	-0.700442	1.23919	1.22151	0.0863925
AT2G21430	0.00968334	0.0886303	-0.0377363	1.57333	1.20116	0.992412	1.32751	1.43043	0.89911
AT4G33930	-0.0327703	0.149311	0.0274242	2.29328	1.88147	0.486551	1.73488	1.86535	1.11699
AT5G56000	0.0524552	0.008585	-0.110066	1.68126	1.87153	1.46725	1.13486	1.68315	1.14137
AT3G51750	0.555386	0.58488	0.480114	1.59278	1.46138	1.01889	2.46775	2.57946	1.35748
AT3G30843	0.991168	-0.994493	0.000693848	4.72363	3.58327	4.23401	4.27472	3.93505	3.16828
AT5G38140	-0.18657	0.108371	-0.361699	1.61555	1.50076	1.25221	0.989093	1.11925	0.674642
AT4G23600	0.394068	0.335483	0.606625	1.45977	1.39963	1.22519	1.62134	1.0146	1.16889
AT3G15780	-0.210581	-0.389071	-0.723238	1.45344	1.49734	0.361856	1.30302	1.7344	0.75525
AT5G02565	-0.270039	0.433029	-0.177527	1.28732	1.50375	0.75911	0.406675	0.978458	0.551418
AT2G07732	0	3.17648	2.43925	6.35226	6.48585	7.2746	6.22954	6.20355	6.87826
AT5G12180	0.252036	0.356803	4.02784	2.37262	1.71323	5.69839	3.05732	2.66443	5.52362
AT3G56710	-0.181054	0.0363209	0.0246979	3.09367	2.34445	0.512912	2.48917	1.44163	0.749669
AT4G00350	-2.45761	-2.703	0.89085	4.10151	2.53787	5.1368	4.16602	2.66131	5.92323
AT1G74710	0.205779	0.0405802	-0.177456	1.11728	1.45981	0.925564	0.757656	0.996438	0.672479
AT3G16800	0.0132783	-0.106766	-0.110459	1.29483	1.26921	0.448589	1.34057	1.82816	0.075084
AT2G13960	0.0772691	0.0698733	0.0391682	1.36107	1.3337	0.883243	1.31399	1.4706	1.14724
AT4G39364	-1.87506	0	0.890741	4.37623	6.47831	4.07971	4.37457	6.52711	3.88389
AT3G43970	-0.756617	0	-0.965009	2.96433	5.84212	5.99501	3.56851	6.20386	6.05359
AT1G30060	0	0	0	6.6379	6.53487	5.6085	5.2373	6.26493	6.17826
AT5G02840	0.0137648	-0.024409	0.100731	1.00543	0.79985	0.799618	0.837286	0.681322	0.722058
AT3G46130	0.299884	0.308258	0.158715	1.18883	0.894244	0.450705	1.73175	2.04531	0.672855
AT2G05345	-1.86624	0.897956	1.00481	2.78054	4.51419	3.84822	2.79833	4.58011	3.37274
AT4G13800	-0.0432478	0.00551751	-0.00325044	1.34901	1.39758	0.834986	1.09381	1.47948	0.427348
AT1G27720	-0.138499	-0.0371275	-0.275602	1.22524	1.15538	0.924595	1.36567	1.48317	0.859234
AT4G39363	-0.975429	-1.8619	-0.00321156	5.83437	5.17864	3.63686	5.43423	5.34196	5.56272
AT5G58780	0.669891	0.523259	0.363371	1.58649	1.09715	1.14175	2.08745	1.63304	1.07472
AT1G05700	0.457899	0.692775	0.407466	1.66942	1.58904	1.87429	1.55772	2.04643	2.385
AT5G39860	0.43713	0.274099	-0.00101471	2.18183	1.91069	1.20927	1.19173	1.45807	0.645082
AT4G17243	-0.496455	-1.00752	-1.61218	3.35859	2.24118	0.831798	3.58084	3.66437	1.38651
AT3G02380	0.829801	0.377066	0.63812	1.23272	1.38452	1.3109	1.14147	0.889532	0.742135
AT1G78400	0	0	-0.964992	6.50985	6.84176	2.48851	7.79571	7.39246	0.665186
AT5G66690	0.239491	0.311326	0.46515	1.553	1.55923	1.82165	0.928908	1.05266	1.24254
AT2G07741	2.41629	0	0	5.37787	5.85375	6.03481	4.8569	5.64757	5.98094
AT4G17585	0	0	0	7.88075	8.37108	5.76293	6.90601	7.97699	5.32718
AT3G63060	0.363995	0.293843	-0.365149	5.26099	4.54575	2.3641	5.86667	6.05863	2.55324
AT3G04530	0.120919	0.00462605	-0.0041743	1.93661	1.73518	1.12503	0.616272	1.35489	0.144181
AT5G46200	0	0.96213	1.86535	4.81848	4.25313	5.14044	5.5845	3.74413	5.53912
AT3G26510	-0.377608	-0.266234	-0.0376024	1.07601	1.02541	0.237495	0.770532	1.34476	0.581908
AT5G58050	0.717357	-1.46078	8.71373e-05	3.25697	2.9179	2.25085	3.6549	2.55191	2.40684
AT3G13227	0	0	0	6.32	5.99156	4.40701	6.77084	5.53715	5.22926
AT4G35985	-0.452094	-0.350453	0.130542	1.64368	1.63863	0.882779	1.05113	1.647	1.27885
AT3G03165	-1.33535	1.31782	0.00434687	4.53479	6.20729	5.38516	3.41862	5.75589	4.85854
AT4G27410	-0.0441522	0.279619	-0.0616041	1.31783	1.00142	0.424244	1.98824	1.92481	1.1792
AT1G76190	0.0491214	0.370692	-1.29591	2.30259	2.15414	-0.591624	2.31223	1.73567	0.368737
AT3G53040	-0.769402	0.287766	0.304285	3.20823	3.11779	3.07054	3.60604	3.42885	2.82245
AT1G77570	-0.209514	0.303071	-0.0398089	1.63562	0.643807	0.452313	2.48525	1.18792	1.68647
AT2G07825	0	0	0	3.62479	4.26753	5.62502	5.43748	4.88903	3.84243
AT5G01820	0.0640941	0.027922	-0.078682	1.13312	0.982631	0.433752	1.50841	1.2247	0.628578
AT1G02510	0	0	0	6.99268	6.32523	4.26075	7.50543	6.59937	5.52463
AT2G33280	0.599892	0.764964	0.536905	1.86562	2.94951	0.468838	2.24328	3.04259	0.659574
AT2G41550	-0.024705	-0.13426	0.231525	1.07354	0.98517	0.508358	0.519602	1.05576	0.646771
AT2G07787	0	0.96213	1.86038	4.81875	5.2562	6.57632	4.81436	5.06099	6.05965
AT3G46650	1.86293	1.99747	2.47755	3.66856	2.68449	4.28441	4.203	3.28715	4.88779
AT1G58889	-0.241583	0.800839	0.643881	2.62628	4.45904	3.38891	2.15932	3.86665	2.38304
AT5G16970	0.171719	0.216487	0.0217944	1.11159	1.10623	0.907522	1.36819	1.0384	0.809846
AT4G12000	0.209495	-0.0510415	-0.186582	2.16237	2.10544	0.940714	2.0022	2.22862	1.20503
AT3G13610	0.126253	0.0924218	0.135039	1.29203	1.64538	1.48342	1.31839	1.49691	1.28939
AT1G80660	-0.497582	1.80796	-1.22109	3.59918	4.90123	0.596137	3.86805	5.48819	2.32729
AT1G19670	-0.041861	0.490389	0.0983928	1.39218	1.81941	1.50767	0.800017	1.2525	1.05008
AT1G72900	0.132614	0.0670403	0.031599	2.30304	2.17454	0.271895	1.71755	1.92574	0.18342
AT1G31270	0	0	0.958572	7.06656	7.10502	3.74235	5.80997	6.6362	4.11396
AT2G39110	-0.0700737	-0.189386	-0.150141	1.01411	0.910308	0.351157	1.02239	0.920303	0.170369
AT2G23170	0.0294864	0.0561803	-0.260403	1.15942	1.32643	-0.242915	1.49075	1.67493	-0.621807
AT1G73066	0.287103	0.187869	-0.663509	2.39982	2.42082	2.05314	2.25595	2.42597	2.02153
AT4G05420	0.0630462	-0.119024	0.0327291	1.02698	1.09991	1.25981	0.717044	1.04836	0.997758
AT1G48725	0	0	0	6.44978	6.42679	2.44253	6.81233	7.10205	3.11232
AT1G35210	0.182222	-0.0500622	-0.0931835	1.74286	1.60644	-2.31288	1.78244	0.487477	-0.239775
AT5G03240	-0.253395	-0.274165	0.0476548	1.27764	1.15556	0.775101	0.858318	1.0314	0.567124
AT4G04170	1.88602	1.89948	-0.965018	5.62165	6.16901	4.47314	5.76659	6.59734	4.55612
AT3G02205	0	0	0	5.97068	7.97629	6.01178	4.96626	5.65824	4.83371
AT1G80130	0.88722	0.213668	0.231861	1.27025	1.39975	1.49101	1.79216	1.77174	1.7038
AT5G44560	-0.0525864	0.00472	-0.10794	1.10909	0.868278	0.713589	0.670356	0.714111	0.523479
AT1G60970	1.57262	0.400016	0.558597	1.93026	1.8158	2.35288	2.98241	2.88446	2.44377
AT1G13600	-0.0122125	-0.689007	0.302502	2.25568	1.27667	1.54471	2.86532	1.73604	2.03434
AT4G18880	-0.0453763	-0.0832908	0.116103	1.19442	0.629299	1.11173	1.36844	0.818975	1.78811
AT2G07704	0	0	0	5.6524	5.1414	5.45349	4.6796	4.89035	5.4261
AT5G43630	0.45041	0.302411	0.234006	1.09838	1.17852	1.2633	0.852309	1.26699	0.861766
AT3G54600	0.401743	0.525597	0.0669494	1.75259	1.92322	1.54901	1.50516	1.69101	1.33477
AT2G36307	0.374221	0.207384	-0.13649	1.87257	1.92519	-1.45538	1.94624	1.86281	-1.17081
AT5G59920	0.444253	0.200299	0.20355	1.31854	1.49815	0.83219	1.05211	1.4571	0.397519
AT4G12005	0.149286	0.132901	-0.153521	2.18243	1.6783	1.15734	2.82231	2.49468	1.9109
AT1G50030	-0.0616485	-0.17083	0.169423	1.00405	1.01767	1.33002	0.866122	1.07049	1.1331
AT2G34620	0.00153633	-0.0198862	-0.0620969	1.26994	1.19297	0.558267	1.2591	1.13742	0.704278
AT4G19470	0.948161	0.96213	-0.965	6.39828	5.93003	5.37764	6.78174	6.12195	5.34775
AT2G01020	-0.509857	-0.459724	-0.0941958	1.60456	1.48738	2.86771	1.66998	1.23938	2.08842
AT2G03550	0.0719754	0.076289	0.054932	1.0754	1.16938	0.843126	1.12874	1.1003	0.967658
AT1G49620	0.0733028	0.352925	-0.368624	1.22894	1.35737	0.43784	1.38517	1.44537	0.904876
AT5G23940	0.0497287	0.0327512	-0.0296067	1.28851	1.35257	1.35844	0.929961	1.00804	0.929875
AT3G42360	0.948161	0	0	7.07481	7.74879	5.90262	6.27731	7.62754	5.09313
AT3G48790	0.356067	-0.185714	1.32756	1.97511	1.85022	2.16758	1.61203	1.36579	2.48375
AT5G42050	-0.0967583	-0.208165	0.153124	1.08194	0.867965	0.302501	0.888874	0.91863	0.692738
AT5G11920	0.0843234	0.19118	0.258787	1.29167	1.73556	0.583933	0.987586	1.74978	0.566377
AT3G13065	0.0235604	0.24571	-0.082698	1.06843	0.829366	0.964472	0.994086	0.921812	0.372056
AT4G30570	0.28538	0.0278657	-0.295436	1.16383	0.530433	0.331762	1.11667	0.667946	0.267377
AT1G72540	-0.598992	-0.373754	-0.218143	2.36029	1.82057	-0.199849	2.37631	1.90131	0.519983
AT2G24010	0.267192	0.175538	-0.0906237	1.16991	0.762072	0.924855	0.994041	1.40728	1.36897
AT1G72100	-0.412908	-0.00906476	1.69489	2.85247	4.2999	3.33029	3.2534	4.50602	3.59647
AT3G61870	0.0368599	0.222632	0.275893	1.02442	1.54929	1.04104	1.07586	1.41692	1.25931
AT1G32880	-2.22617	-1.00521	-1.46724	2.18511	1.03541	1.35046	4.03273	3.22679	2.4305
AT1G79915	-0.600731	0.129532	0.00460573	2.31439	2.53511	1.69831	2.30903	2.41832	1.56074
AT3G27185	1.8526	0	1.86557	4.46634	5.14842	4.25904	3.96444	4.04344	4.84035
AT4G24380	-0.345235	0.0789501	0.212893	1.91123	1.72295	1.01652	1.12827	1.7202	1.12263
AT5G14570	-0.202241	-0.123737	-0.109885	1.17521	1.22901	0.385514	0.773013	0.939428	0.239588
AT2G02795	0	0	0	5.62851	5.36522	4.6009	3.69608	5.91939	4.11779
AT2G09840	0	0	-1.50741	6.29051	6.70852	1.3081	6.1028	7.31101	1.86067
AT2G38160	-0.0929688	0.0393074	0.158851	1.07242	1.09363	0.959064	0.754294	0.643185	0.634151
AT2G07683	0	0	0	5.1324	4.67673	5.50687	4.83203	4.92212	5.70146
AT2G02720	0	-1.48369	0	6.09036	2.54263	4.45007	5.06942	2.76049	3.5166
AT3G11050	0.069156	-0.173757	0.163315	1.05133	1.2997	1.01972	1.30647	1.35457	1.09998
AT2G07646	0.948161	0.96213	0.958565	5.62445	4.66427	6.0159	5.41984	6.03921	5.89461
AT5G57123	-0.150078	-0.210289	0.209063	2.01459	2.0787	0.147068	2.1557	2.60322	-0.480366
AT2G18820	0.948161	0	0	7.58053	6.25066	3.03195	6.26921	5.9053	4.33177
AT2G00820	-0.975429	-0.497559	2.48237	3.85681	1.45192	3.94242	5.23926	2.36669	5.56486
AT3G10113	0.280988	-0.111261	-0.326713	2.79168	1.96324	1.66577	2.0336	2.82284	1.66086
AT5G63320	0.0197781	-0.0583553	-0.037715	1.1434	1.22473	0.99729	0.715082	1.06173	0.558966
AT2G33380	0.116674	0.285523	0.233844	1.63597	1.50102	1.92006	1.46389	1.25959	1.95497
AT2G37770	0.351021	0.156691	0.517085	1.66181	1.40932	1.78713	2.10669	1.39098	1.70628
AT2G31590	-2.87365	-0.686668	-1.49662	3.208	2.80956	4.11778	2.13216	1.49145	2.07081
AT4G21990	0.181004	0.000164816	0.0484148	1.12428	1.17592	1.25354	0.589559	0.741196	0.815308
AT2G24190	0.372886	0.490934	0.508774	1.14365	1.37298	1.49391	0.967052	1.04669	0.846577
AT2G05325	1.83126	0.000335237	0.95857	5.39084	3.29915	5.04361	4.27206	3.78017	4.98657
AT4G29880	1.17394	-0.149974	0.273295	2.37925	1.35079	1.74415	2.92949	2.55929	2.23089
AT2G08245	0	0	0	6.28742	6.48915	5.13298	4.23741	6.13931	3.11278
AT5G54585	-0.190852	-0.0313713	0.0162041	1.99123	1.84362	1.54086	1.17763	1.36859	1.05223
AT3G17225	0.636744	0.191625	0.292675	1.81944	1.11633	1.43878	1.53244	1.57075	1.61834
AT4G38030	-0.975429	0.962131	0	6.73178	8.07995	2.44364	5.63069	8.04725	1.62696
AT3G08165	0.0336306	0.25081	-0.690713	3.16095	3.16347	-0.388866	2.42778	3.14195	0.447166
AT1G72490	0.0772424	-0.126519	-0.0760917	3.42132	2.81146	0.829819	4.07117	3.69248	1.67964
AT1G73390	0.0876842	-0.0215923	0.123867	1.0673	1.0081	0.702935	1.26093	1.37089	0.690571
AT2G02350	-0.118631	0.00542686	-0.145469	1.93623	1.76254	1.3385	1.50286	2.10758	1.24433
AT2G25625	0.0479111	0.133517	-0.0165448	1.14622	0.821326	0.871037	0.915475	1.08984	0.778807
AT4G09130	0.845449	0.646953	0.156838	2.46765	2.7292	2.90329	2.02188	1.79765	2.38723
AT1G01810	-0.230977	0.589824	0.638044	1.94491	2.26569	-0.205145	0.40788	1.88718	-0.134697
AT5G39785	0.104629	0.232211	-0.0258471	1.06036	0.983693	-0.26217	1.49447	1.46654	-0.0558256
AT1G18320	0.198161	0.355687	-0.237488	1.5846	1.38052	1.81347	2.19831	2.02522	1.83496
AT5G67310	-0.744841	0.570948	1.48112	5.07248	4.87335	2.77703	4.73278	4.94366	3.8883
AT2G05385	0	0	0	4.93944	5.84462	5.8809	5.09393	5.17839	5.21601
AT4G16860	-0.220014	-0.240075	0.0954459	1.42975	1.38653	1.50472	0.911088	1.18318	0.909579
AT4G34550	-0.903341	-0.46516	-1.21665	2.52169	2.60193	2.8341	1.32678	1.32475	1.86791
AT1G07900	-0.272756	-0.238343	-0.0151553	1.86487	1.62245	-0.361061	2.36397	2.08548	0.61726
AT4G05890	0	0	0	4.19763	3.24319	3.78279	6.74531	4.34707	4.69251
AT2G43840	0.680079	-0.0653708	0.137186	1.29518	0.996498	0.754101	2.07258	0.712159	1.35016
AT5G26865	-0.504621	0.546114	-0.150309	2.09699	1.6385	0.706572	1.98521	1.83916	0.656396
AT5G65230	0.195426	-0.468624	-0.0214529	2.25629	1.89219	0.971326	1.82559	1.95551	1.31448
AT1G33760	-0.4729	-0.661125	-0.406594	1.85584	1.06404	-2.78793	2.26675	1.04528	-1.38611
AT1G03650	-0.0315918	0.224366	-0.556761	1.10022	1.10031	-0.144802	0.196973	0.626094	0.0247452
AT5G05265	0	0	0	5.24083	1.78003	4.74212	5.65813	4.5632	6.049
AT2G29420	-0.598695	0.234881	-1.07216	1.25993	1.5811	0.534137	0.652638	1.66561	0.762785
AT4G03292	0.0430166	-0.0431515	0.165745	2.72847	2.42225	0.510461	1.26938	1.88638	0.049822
AT4G32220	-0.975429	-0.900657	2.86288	5.41933	4.46061	8.57051	3.29941	3.68326	6.9599
AT5G00400	-0.573773	-0.805466	-0.21083	1.27373	1.58323	1.75252	1.06444	1.59528	0.918715
AT1G01520	0.639058	1.05526	1.00962	2.69007	3.24944	3.10164	2.81543	3.58596	2.90657
AT1G20310	-2.19676	0.523682	0.0067244	2.85622	2.82316	0.286733	3.0613	2.29402	0.941198
AT5G09990	1.195	1.02364	0.679887	2.17747	1.35209	1.28077	3.05342	1.51738	1.80814
AT5G65500	-0.818903	-0.18364	-0.271291	2.70139	2.9013	2.81769	2.82948	3.33054	2.76524
AT5G19360	-0.0122267	-0.96146	-1.88925	3.96194	5.88115	2.6158	4.2587	4.87559	1.00611
AT5G57920	0.201594	0.215426	-0.403048	1.76073	1.15477	0.0447094	2.46172	1.90339	0.724224
AT4G16820	-1.13613	0.499866	0.313161	2.41405	1.73719	1.54946	1.98283	1.64863	1.33455
AT3G53235	-0.428655	0.0020215	0.00710696	2.45844	1.93144	1.43168	2.40243	2.10807	2.0807
AT1G07203	0.0459145	0.175894	0.223726	2.03207	2.39742	2.09777	1.91634	2.67308	1.08051
AT1G70985	0.461827	-0.0712112	-0.144624	1.41004	1.16164	0.785389	1.1522	0.722398	0.551205
AT4G33270	-0.163786	0.128315	-0.0779357	1.22859	1.18273	0.906859	0.877708	0.932983	0.688556
AT5G65676	0	0	0	6.08107	4.83371	4.76974	3.62779	4.0612	2.51711
AT2G16890	0.377907	0.654857	0.668285	3.45447	3.40145	2.18315	3.91061	4.23077	2.98187
AT5G02425	0.531823	-0.48161	0.0249308	2.00128	1.98799	1.97861	1.86252	2.10089	2.11178
AT1G76720	0.0885479	0.301344	0.0370649	1.21478	0.940216	1.03791	1.07306	0.901024	0.887027
AT1G59265	-0.749725	-0.326445	0.88481	2.40906	2.58496	4.00551	1.79572	2.3606	2.89651
AT1G03055	0.157318	0.237124	0.286265	1.03601	1.33092	0.981256	0.856499	1.48319	0.837555
AT3G10100	0.413397	0.385519	-0.0426056	1.45988	0.838373	1.48644	1.10507	1.10359	0.954971
AT3G09830	-0.122757	-0.0949992	-0.0562022	1.25939	0.988976	1.32547	0.90091	1.1734	1.44159
AT1G32520	0.218974	0.0284196	0.350505	1.21649	1.00389	1.00821	1.10966	1.16203	0.862311
AT5G04380	3.25481	0.996793	1.48603	2.53957	1.55075	3.80494	4.08144	1.88736	3.24543
AT5G28085	0.71389	-1.88625	0	3.91049	3.40642	5.61391	3.64066	3.47727	4.09798
AT5G06400	-0.172973	0.0236843	0.257439	1.66748	1.64916	0.552644	0.726677	1.57561	0.228764
AT1G18360	-0.0718512	-0.0975759	0.0486918	1.0471	0.906132	0.843009	0.25998	0.427768	0.400325
AT1G16640	0.0206318	-0.613411	0.0341994	1.66828	1.29641	1.61358	0.898784	1.20501	1.24845
AT4G21220	0.133744	0.247506	0.0448246	1.19964	0.575805	0.777565	0.327536	0.886698	0.839286
AT3G20180	-0.975429	-0.000800289	-0.00321757	5.26886	4.98502	5.34721	5.15269	4.91069	5.83681
AT2G03875	-0.41077	0.0918591	0.346503	1.41407	1.4848	1.49218	0.887336	1.86199	0.870982
AT4G37990	0.913985	0.962823	2.45718	1.93357	1.18821	2.2991	2.69411	1.62599	4.39267
AT5G41820	-0.605572	0.193132	-0.715151	2.0913	2.46419	0.571396	2.93848	2.72337	0.753175
AT2G27120	-0.494368	0.732355	0.135883	2.80345	4.13647	1.65669	3.47148	3.76146	1.85203
AT1G43160	-0.260686	0.24142	-0.479173	1.83078	1.65126	-0.493376	2.5722	2.85568	-0.382933
AT1G76680	-0.0371895	0.14842	0.0507039	1.10002	1.11081	1.24206	0.735376	0.68102	1.01263
AT1G32560	-0.765508	-0.26824	0.498695	2.15399	2.12281	2.81143	2.20672	2.67448	2.68913
AT5G13880	-0.122365	0.0204985	-0.0177702	1.59744	1.00463	-0.71105	2.25026	1.76563	0.998237
AT1G34575	0	0	0	5.62397	5.36985	2.45939	4.80327	5.5494	4.325
AT5G10140	0.250617	0.093858	-0.692775	1.14031	-0.256023	0.691918	0.691635	0.693999	0.304689
AT5G43450	-0.0517845	-0.01819	0.0702996	1.06856	0.91869	0.697169	0.874183	0.587387	0.331719
AT1G09157	-0.337306	0.897985	-0.965007	2.45617	5.41966	5.79822	1.26624	5.16018	5.36965
AT5G43660	0.160492	0.868529	0.307935	1.58764	2.06835	1.9601	1.77324	2.04646	2.02376
AT4G31354	-0.941613	-0.8287	-0.312522	1.54076	1.73185	1.16052	1.92402	2.11824	1.12778
AT3G07155	0	-1.46945	1.4812	5.74049	3.70385	5.14644	4.81067	2.78116	3.15586
AT4G26795	0.878285	0.96213	-0.00319177	4.36696	5.24811	3.2721	3.81706	4.05559	2.1566
AT5G06760	-1.34966	-0.00556957	0.637122	1.85458	2.58201	2.0638	2.92925	4.25964	2.30782
AT4G03755	0.985046	-0.0212721	0.379456	3.30184	-0.182424	2.47904	4.06061	0.770759	1.93871
AT2G22470	-0.0862363	-0.20049	-0.0493752	1.24889	1.56012	-0.783543	1.57848	2.01796	-0.549996
AT1G60590	0.040943	0.382002	0.179287	2.15979	2.56984	2.11477	1.52699	2.22771	1.55549
AT5G05270	0.354855	0.295077	-0.0655537	1.01924	1.02831	1.07542	0.857485	1.0267	0.761132
AT2G20825	0.471448	-0.314773	0.838384	3.91786	3.76061	2.06952	3.87745	3.71392	2.33561
AT2G25460	-0.247956	0.332351	-0.076202	1.32064	1.70817	-1.78063	1.6783	1.96625	-0.379338
AT1G09965	0	-1.8584	0	5.88988	4.77254	3.02049	4.82725	4.21697	2.52035
AT1G50400	0.496775	-0.310557	-0.155962	2.01138	2.04745	0.819044	1.89067	2.22692	0.637477
AT5G62380	0.248354	0.0739817	0.057298	1.07401	0.800633	-0.407979	0.80766	0.693432	-0.0953251
AT5G24420	0.125521	0.220188	0.122035	1.04734	1.02303	0.921709	1.02996	1.06446	0.618611
AT2G31790	0.174163	0.176755	0.353767	1.17511	1.24762	1.53637	0.858559	1.10828	1.28958
AT4G24420	-0.346932	-0.835547	3.06781	3.65618	1.92073	2.85935	2.72163	1.61022	1.97199
AT5G65630	-0.0402834	-0.00217409	0.062898	1.25486	1.41679	-1.28755	1.31353	1.66791	-1.06223
AT2G12460	-3.40907e-05	0.579963	0.713973	1.61882	1.92326	3.39975	1.12155	2.64867	3.02582
AT2G25470	-0.0786752	0.0913663	-0.351637	3.71283	4.93426	0.649945	2.74778	4.36164	0.300024
AT3G11090	0.121232	0.171628	0.182869	1.21337	1.28773	0.857945	0.521256	1.03939	0.436296
AT5G00985	0.135299	0.458951	-0.74543	1.69942	1.5659	0.394876	2.74752	2.58668	1.95942
AT4G31380	-0.128127	-0.00312187	-0.476015	3.82315	4.19922	0.610858	3.72303	4.74623	0.376592
AT1G74300	-0.344015	0.172998	0.159588	1.60062	1.72674	1.62872	0.905425	1.17462	1.04339
AT3G00650	-0.975429	-0.405924	0.897643	5.26469	2.99504	5.94546	4.59818	2.57575	4.14267
AT2G29460	-0.221174	0.559582	-0.181128	1.06146	1.33357	0.941556	1.69213	1.99354	1.65017
AT2G28426	-0.113876	0.756573	-0.0297232	1.59335	1.43422	1.39036	1.7902	1.88178	2.33486
AT5G37550	0.554059	-0.666763	-0.298397	1.96474	0.754559	0.30315	1.97466	0.820067	0.966086
AT4G01490	-0.313029	0.168145	-0.183935	2.23221	2.28434	2.08322	2.70268	2.09176	2.13806
AT4G13575	0.391529	0.270494	-0.0827682	1.24121	1.00949	1.06676	1.60706	0.974762	0.870995
AT3G16040	-0.9092	1.85055	0.235199	6.02433	7.66242	3.18373	3.88027	7.82566	2.74733
AT1G07517	-1.12654	-0.00567876	1.41893	1.48553	1.23176	3.5998	1.72161	1.02914	4.03866
AT2G33460	0.463267	-0.200079	0.558289	1.0675	1.0192	0.977692	1.25218	0.70738	0.703196
AT1G71520	-0.481641	0.680953	0.0615917	2.34658	2.72741	-1.62083	2.54734	3.22461	-0.396331
AT4G38140	-0.12581	1.91182	-1.34935	2.02483	3.82161	-1.24014	1.7249	4.37411	-1.90335
AT3G17660	0.223678	0.123756	-0.486048	1.0921	0.612712	0.414193	0.741519	0.703754	-0.207034
AT5G00765	-0.0186272	-1.85237	-1.81705	3.63807	4.68273	1.56504	2.17085	3.96319	2.49469
AT1G77950	-2.50148	0.575936	0.408287	2.64683	2.63792	2.89686	2.54811	3.4968	1.78631
AT1G20390	-0.628074	-0.324281	0.0355706	1.40776	1.4885	1.5247	0.837331	1.17166	0.813754
AT2G07701	0	0	0	5.11057	4.46835	4.90773	3.24069	3.29688	4.66261
AT2G38255	-0.199294	-0.394064	-1.52628	1.93764	1.84328	2.32571	2.59637	1.60532	1.45331
AT2G29370	0.898352	0.409849	0.554097	1.27591	1.03138	0.874188	1.85704	1.04005	0.4067
AT1G68290	0	0	0	4.47158	4.49709	4.25471	4.28965	5.56045	4.34375
AT1G64561	0.402645	-0.678704	-0.756696	1.55316	0.466276	0.281239	1.72564	0.59344	0.810813
AT2G32940	-0.298653	-0.217629	0.0120551	1.02593	1.01693	0.697489	0.900491	1.39977	0.760209
AT2G23960	0.555029	0.669789	0.307586	1.08271	0.422204	1.05628	1.33168	0.941456	1.22558
AT5G57880	0.388893	-0.167764	0.173007	1.41773	1.53167	1.54183	1.75205	1.83035	1.63365
AT3G30396	0	0	-2.41409	4.83776	4.26941	1.58606	5.25971	5.46517	-1.7457
AT3G17130	-0.563138	0.177874	-0.939379	2.42845	2.12798	0.504644	1.80848	2.36229	0.989524
AT1G46480	0.313681	0.225407	0.0288625	1.11873	1.15662	-0.03243	1.50958	1.66751	0.00885876
AT1G01250	0.0470168	0.340123	0.595869	2.11466	2.18978	2.07433	1.36652	1.98744	1.51685
AT5G63530	0.152675	0.46548	-0.129363	1.04197	1.11203	1.05557	1.0823	1.05781	1.03506
AT4G03315	0.3316	-0.00508962	0.137333	2.00512	1.9185	2.3713	2.30122	2.10646	2.09687
AT5G18080	-0.393644	-0.227009	0.376983	2.58364	2.59892	0.261804	0.660921	1.74306	-0.242025
AT5G47670	0.986366	-0.661856	0.830363	3.97152	2.04765	2.52651	4.57023	2.12354	2.19867
AT4G32215	0	0	0	4.82816	5.25487	7.49168	3.62612	3.30834	5.99328
AT5G59660	0.617432	-0.251007	-0.485316	1.46393	0.88882	1.55358	0.637823	0.877153	0.76678
AT1G48060	1.5719	0.28086	0.556927	2.90542	1.44655	2.78787	2.01609	1.1451	1.64212
AT1G49938	-0.14189	-0.66802	-0.932319	2.19949	0.560416	1.07328	2.00644	1.61061	1.03987
AT4G39790	-0.365397	0.0417988	-0.514861	1.05633	0.745711	-0.230802	0.578191	0.721171	-0.453477
AT1G27080	1.87291	0.997393	1.861	5.44522	3.62636	3.76291	4.80246	3.94746	3.10746
AT2G47520	-0.200765	-0.185667	-0.792699	2.22628	1.79816	0.3651	2.34937	1.81008	0.157547
AT3G03440	-0.00600233	-0.11368	-0.209595	1.45173	1.35079	0.271338	0.904325	1.04593	-0.186231
AT5G34790	-0.342361	-0.214192	-0.000270569	1.57118	2.32014	2.78233	1.13564	1.97213	2.66606
AT4G25420	-0.165303	0.340117	-0.114003	1.52338	1.81582	0.19138	1.84749	1.85647	0.0178328
AT5G00825	-0.00341767	-0.025693	-0.907602	2.62696	1.93441	2.56357	3.30788	2.63229	2.82054
AT1G15580	-1.70652	0.397629	-1.41321	2.69528	3.87754	-0.812489	0.695383	3.21296	-2.22954
AT3G06365	-0.273612	-0.0342078	0.375896	1.47242	1.26161	1.6807	1.31604	1.18451	0.856021
AT4G05110	0.644602	0.170048	0.0306892	1.18913	0.897448	1.49382	1.37256	0.809315	1.20861
AT5G57510	-0.307007	-0.100661	-1.74478	3.72889	3.27475	-1.73252	2.29017	2.8516	-2.55491
AT5G50930	0.229757	0.332619	-0.0566005	1.19708	0.36902	0.108046	1.07903	1.08383	0.652014
AT3G44900	-0.759233	0.358431	-0.777234	2.0823	3.29721	2.84076	1.64392	2.87449	2.54267
AT3G49580	-0.400194	-0.715444	0.407663	3.67038	3.04475	3.02448	2.38939	2.90565	2.18915
AT3G19710	-0.0495168	0.256413	-0.160119	1.40393	1.5477	1.40713	1.04055	1.41372	1.26861
AT1G04913	0	2.46033	-0.621571	4.42609	4.47998	3.21373	4.61966	3.72352	2.52271
AT2G07729	0	0	0	4.94168	4.24825	4.72489	3.64385	3.72103	5.31769
AT2G33670	0	-1.86077	0	6.0079	2.9815	2.46599	5.73109	3.76998	1.62696
AT3G45440	0.146493	0.20874	-0.0981452	1.6499	1.69264	0.498511	1.13745	0.958897	0.361798
AT5G24210	-0.188083	-0.187175	0.0185132	1.17902	1.19715	-0.0704978	0.295362	0.974999	-0.306942
AT1G55230	-1.87581	-4.01459	2.22127	6.44802	3.8447	4.40024	5.37165	3.51156	4.25251
AT5G15940	0.547288	0.256071	-0.0149111	1.18998	0.937435	-0.219209	1.71259	1.38711	0.276272
AT2G46400	-0.20134	0.0745685	-0.52687	2.82669	2.61806	0.192727	2.05213	2.17861	0.477896
AT1G16410	0.34029	0.745301	0.290543	2.46766	3.02914	2.99602	1.83678	2.51511	2.40764
AT3G61111	0	0	3.30494	4.6055	3.67446	1.87216	5.21148	2.72424	1.94965
AT1G22210	0	0	2.50703	4.6745	5.16021	0.590311	5.00287	5.74881	-0.296618
AT5G40590	0.476178	0.0156888	-0.236799	1.49541	1.43856	1.31048	1.13982	0.570758	0.620746
AT2G27420	0.805043	0.705539	0.0774958	1.33794	1.87958	1.51964	1.049	1.83904	1.02819
AT4G06587	0	0	0	5.23447	5.00171	5.2464	5.55773	3.32405	4.52109
AT3G04690	0.130257	-0.311501	0.0886976	1.19448	1.34785	0.559907	0.600997	1.18739	0.342665
AT3G04200	-0.322694	-0.365156	2.44501	3.02535	2.78301	4.90776	4.30607	2.99177	6.5182
AT2G34880	2.43819	1.45991	0.34503	4.82046	2.29915	0.522024	4.83609	2.74085	1.58054
AT2G26480	0.728537	0.0671002	0.195612	1.31979	0.813875	0.790494	1.08155	1.0153	0.44118
AT4G06890	0	0	0	6.07849	4.46663	0	5.24293	6.14012	0
AT1G78170	0.049756	-0.0195488	0.00754762	1.23964	1.27891	0.130632	0.100388	0.684479	-0.647821
AT5G20850	0.00381817	0.00503179	-0.0729582	1.11011	0.830609	0.566584	0.961848	0.805229	0.639414
AT4G27654	0	2.21419	0.213582	6.41304	5.46545	0.801556	5.95607	5.16703	1.91979
AT4G15550	-0.0954576	-0.244417	-0.15294	1.17769	1.6166	1.3623	0.799778	1.00948	0.407965
AT1G80760	0.109289	0.050315	0.167215	1.44987	1.3789	1.20465	0.938972	1.11469	0.606329
AT3G59750	0.223252	1.63317	0.807352	2.02726	2.14024	3.21498	1.56771	2.1965	2.40157
AT1G76530	-0.255311	0.0618816	-0.412542	1.66341	1.97239	2.39678	1.92364	1.61312	1.62384
AT5G36700	-0.538792	1.51395	0.391063	1.42288	1.21104	1.28611	-0.41536	1.18516	1.87234
AT2G34890	0	0	0	5.08324	5.25524	3.38663	5.25507	6.23089	4.96651
AT2G47770	-0.107581	0.503292	-0.303047	1.85777	2.25427	1.114	2.75595	4.59741	1.44267
AT5G53486	0.453532	0.356539	0.0671469	2.44381	2.24855	2.02171	1.45143	2.11018	1.15681
AT1G47980	-0.157446	0.474015	-0.71329	1.45613	2.33515	0.594765	1.29673	2.63635	0.346815
AT1G66540	0.217356	0.329903	0.133064	1.74975	1.48882	1.46489	1.27448	1.36129	0.872413
AT3G28070	0.21607	0.319216	0.150079	1.08726	1.58413	0.874072	0.63419	1.1346	0.529858
AT2G07765	0.948161	-2.20873	1.48314	5.22089	2.50578	4.27091	4.63343	1.57792	5.00013
AT2G07714	0	0	-0.964981	5.09995	4.25767	4.63873	3.23945	4.91907	3.56495
AT2G23190	-0.596039	-0.994855	-1.75255	2.5402	1.54994	2.69252	3.1634	2.47746	2.72489
AT5G04895	0.114848	0.16522	0.215532	1.06681	1.17666	1.06371	0.660889	1.06142	0.9024
AT5G10880	-1.25556	0.092842	0.495359	1.42745	2.09269	2.19379	1.39973	1.99211	2.4613
AT3G13250	0.88139	0.000335237	-0.00321785	5.91959	6.23826	5.12795	5.44102	5.77347	5.08401
AT4G27280	-0.215953	-0.277298	-0.354675	1.61826	1.17392	-0.150777	0.830535	0.391008	-0.451936
AT5G01060	-0.250714	0.322058	-0.198527	2.36628	2.5596	0.860852	1.13566	1.8761	0.0928173
AT3G17980	0.879641	2.21282	0.958562	4.76139	4.71223	4.6103	3.98171	4.84794	4.33717
AT2G23040	0.347916	0.501708	-0.421945	1.01113	0.53365	0.300217	0.32831	0.299624	-0.205884
AT1G62540	0.845998	0.267807	0.438066	1.25687	0.937333	1.05436	1.30143	0.839229	0.81098
AT4G32630	2.42376	-0.00640751	-1.41903	5.33596	2.20469	1.85289	3.24249	1.37044	-0.0113278
AT1G36390	0.0172007	-0.184896	0.0302383	1.04508	0.979319	0.646618	0.850672	0.893053	0.816796
AT3G07255	0.856377	2.16782	0.238189	3.32267	3.14502	2.61415	4.25292	4.73835	3.02577
AT5G06080	0.900666	-0.411703	0.717851	1.65026	-0.0549409	1.09443	2.4241	2.19211	1.44231
AT1G75460	-0.0556389	0.0314653	-0.0782965	1.20454	1.58088	0.974781	0.42445	0.873266	0.204688
AT3G47875	-0.0108568	0.688465	-0.600101	2.53299	2.81532	1.48761	1.6074	1.91875	0.614905
AT1G50590	-0.10047	0.410451	0.188147	1.20804	1.55453	-0.521887	1.01219	1.64854	-0.524799
AT4G26530	-0.362892	-0.0903173	-0.0534533	1.20752	1.22309	1.06064	0.573747	1.03623	0.60842
AT4G15480	1.58064	-0.499448	-0.918186	2.6401	1.11962	0.99464	1.79758	0.250261	1.2764
AT5G43860	-0.81009	0.128486	-0.375411	1.28552	1.77167	1.03399	-0.203234	1.48353	0.854989
AT1G08290	0.665292	0.089299	0.710299	2.2341	1.37997	0.499113	2.8586	2.36109	1.23635
AT1G13310	0.199775	-0.741119	-2.5958	2.36236	1.81003	1.4655	2.81183	2.54774	1.58184
AT2G04905	0	0	0	6.31068	5.99512	5.41875	6.39542	5.88303	3.52683
AT3G48280	0.506267	0.197353	0.558342	1.06533	1.08885	0.856363	1.02644	1.11356	0.767479
AT3G09620	1.87758	0.403982	1.30035	3.4988	2.0277	1.87734	4.37302	1.60405	1.22267
AT5G60610	0.122055	0.245095	-0.236582	1.41759	0.782383	0.822934	1.82061	1.33819	0.667185
AT5G05490	-0.125051	-0.210093	0.930629	1.29098	1.32401	2.53289	0.971411	0.887462	2.46422
AT2G38340	0.883226	3.17247	0.405952	5.77866	6.58262	2.17363	5.15321	6.69883	2.07112
AT3G17600	1.3404	0.670016	-0.507248	2.36823	0.553534	0.932093	1.6212	1.50679	1.22262
AT1G29418	0.524033	-0.200617	-0.784489	1.12038	0.91116	-0.360485	1.01159	1.15862	0.326239
AT5G09290	-0.412697	-0.470918	0.69993	1.15466	0.414936	0.969457	0.0277498	-0.129631	1.0204
AT3G17520	-0.269097	0.235297	0.595632	1.68735	1.38701	1.76389	2.68886	2.69461	1.49339
AT1G55290	0.623286	-0.0700687	-0.537457	1.26668	1.70323	0.554617	1.17538	0.912497	0.0135684
AT3G25770	-0.0969305	0.363845	0.0898015	1.25228	1.52104	1.16626	0.636468	0.828278	0.721565
AT5G10946	0.16891	0.301981	-0.207943	1.15338	0.559548	1.08388	1.85357	1.29696	0.950316
AT1G75600	-0.162257	-0.658442	0.0444457	3.08284	3.08305	-0.215977	3.56124	3.9511	0.0460838
AT5G01600	-0.45975	-0.501008	0.15017	1.07965	1.10605	0.229424	0.595034	0.135345	0.447958
AT5G03930	1.83864	-0.96146	0.958578	4.44717	2.2872	3.47589	4.607	3.09606	4.67825
AT2G36760	0.971741	0.779499	-0.279677	3.46961	3.01657	2.09628	3.63193	3.14674	1.87658
AT4G32205	-0.197564	0.301756	-0.00857342	1.70709	0.549508	2.21405	0.433267	1.46794	1.84467
AT1G15990	-0.975429	0.393078	0.958565	3.49549	3.47843	4.9303	3.8901	1.89142	3.08499
AT1G71330	0.30991	0.458765	-0.34541	1.55021	1.36494	0.72577	1.58506	1.64591	0.716373
AT4G25480	0.835568	2.00382	0.577407	3.79982	4.99824	2.29607	2.78472	4.46578	3.40324
AT5G05415	-0.0136338	0	-0.964986	3.68057	2.66562	2.0706	2.26242	4.92662	3.88539
AT2G47950	0.796849	1.31849	-3.83102	2.4892	2.26961	-3.2375	4.51521	4.51169	0.286919
AT1G01980	1.10476	-0.994286	-0.796461	4.29498	3.0437	1.36573	4.18252	3.27291	0.860119
AT1G22470	-0.251994	-0.217975	-0.0808011	1.04705	0.501589	-2.4191	1.29644	0.327047	-2.09231
AT2G39650	0.0767543	0.198669	0.0787916	1.66693	1.47261	0.488772	0.980679	0.0423294	0.283968
AT3G52740	-0.0291225	-0.0861179	-0.192877	1.37862	1.50556	1.31952	0.781327	1.01683	0.710532
AT3G15760	0.198498	0.00721643	0.00293057	1.96476	2.45524	0.569257	0.404576	1.1526	-0.219166
AT2G36640	-2.00019	0.613619	1.13979	2.12412	3.32926	3.43949	3.48818	5.43767	2.81524
AT5G01300	-0.184015	1.00991	0.454014	1.86826	1.41547	2.73268	2.015	2.21778	1.95482
AT3G03850	-0.486352	-0.83593	-0.526208	1.10442	1.15609	-1.71209	-0.180094	-0.0413609	-0.924125
AT2G32130	-0.975429	0.882532	1.86735	4.78405	4.18644	3.47456	4.35964	4.8747	3.83142
AT5G27895	-0.0606635	-0.130318	0.0444388	1.1222	1.46358	1.56054	1.36927	0.916933	0.893744
AT5G40390	0.334717	0.32273	0.390443	1.20368	1.46287	1.05965	1.53019	1.52083	0.787203
AT5G03545	0.264208	-0.0406199	-0.247508	1.25784	1.24348	0.699167	1.33671	0.819097	0.320934
AT1G04890	0	0	0	5.24492	5.48025	4.87145	4.25058	5.17562	4.99365
AT1G45020	1.9856	-1.9884	3.21322	3.68174	2.1486	6.50891	3.3858	0.501846	5.25822
AT3G55210	-0.920607	-1.47615	-0.964996	3.5956	2.25004	3.65024	2.56257	3.01018	2.5542
AT4G08113	-0.339552	-0.250805	-1.13944	2.71826	2.69834	1.96576	2.37228	2.01066	2.16992
AT5G42490	0.869965	-0.281928	1.90858	4.1341	2.02724	4.31259	4.49175	1.75276	3.87948
AT3G09310	0.235784	0.111407	0.0491665	1.09158	0.173497	0.300543	0.968772	0.651743	0.810083
AT1G35730	-1.01152	1.22554	0.58483	2.5294	3.85496	3.16827	2.58241	3.80667	2.24513
AT2G27590	-0.0681372	-0.032351	-0.0402127	1.26691	1.32556	0.4724	0.486018	0.824235	0.235868
AT1G01390	0.268131	-0.0613417	-0.082074	1.46343	1.62725	0.937161	-0.770878	-0.274581	0.0529484
AT4G35710	1.84115	0.96213	1.85119	6.26816	6.25388	3.74229	6.22756	6.74938	4.9762
AT4G06170	0	0	0	5.6534	5.91711	2.9798	3.70689	5.03905	2.51613
AT2G36970	0.090801	-0.0971592	0.0304534	1.38158	1.56804	1.2198	0.641449	0.752467	0.355005
AT5G57887	0.400336	-0.571203	-1.28117	3.69062	3.0302	2.23635	3.68736	3.5675	2.26894
AT3G59010	0.194749	-0.307945	0.123925	1.3659	1.5211	1.32447	0.926825	0.829315	1.32142
AT5G66890	0	0	0	5.08312	4.48321	1.5521	3.64358	4.05766	1.62697
AT4G14090	0.0863386	0.451199	0.624276	1.14831	1.64075	1.69225	0.392062	1.8078	1.52168
AT5G02415	0.206499	-0.233873	-1.92017	2.98453	2.60762	-0.324643	2.27529	2.16374	-0.247462
AT4G24960	-0.0883083	-0.0697467	-0.18898	1.11002	1.25209	-0.0231556	1.03819	1.60443	-0.0157275
AT5G66070	-0.448704	-0.122979	-0.167357	1.50838	1.49377	0.342096	0.553321	1.2952	0.557625
AT3G19184	-0.413806	0.82445	-0.495286	1.23436	1.31403	0.807174	1.38577	1.60575	-0.111781
AT1G74810	0.241533	0.15063	0.14548	1.15266	0.952341	0.625642	0.806513	0.62121	0.419587
AT3G21150	-0.20826	1.36969	-1.00868	2.82796	3.44175	3.22949	2.43711	2.92698	1.97592
AT1G20400	-1.10789	0.224904	-0.492769	1.56531	1.57914	0.768072	0.968194	1.46563	0.13961
AT2G43100	0.211681	0.315203	-0.00206666	1.30906	1.58843	1.62826	1.19479	1.6113	1.45507
AT2G06800	0	0	0	5.61324	4.02466	0	3.61228	1.84416	2.54319
AT2G07689	-0.975429	1.46475	0	3.5135	2.28895	4.26137	3.49812	3.56465	4.70629
AT1G61470	0.507293	-0.0651458	0.0560305	1.97361	0.549951	0.33454	1.23542	0.817698	-0.235631
AT2G40140	-0.104857	-0.0710919	-0.0356952	1.06524	0.968621	0.188569	0.842808	0.858901	0.132728
AT2G36770	0.100869	0.205604	0.199361	1.64988	1.86386	-0.26506	1.43301	1.98836	-0.382584
AT4G26790	0.256965	0.0348846	0.0215284	1.45911	1.48527	0.386109	1.03594	1.44775	0.873232
AT4G27580	2.15862	-0.871358	0.722506	2.9666	1.89004	2.88137	4.62639	1.89147	1.64795
AT2G18340	1.00587	0.96213	2.13719	3.76575	4.66331	2.7522	3.69742	4.31409	3.58373
AT3G05327	0.62608	0.639647	-0.408445	2.51636	2.1852	0.496043	2.32697	2.62576	1.20361
AT1G48100	-0.127214	0.0237745	0.259416	1.66072	2.19008	2.08883	0.949752	1.81412	1.69896
AT1G04083	0	-0.96146	0	4.82251	4.03916	4.0307	1.75998	3.34637	4.32448
AT5G04010	0.570352	0.14499	0.950753	2.9591	0.967038	1.8508	4.45807	2.56366	2.54927
AT3G44450	0.0623801	0.349904	0.28896	1.79368	2.23375	2.31988	0.985425	1.94153	1.19985
AT3G49055	-1.43093	-1.10676	0.315997	2.11168	0.920208	1.39588	2.10524	1.93857	1.98757
AT3G28155	0.158894	0.199355	0.0148672	2.44504	1.68278	1.82289	2.23201	1.47208	1.62616
AT3G03325	-0.598003	-0.00538067	0.776505	2.90516	2.92812	1.56193	2.17909	3.08653	0.637117
AT5G56840	-0.326431	-0.317361	0.0267316	1.4419	1.15392	-0.217776	1.8789	2.00308	0.733807
AT1G13650	0.601491	0.532268	0.327047	1.03161	1.24381	0.601857	0.744744	1.16559	0.164218
AT4G11310	-0.0102739	0.232735	-0.56813	3.15261	-1.40231	-0.963378	-0.509781	1.34038	-0.888807
AT4G04485	0.879254	-0.96146	-0.558086	4.38999	4.05375	1.37007	1.73736	3.31667	1.42494
AT5G07690	0.218895	0.862749	0.0602982	1.05957	1.69338	1.27003	0.818564	1.69709	0.84985
AT3G62100	-0.549395	-0.141624	0.881019	1.3514	1.13003	0.870258	1.19547	1.70595	0.189526
AT2G42560	-2.34211	1.98664	0.276911	3.23214	5.16073	2.88193	3.7432	5.06943	2.5475
AT1G48405	-0.273784	-0.995945	2.2153	2.84586	1.731	5.00311	2.96537	2.2131	4.95797
AT5G09060	-0.0136338	-1.90186	-0.920546	5.14774	3.44849	1.16829	4.57735	1.8629	-0.252163
AT5G00470	-0.788343	0.215028	-0.524573	1.94513	2.36406	1.32568	1.18805	1.5515	0.308675
AT3G25240	0.211608	-0.59043	-0.434841	3.30169	3.39705	2.54906	2.19432	3.62476	1.45288
AT1G31580	-0.12425	-0.419669	-0.19264	1.19235	1.38007	0.979593	0.847499	1.05175	0.834315
AT1G73010	0.184903	-0.379807	0.256349	1.83268	1.91743	0.88943	1.79125	2.00225	0.56188
AT1G05773	1.4452	-0.675909	-2.89524	3.16194	1.41059	1.83928	3.30393	1.3397	1.47246
AT2G19890	0	0.905276	2.43002	4.6578	2.69663	5.24567	3.99015	3.56051	3.12527
AT1G76980	0.314304	-0.000963816	-0.0959037	1.26328	0.885563	0.43812	1.4835	1.13291	0.780035
AT3G08980	0.247966	0.0730243	0.0775069	1.3568	1.13379	0.917577	0.905489	1.28107	0.897921
AT5G65300	-0.312242	-0.173343	0.129477	2.17939	1.84457	-1.52712	1.25136	1.63308	-1.45477
AT5G18330	1.85442	0	0	4.65042	4.82216	3.80372	5.33564	4.70705	4.70178
AT2G26290	-0.0364387	-0.0354742	-0.157207	1.07547	1.29657	0.429887	1.26717	1.36394	0.0213316
AT4G06746	-0.747439	0.151311	-0.398564	2.65907	2.88997	-1.95971	1.57737	2.97826	-1.59436
AT1G62560	0.182113	0.415565	-0.10163	1.32479	1.47198	1.46877	0.928198	1.22528	0.838286
AT5G58080	0.578183	0.623441	1.36929	2.90688	2.17035	2.15197	2.53642	2.41619	1.92501
AT3G28840	0.503837	0.351723	0.201274	1.30644	1.42579	1.00676	1.73216	1.4879	1.0239
AT5G50360	-1.69177	-0.848469	0.8287	1.48435	2.23078	2.48697	2.69906	4.21773	3.35756
AT5G45070	-0.766348	-0.578345	-0.469711	1.0102	0.909358	1.48731	-0.183523	-0.13914	0.421319
AT3G58190	-0.501738	0.459019	-0.687411	2.19182	2.85397	0.243293	1.29433	2.10348	1.02883
AT4G28140	-0.419142	0.363442	0.196491	2.64304	2.65447	-1.27116	1.53479	2.90268	0.0877375
AT2G22190	-0.168961	0.380909	-0.120322	1.14783	1.65203	0.484162	0.0589193	1.06976	-0.331555
AT3G10150	1.83214	0.774578	-0.66625	2.72447	1.96097	0.9816	2.80514	2.20364	0.94515
AT1G77960	0.110049	0.231109	0.392831	1.50049	1.34193	1.674	0.934528	1.20439	1.85269
AT5G65140	0.620089	0.311776	-0.000972861	1.16321	1.19575	0.422207	1.0141	1.1546	0.428289
AT5G14820	0.817317	0.2647	-0.31992	1.31501	1.38526	1.4783	1.41607	1.37674	1.50754
AT1G04770	0.349121	0.0817475	0.0454323	1.51019	1.33865	1.38821	0.80568	0.814401	1.26701
AT3G22740	-0.0131688	0.62693	0.612752	1.43446	1.90163	2.24001	0.860055	1.18637	1.56697
AT5G16960	-0.279059	0.82749	-0.490984	2.12539	2.25403	1.24611	1.47049	0.93499	0.594242
AT4G27890	0	0	1.84964	5.44342	5.376	5.05347	5.73529	5.0463	4.68002
AT1G33102	0.569876	0.470251	-0.232091	1.21996	1.42153	-0.0646171	1.15467	1.11578	0.077828
AT2G34360	-0.500578	-0.550434	-0.444819	1.76453	1.95694	0.00735026	1.26216	1.89012	0.219976
AT2G07748	0	0	0	4.21522	3.67566	4.02736	3.2818	4.30866	3.84058
AT4G32010	0.110468	0.0495912	0.168952	1.14551	1.10515	0.828155	0.601036	1.06583	0.619866
AT5G13700	-0.152702	0.0902461	0.325985	1.66334	1.77556	-0.155556	1.45771	2.08567	0.234752
AT2G40170	-0.848551	-0.0330715	0.738001	2.28081	1.15628	1.48187	1.37766	1.7804	1.15473
AT5G02020	-0.278646	-0.118438	-0.128105	1.01645	0.997218	0.213924	0.668637	1.02558	0.0694897
AT5G02780	-0.47377	-0.34113	-0.639159	1.00847	1.18225	1.00694	0.186384	0.46867	0.289723
AT5G37750	0.140846	0.236849	0.843462	1.36274	1.57651	1.03518	0.306773	1.20557	0.517914
AT2G43865	-1.00935	-0.525618	0.0158777	1.86447	1.19291	1.80286	0.462769	1.26296	0.984539
AT5G67430	-0.184066	0.0290481	0.0350713	1.18944	1.4624	0.82681	0.0986014	0.286342	0.0799301
AT1G20990	-0.168014	-0.384233	0.190169	1.09704	1.5455	0.954847	0.0534343	0.261162	0.269788
AT5G45690	-0.732086	0.96213	-0.070384	3.53247	4.50161	1.78267	3.04084	5.5209	1.64401
AT2G29452	0.948161	0	0	6.2547	6.48832	4.7536	3.22593	4.0434	0
AT5G18636	0.211597	0.0724032	0.892781	1.04219	1.01498	1.09136	0.680372	0.511666	0.723834
AT1G10225	-0.0222794	-0.29798	-0.00623518	4.41018	3.07254	4.62726	3.95536	3.68296	4.93768
AT2G40500	0	0	1.85791	5.47146	6.11346	1.55209	5.46806	5.8627	3.81831
AT1G72920	-0.282897	0.192893	-0.0835809	2.07033	2.033	0.883476	0.373035	1.06085	-0.161719
AT5G18633	-0.505908	0.172696	0.405506	1.0568	0.917219	1.63153	0.161912	0.467184	0.914659
AT4G17670	-0.253838	-0.0884798	0.148621	1.98856	1.59056	0.528268	0.912392	1.03978	0.475391
AT5G25755	0.087463	-0.209971	-0.366028	1.70412	0.847718	1.58194	1.10008	1.20318	0.840744
AT1G09867	0.218193	-0.72667	-0.138326	1.24352	0.821972	0.60243	1.22975	1.20127	1.08435
AT1G78440	0.0922069	0.250366	-0.385904	1.71438	1.34655	0.278127	1.18739	0.79654	-0.177576
AT4G35690	-0.529847	0.317004	0.0534451	1.92257	1.53882	0.432417	2.6449	2.47194	1.84574
AT1G63440	0.0145516	0.0344953	0.0621993	1.24087	1.22875	0.0500154	0.985084	1.38559	-0.0962787
AT3G09520	0.234219	0.152283	0.0675382	1.56032	1.15332	0.418685	1.13066	1.52513	0.11237
AT5G13210	-0.438281	-0.191955	0.282034	1.47056	1.31223	-0.913456	1.27633	1.54961	-0.787122
AT5G09125	2.20923	-0.96146	-0.96499	4.17107	3.72777	0.590322	3.71633	4.10569	0.665188
AT4G33070	-0.076323	0.231931	0.228996	1.58142	1.66321	0.893441	0.813292	1.2543	0.899074
AT4G11350	0.29383	0.284413	0.250173	1.44838	1.41112	0.803019	1.6309	2.14551	0.783742
AT3G49650	0.0600437	-0.157772	0.0872276	1.04535	0.823489	0.858316	0.319471	0.401077	0.473616
AT1G48130	-0.0155342	-0.239384	0.140384	1.68151	1.22737	2.08156	0.491337	1.31911	1.22522
AT2G00840	0.439383	0.756573	0.397069	1.39014	0.984842	1.45254	1.44563	1.06383	0.968291
AT1G48000	0.816238	0.516374	-0.170259	1.67863	1.48838	0.383765	2.60084	2.36141	-0.56784
AT1G06970	1.70708	-0.316593	0.165078	2.65049	1.81475	1.70151	3.57118	0.135261	2.00228
AT1G72910	-0.146932	0.404	-0.356555	3.5987	4.36883	0.707925	0.729691	2.42153	-1.12042
AT2G44840	-1.00821	0.0682898	-0.201196	2.65611	2.47182	0.904476	1.2021	0.817895	-0.0162691
AT5G66400	-0.489639	-0.266652	-0.207688	1.33201	1.22466	1.37747	0.633887	0.776626	0.89328
AT4G12440	-0.0628842	0.168569	-0.896056	1.24572	1.1883	0.467522	0.329597	1.21373	0.361203
AT4G30540	0.948161	-0.0324666	0.884842	3.99114	-0.511794	2.47127	1.75998	0.172547	-0.296606
AT2G27380	0.964284	-0.547899	-1.50615	2.72804	3.62008	0.937446	-0.521583	4.21279	2.22446
AT3G13310	-0.319381	-0.133541	-0.310387	2.07247	2.00451	-0.678743	1.00011	1.0865	-0.832413
AT5G59170	-0.157834	0.477916	-0.739452	1.66798	1.5526	0.451865	0.916012	2.5385	1.69829
AT1G52770	-0.177837	0.0387289	-0.0714982	1.01125	0.876729	0.837514	0.431448	0.486898	0.227229
AT3G28360	-0.0136338	1.87877	-0.908998	4.6836	3.51789	1.53534	3.29837	4.36572	3.23484
AT3G60540	0.472386	0.473665	-0.821199	1.25031	0.969552	0.575675	0.59016	1.08401	0.804726
AT4G36740	0.665624	1.05262	0.298438	1.19955	1.49764	-0.00509839	1.72209	2.32855	1.05681
AT3G19920	-0.900632	-0.240832	1.02112	1.58904	1.9882	1.24602	0.984019	2.14863	1.07846
AT4G06430	-0.170095	-0.446782	1.72462	1.91144	0.716256	2.99823	0.46737	-0.217144	2.65972
AT2G11778	0	0	0	5.70634	5.77342	2.46468	4.98171	4.91304	4.53674
AT1G48220	1.8416	0.884676	1.84924	3.65682	3.51503	2.4417	4.64965	2.78509	2.51818
AT2G07070	-0.975429	2.55125	0.886427	3.67305	0.814319	3.08051	4.93059	3.4418	2.57622
AT5G64870	-0.0197645	-0.323465	0.592399	1.88062	1.64925	0.203956	0.548138	0.208706	0.0515517
AT3G28857	1.8907	0.597252	1.16098	4.65445	1.83089	0.149401	4.77408	1.60918	0.647444
AT5G05250	0.42346	0.324487	-0.397383	1.08607	0.943797	0.454498	0.878973	1.30646	0.386753
AT2G02061	-0.478664	0.268101	-0.0722682	1.73105	2.17292	1.31124	1.62344	2.1679	0.95574
AT1G52890	-0.302992	-0.382715	-0.346527	1.42412	0.385801	1.4807	0.0497065	-0.150305	0.390407
AT3G21460	0.956281	0.248476	-0.0925134	1.39569	1.11579	0.0210659	0.925836	0.760614	-0.387054
AT1G79100	3.65223	-1.41483	0.0216911	4.25335	0.138295	0.38379	4.22545	0.68272	-0.428036
AT1G31690	-0.2424	-0.282808	-0.229267	1.23489	1.09072	0.889025	0.584634	0.445842	1.03885
AT5G56080	-0.162805	0.275378	0.152807	1.60317	1.84441	1.70277	0.712674	1.04859	0.866399
AT1G63580	-0.0742437	-0.484783	-0.281845	1.0968	0.98982	-0.0664515	0.395673	0.889325	-0.378985
AT4G05070	-0.148026	0.0380144	-0.211142	1.09872	1.04917	-0.389587	0.327444	0.845733	-0.720431
AT3G03830	-0.725623	-0.635642	1.24121	1.67132	2.34409	-0.840394	0.779982	1.33528	1.11101
AT5G18030	-0.511259	-0.34062	0.121629	1.46192	1.38894	-1.61296	0.355702	0.869603	-1.5387
AT5G66740	-0.00931227	0.249939	0.809482	1.17327	1.72937	2.52543	0.802767	1.21261	2.24707
AT1G77120	0.202785	0.517637	0.0386641	1.20092	1.23786	0.352053	1.10314	1.62861	0.707243
AT1G09350	-0.12958	0.00061387	-0.0273839	1.75857	1.98655	3.10919	-0.0818374	1.30243	1.74733
AT4G27260	-0.324988	-0.443733	0.123036	1.25353	1.34273	0.577792	0.655851	0.594012	-0.0190585
AT2G11320	-0.901215	0.0202981	-1.00666	3.13374	2.4212	1.91115	0.791167	0.871019	1.4631
AT1G54870	-3.57685	1.74818	0.360682	2.89218	3.71477	1.64821	1.58148	5.52322	1.41462
AT1G65860	0.58406	1.20475	0.375783	1.97993	2.54815	2.08925	0.42119	1.23881	1.10771
AT4G19170	-0.297405	-0.284881	0.0737675	2.43599	2.62953	1.78091	0.369638	1.67779	0.349124
AT2G20470	0.156497	1.80199	0.00948554	1.94226	2.26929	2.19203	1.52201	2.56077	1.84911
AT2G14060	0.430194	-0.00395518	0.0848253	1.49287	0.431251	0.957638	1.829	1.43912	-0.149005
AT4G18960	2.4194	-0.591295	1.97522	4.78223	1.80545	3.26759	2.63616	0.85169	2.81579
AT3G21380	0.369674	-1.54099	-1.27826	2.90576	1.80255	0.523954	0.760615	1.79294	0.625374
AT2G17680	0	0	0	5.81136	5.25565	4.05825	6.1089	6.57891	4.83486
AT5G15340	0.130062	0.269697	0.0137071	1.33962	1.13852	0.129313	1.96026	1.53198	-0.217
AT2G22590	1.99787	0.659363	2.21511	3.58104	2.29622	3.47606	4.38437	4.63868	3.14569
AT3G15210	-0.221115	-0.151689	-0.335603	1.42698	1.48226	-1.22848	0.942899	1.64396	-0.498223
AT3G26135	2.14881	0.799993	-0.108839	2.27988	1.13435	0.424426	1.97278	2.04802	-0.933612
AT3G56400	-1.09724	-0.628051	-0.0384072	1.43926	1.44906	-0.294232	0.213426	1.00058	-0.835205
AT4G33040	0.389719	0.124791	-0.0770394	1.30308	1.09626	0.54262	2.03862	1.23019	1.24877
AT1G47950	2.4303	1.86226	2.43903	3.66166	6.25638	1.55209	4.23731	4.32739	1.62696
AT2G36780	-0.195945	0.190931	-0.251147	1.51878	1.64592	-0.980881	1.24995	1.66836	-1.08584
AT5G34800	-0.0501309	-0.259461	-0.19833	1.50991	1.47577	-0.0645142	1.13948	0.815916	-0.397258
AT4G38215	3.84608	1.78878	-0.961711	5.0258	3.79567	1.80109	4.43104	1.84889	1.50542
AT1G09107	0	0	0	5.73125	6.53436	4.0699	1.75998	5.86515	0
AT5G65030	0.0930298	0.154916	0.0459852	1.04145	1.129	0.370594	0.0589966	1.10975	-0.133568
AT3G32040	0.237728	0.574116	0.672301	1.27306	1.66225	1.35235	0.48582	0.0279342	1.25868
AT3G46600	-0.224181	-0.246316	0.0889139	1.01082	1.00404	0.0720509	-0.00723721	0.404249	-0.232419
AT2G40435	-0.171541	0.0694314	-0.0139446	1.43588	1.15271	0.468937	0.198052	0.655868	-0.0344834
AT1G34060	-0.135377	0.74268	0.555507	1.06183	0.852445	0.390791	0.0347723	0.788054	0.557579
AT3G47500	0.43818	0.149425	0.101335	1.04558	1.0799	0.24685	0.918876	1.07358	0.174352
AT1G30170	1.84149	0.995891	0.545285	4.42746	-1.04066	-0.0675903	2.67375	-0.0147408	-0.294836
AT1G52920	0.544704	0.189735	-0.335368	1.46093	0.454923	0.249612	0.963378	0.524845	0.945547
AT1G05510	-0.513816	-1.0189	0.865809	3.40965	2.32953	2.93507	1.90712	2.16736	2.09927
AT5G64700	0.195027	-0.0999417	-0.291941	1.24902	1.29398	-0.0263531	1.15678	1.04526	0.484961
AT4G25470	0.657864	0.409676	0.763444	2.0262	1.36439	-1.46149	0.285634	0.286821	-0.395239
AT1G14950	0.94816	-0.961458	-3.08906	6.2703	2.74733	-1.114	3.58581	5.8156	1.14938
AT3G53820	-0.0176484	0.811034	1.43013	4.52784	3.72869	0.16676	2.39003	4.3845	0.960518
AT1G05200	0.105551	0.0420823	0.13565	1.01722	1.11727	0.934089	0.519139	0.750841	0.349096
AT1G56650	0.987593	-0.173084	1.51079	3.00568	1.67664	2.55256	3.54725	1.978	1.38651
AT1G05894	0.630314	0.426904	0.0187122	1.77959	0.433503	0.535195	1.34675	1.368	0.0964804
AT1G73805	-0.816405	-0.36581	0.434995	1.40605	1.92704	-1.21887	0.551594	1.31587	-1.03716
AT4G10150	-0.391084	0.0128562	-0.252927	1.36389	0.987526	0.163502	-1.08487	0.190007	-1.41199
AT4G17160	0.557523	0.315564	0	2.86431	2.04907	0	3.29129	1.2732	1.62694
AT4G04675	1.85097	-0.96146	0.895266	4.6629	3.89896	2.04843	4.46348	2.78257	2.1464
AT5G52320	0.129706	0.449568	0.633821	1.07516	0.337451	0.587848	0.339407	0.402015	0.818058
AT4G34300	-2.50603	-0.00216871	-0.245653	3.17259	4.27039	1.11928	1.77123	2.9916	0.41713
AT4G23160	0.625175	-0.670768	-0.57767	1.99459	-1.56829	0.433406	1.84169	0.752307	1.17712
AT3G49570	0.0854742	-0.420221	-0.153191	3.19147	2.8939	1.01423	1.55391	1.58356	-0.577449
AT2G26692	0.87773	-2.47137	0.973954	3.48636	1.68757	-1.30108	2.69342	1.48762	1.61402
AT1G54560	0.853393	0.808249	-0.097753	2.39169	1.27388	1.18647	1.40743	1.06777	-0.241256
AT5G17810	-0.0640038	-0.245811	0.0584916	1.14336	0.769274	0.951581	-0.292439	0.259373	0.156086
AT4G02825	0.36156	-0.276505	0.14281	1.27818	0.755666	1.54305	1.79183	0.519126	0.63284
AT4G08040	-0.0985498	0.160251	0.0974945	1.51898	1.68633	-0.539176	0.735278	1.44237	-0.575424
AT4G16460	1.85236	0	1.84941	6.03818	6.07356	4.00447	5.8294	5.40973	0
AT1G17260	0.177675	-0.0394627	-0.293256	1.15476	0.897476	0.72624	0.736953	1.04066	-0.419213
AT1G78390	0.197208	0.268293	-0.422574	4.40562	4.04945	3.34112	4.40126	4.14993	4.17012
AT4G14560	-0.433951	-0.176538	0.0447752	1.47398	1.21265	0.559089	0.556056	1.25321	0.0887479
AT5G63790	-0.175115	-0.00109534	-0.0812417	1.02738	1.04203	-0.156325	0.740173	0.947696	-0.0470173
AT1G12610	1.84006	1.33623	1.85862	4.2539	3.16347	0	3.24911	1.88684	0
AT1G77450	0.0696101	0.217422	0.0568915	1.35249	1.41094	0.124602	1.09316	1.74821	-0.30557
AT2G05875	0	0.96213	-1.90262	4.84177	5.66707	1.55743	4.65751	5.51478	-0.272438
AT4G34400	0.0775465	1.08883	0.212325	1.52336	0.413362	0.746293	0.620125	0.983634	0.358262
AT5G48575	0	0	0	4.47206	4.67644	3.42698	5.42005	1.84416	3.85431
AT5G42650	-0.0692388	0.0639167	0.218037	1.01742	1.10427	0.82466	0.0820735	0.438774	0.304888
AT2G41260	-1.22819	0.17651	-1.46557	1.919	3.28088	0.084151	0.567547	2.93588	0.696596
AT1G79170	-0.0358238	-0.619548	-0.781182	1.84791	1.57468	0.724734	1.33485	1.17614	0.520442
AT1G14250	-0.923437	-0.383287	-0.533716	1.23991	0.901727	0.93195	-0.101709	-0.063153	0.583538
AT1G30260	-0.0285896	0.236027	-0.541001	1.04683	1.55478	0.257949	0.388811	1.33188	-0.0316967
AT2G30766	0.803304	-0.129019	-0.474234	2.13594	1.60937	-0.230642	1.21938	1.49675	-1.22861
AT5G41750	-0.48095	-0.323929	-0.440955	1.44982	1.02132	-0.240547	1.38908	0.720274	-0.893777
AT3G05905	-0.00726497	0.00916649	0.998765	2.48467	-0.761778	1.18233	2.59933	0.86737	1.25757
AT3G05260	-2.7017	-0.562949	-0.473485	3.88849	0.0153076	0.716759	1.84912	1.69159	-0.426651
AT2G14690	1.85764	-0.961459	-0.00318368	5.31445	-0.143556	3.09167	2.73183	-0.0794277	1.57894
AT1G04180	0.374613	-0.460933	0.350057	1.74654	1.10807	-2.64469	1.76094	1.05565	-1.09777
AT1G78100	0.0831851	0.109939	-0.077546	1.34386	1.57939	-0.743212	0.170258	0.495783	-0.906817
AT5G51760	0.988078	-1.32199	2.11062	3.59591	1.50419	4.28991	3.53322	1.99948	4.48542
AT1G57800	2.19217	-2.85304	0.453552	3.25395	1.40933	1.68349	-0.163609	0.482374	1.08244
AT4G38620	0.0894455	0.196674	0.0841695	1.77793	1.62505	0.943766	0.546207	0.605753	0.64879
AT1G69430	-0.276171	-0.655629	-0.0205037	1.73041	1.98274	0.878598	0.687611	1.95919	1.15329
AT4G04895	1.56995	0.504778	0.456829	3.39672	1.07956	-0.0337602	2.97297	0.89111	0.0435632
AT1G24147	-0.499083	0.045864	0.412834	1.54136	1.36882	1.11028	-0.940104	0.148844	0.0580667
AT5G35660	0.593024	0	-1.63352	4.50576	4.70449	-0.436756	1.15415	5.77121	-0.0678125
AT2G21720	-0.280861	-0.310704	0.629342	1.57115	-0.0901739	1.21488	0.813376	0.617854	0.661578
AT2G29165	0.24904	0.833429	0.146658	3.12326	2.13814	1.59621	1.46034	1.65446	-0.56265
AT3G03280	0.317617	-0.388109	-0.439006	1.46027	1.04833	-0.634148	1.81756	1.39289	0.123922
AT1G16150	0.178733	-0.239765	-0.480664	1.10205	0.366563	0.231848	0.995014	0.37896	-0.0918975
AT2G38470	-0.406042	-0.314494	-0.0395031	1.71235	1.72912	-0.589693	1.03442	1.52777	-0.370143
AT5G55830	0.10275	0.00293124	-0.0885238	1.8738	1.99523	0.0946675	1.03151	1.79681	0.39496
AT5G06805	1.72017	0.465162	-0.994487	3.13175	2.51506	2.11745	3.362	1.94323	0.845378
AT3G06520	-0.0472679	-0.214156	0.134683	1.35092	1.2415	0.0666102	0.645359	1.12083	-0.0863617
AT3G21050	0.466351	0.252513	-0.492296	1.48642	0.743699	0.327673	1.34863	1.07904	0.341905
AT2G23240	-2.23154	1.90447	0.0539165	3.2316	1.72428	1.02342	1.90795	3.75053	0.532141
AT5G16600	0.484975	-0.00542706	0.0121606	2.01671	1.89946	0.962168	1.42435	1.53252	0.367729
AT5G18050	-0.527779	-0.352972	-0.115672	1.29028	1.39038	-2.12128	0.561763	0.766155	-2.21658
AT5G33382	0.184997	0.412422	0.699887	1.9121	3.23816	1.28933	1.24375	2.10907	1.25469
AT3G48300	0.9787	1.16556	0.113663	3.10895	0.393072	0.187156	2.5841	-0.116087	0.651097
AT2G24535	3.03589	0.490071	-1.98381	3.8529	-0.996542	-1.39911	1.6987	0.38644	-0.720944
AT1G13610	1.30716	1.7229	0.835807	2.51145	3.30891	0.846093	2.68601	3.45952	1.91402
AT4G21380	0.134966	0.0342899	-0.0950839	1.16169	0.71825	0.520344	-0.00626867	0.148364	-0.223327
AT5G59340	0.741638	0.535753	-0.116473	1.34238	1.10889	1.05421	1.69137	1.54612	0.461649
AT3G50800	0.449911	-0.0661386	0.245636	2.43956	2.25053	-0.251707	1.4556	0.902913	0.560615
AT5G04400	-0.0136338	1.89095	0.895607	4.83874	5.11055	3.30935	1.66812	3.33699	1.5697
AT3G28945	-0.253714	-0.109872	0.693655	1.54238	1.44166	2.32515	0.727919	0.968042	1.12655
AT2G17040	0.0827255	-0.428093	-0.0584086	1.39092	0.806813	-0.105674	-0.281995	0.372	-0.6427
AT3G55580	-0.394575	-0.339065	-0.299898	1.29737	1.19153	1.47285	0.429449	1.62909	1.20604
AT1G01355	1.83956	-1.01844	0.5715	4.42002	1.40295	0.589089	4.39374	-1.00939	2.22725
AT1G02390	-0.069212	-0.0896358	0.496293	2.41712	2.41616	0.131636	1.12996	2.15308	-0.141527
AT5G54510	-0.0626829	-0.252655	0.165869	1.30259	1.2875	0.478119	0.390887	0.594844	-0.346974
AT5G44190	0.510722	0.377033	0.0902982	1.38992	1.59152	0.51467	0.0481906	0.393109	-0.425444
AT1G71760	0.618578	0.385582	-0.726942	1.21624	0.494599	-0.465915	1.14659	0.431805	-0.107826
AT3G24310	0.134676	-0.314776	-0.00747513	2.97204	1.5076	-0.892501	2.10787	2.13769	1.01227
AT3G56350	-1.30445	0.331574	0.103771	2.29824	1.00316	1.3605	-0.62518	2.86778	1.59258
AT2G24840	0	-1.8682	0	5.08142	3.50793	1.5521	5.53297	4.44626	2.49801
AT3G05695	0	0	0	5.13884	3.98606	1.55208	3.61504	5.88933	3.5279
