# Supplementary material for: The Mediator kinase module enhances polymerase activity to regulate transcriptional memory after heat stress in Arabidopsis
Source: EMBO J. 2024 Jan 16;43(3):6. doi: 10.1038/s44318-023-00024-x (PMC10897291; doi:10.1038/s44318-023-00024-x)
Supplement: Supplementary file 9 — Source Data Fig. 6 [file 44318_2023_24_MOESM9_ESM.zip]

Archive with 19 entries (14 files):
- Figure 6/
- Figure 6/6A/
- Figure 6/6A/Fig 6A split-luc-A2-A3_CDK8-A2_rep1.png
- Figure 6/6A/Fig 6A split-luc-CDK8-A3_rep1.png
- Figure 6/6A/Thumbs.db
- Figure 6/6B/
- Figure 6/6B/Fig 6B in-vitro-co-ip-input-FLAG.tif
- Figure 6/6B/Fig 6B in-vitro-co-ip-input-HALO.tif
- Figure 6/6B/Fig 6B in-vitro-co-ip-ip-halo-FLAG.tif
- Figure 6/6B/Thumbs.db
- Figure 6/6C/
- Figure 6/6C/Fig 6C in-vivo-co-ip-input-flag.tif
- Figure 6/6C/Fig 6C in-vivo-co-ip-input-myc.tif
- Figure 6/6C/Fig 6C in-vivo-co-ip-input-revert-stain.tif
- Figure 6/6C/Fig 6C in-vivo-co-ip-ip-flag-flag.tif
- Figure 6/6C/Fig 6C in-vivo-co-ip-ip-flag-myc.tif
- Figure 6/6C/Thumbs.db
- Figure 6/6E/
- Figure 6/6E/Fig 6E cdk8-kinase-dead-mutants-typeII-HS-gene-expression_rt-qpcr.xlsx
