# Supplementary material for: The Mediator kinase module enhances polymerase activity to regulate transcriptional memory after heat stress in Arabidopsis
Source: EMBO J. 2024 Jan 16;43(3):6. doi: 10.1038/s44318-023-00024-x (PMC10897291; doi:10.1038/s44318-023-00024-x)
Supplement: Supplementary file 9 — Source Data Fig. 6 [file 44318_2023_24_MOESM9_ESM.zip › Figure 6/6E/Fig 6E cdk8-kinase-dead-mutants-typeII-HS-gene-expression_rt-qpcr.xlsx]

## Sheet: Sheet1
APX2					MIPS2					HSP70
genotype	timepoint	expression			genotype	timepoint	expression			genotype	timepoint	expression
Col-0	NHS	0.0229512			Col-0	NHS	0.538369			Col-0	NHS	0.0489233
Col-0	NHS	0.00216801			Col-0	NHS	0.365177			Col-0	NHS	0.0515935
Col-0	NHS	0.0045603			Col-0	NHS	0.22688			Col-0	NHS	0.0575117
Col-0	NHS	0.00234118			Col-0	NHS	0.449585			Col-0	P	0.545884
Col-0	P	0.252484			Col-0	P	0.773782			Col-0	P	0.189903
Col-0	P	0.255353			Col-0	P	0.346277			Col-0	P	0.145928
Col-0	P	0.113439			Col-0	P	0.339151			Col-0	T	111.43
Col-0	P	0.125017			Col-0	T	3.92674			Col-0	T	57.8135
Col-0	T	11.0758			Col-0	T	5.32704			Col-0	T	49.2938
Col-0	T	9.07814			Col-0	T	3.38698			Col-0	T	63.4112
Col-0	T	9.2229			Col-0	T	5.76239			Col-0	PT	87.6288
Col-0	T	9.36998			Col-0	PT	33.9028			Col-0	PT	108.885
Col-0	PT	61.4316			Col-0	PT	85.0359			Col-0	PT	73.0089
Col-0	PT	70.5125			Col-0	PT	32.597			Col-0	PT	55.5867
Col-0	PT	59.2498			Col-0	PT	49.5221			cdk8	NHS	0.169184
Col-0	PT	55.9948			cdk8	NHS	0.601513			cdk8	NHS	0.323836
cdk8	NHS	0.0125809			cdk8	NHS	0.544624			cdk8	NHS	0.133972
cdk8	NHS	0.00545175			cdk8	NHS	0.558644			cdk8	NHS	0.066677
cdk8	NHS	0.00300876			cdk8	NHS	0.463294			cdk8	P	0.366868
cdk8	NHS	0.00795162			cdk8	P	0.672062			cdk8	P	0.522439
cdk8	P	0.0211577			cdk8	P	0.819794			cdk8	P	0.235969
cdk8	P	0.04938			cdk8	P	0.474123			cdk8	P	0.288505
cdk8	P	0.00981161			cdk8	P	0.68302			cdk8	T	99.2733
cdk8	P	0.0120249			cdk8	T	4.71307			cdk8	T	59.0282
cdk8	T	4.05118			cdk8	T	5.33936			cdk8	T	60.2685
cdk8	T	4.38466			cdk8	T	3.88164			cdk8	T	49.0665
cdk8	T	3.78561			cdk8	T	4.42804			cdk8	PT	108.133
cdk8	T	3.37346			cdk8	PT	21.7057			cdk8	PT	51.7445
cdk8	PT	22.1171			cdk8	PT	17.9594			cdk8	PT	62.5382
cdk8	PT	19.2688			cdk8	PT	20.0195			CDK8-MYC	NHS	0.895025
cdk8	PT	13.7284			CDK8-MYC	NHS	0.961483			CDK8-MYC	NHS	0.167241
cdk8	PT	27.3524			CDK8-MYC	NHS	0.533416			CDK8-MYC	NHS	0.2477
CDK8-MYC	NHS	0.00348489			CDK8-MYC	NHS	0.629961			CDK8-MYC	NHS	0.242603
CDK8-MYC	NHS	0.00691193			CDK8-MYC	NHS	0.494257			CDK8-MYC	P	0.954842
CDK8-MYC	NHS	0.0700959			CDK8-MYC	P	0.852635			CDK8-MYC	P	0.616996
CDK8-MYC	P	0.311543			CDK8-MYC	P	0.903335			CDK8-MYC	P	1.09936
CDK8-MYC	P	0.439253			CDK8-MYC	P	1.00231			CDK8-MYC	P	1.51222
CDK8-MYC	P	0.344117			CDK8-MYC	P	1.47768			CDK8-MYC	T	58.892
CDK8-MYC	P	0.851745			CDK8-MYC	T	11.2096			CDK8-MYC	T	74.8882
CDK8-MYC	T	14.3957			CDK8-MYC	T	8.43663			CDK8-MYC	T	56.7546
CDK8-MYC	T	13.2708			CDK8-MYC	T	5.06303			CDK8-MYC	PT	125.366
CDK8-MYC	T	13.452			CDK8-MYC	PT	51.2685			CDK8-MYC	PT	93.4852
CDK8-MYC	PT	69.4058			CDK8-MYC	PT	48.0567			CDK8-MYC	PT	61.2512
CDK8-MYC	PT	63.1205			CDK8-MYC	PT	38.1427			CDK8-MYC	PT	76.9936
CDK8-MYC	PT	42.1184			CDK8-MYC	PT	43.012			CDK8-KD-MYC	NHS	0.466516
CDK8-MYC	PT	54.0061			CDK8-KD-MYC	NHS	0.990801			CDK8-KD-MYC	NHS	0.371131
CDK8-KD-MYC	NHS	0.00856736			CDK8-KD-MYC	NHS	0.797377			CDK8-KD-MYC	NHS	0.0617821
CDK8-KD-MYC	NHS	0.0186003			CDK8-KD-MYC	NHS	0.735433			CDK8-KD-MYC	NHS	0.256435
CDK8-KD-MYC	NHS	0.00122109			CDK8-KD-MYC	NHS	1.10191			CDK8-KD-MYC	P	0.246558
CDK8-KD-MYC	NHS	0.00754884			CDK8-KD-MYC	P	0.844791			CDK8-KD-MYC	P	0.539614
CDK8-KD-MYC	P	0.0265231			CDK8-KD-MYC	P	1.2086			CDK8-KD-MYC	P	0.357661
CDK8-KD-MYC	P	0.041399			CDK8-KD-MYC	P	1.1434			CDK8-KD-MYC	P	0.115556
CDK8-KD-MYC	P	0.0210623			CDK8-KD-MYC	P	0.464366			CDK8-KD-MYC	T	54.4427
CDK8-KD-MYC	P	0.0187269			CDK8-KD-MYC	T	4.37717			CDK8-KD-MYC	T	43.5118
CDK8-KD-MYC	T	4.92035			CDK8-KD-MYC	T	6.61924			CDK8-KD-MYC	T	58.892
CDK8-KD-MYC	T	10.7308			CDK8-KD-MYC	T	5.19335			CDK8-KD-MYC	T	49.18
CDK8-KD-MYC	T	3.23898			CDK8-KD-MYC	T	5.27803			CDK8-KD-MYC	PT	84.8396
CDK8-KD-MYC	T	4.47477			CDK8-KD-MYC	PT	23.4796			CDK8-KD-MYC	PT	60.6877
CDK8-KD-MYC	PT	23.776			CDK8-KD-MYC	PT	16.037			CDK8-KD-MYC	PT	26.5382
CDK8-KD-MYC	PT	22.5207			CDK8-KD-MYC	PT	8.41716			CDK8-KD-MYC	PT	37.7918
CDK8-KD-MYC	PT	10.2797			CDK8-KD-MYC	PT	16.2234
CDK8-KD-MYC	PT	11.9875
